# Supplementary material for: Proteomics reveals the significance of vacuole Pi transporter in the adaptability of Brassica napus to Pi deprivation
Source: Front Plant Sci. 2024 Mar 25;15:1340867. doi: 10.3389/fpls.2024.1340867 (PMC11000671; doi:10.3389/fpls.2024.1340867)
Supplement: Supplementary Table 1 — Primers used in this study. [file Table_1.xlsx]

## Sheet: All identified
All identified proteins in proteomic data
Protein information				Intensity_(+P,W10)			Intensity_(+P,5;1a)			Intensity_(-P,W10)			Intensity_(-P,5;1a)
Protein accession	Gene name	Protein description	Score	(+P,W10)_1	(+P,W10)_2	(+P,W10)_3	(+P,5;1a)_1	(+P,5;1a)_2	(+P,5;1a)_3	(-P,W10)_1	(-P,W10)_2	(-P,W10)_3	(-P,5;1a)_1	(-P,5;1a)_2	(-P,5;1a)_3
A0A078CGE6	M3KE1	MAP3Kepsilonproteinkinase1	5.656	9133300	9497100	8712000	9647100	10192000	11078000	7733400	12510000	15059000	11543000	10739000	11826000
Q9LLY4	BAT2	1-acyl-sn-glycerol-3-phosphateacyltransferaseBAT2,chloroplastic	14.136	14656000	9893200	13310000	13757000	10733000	14928000	17532000	10901000	11656000	14906000	14801000	13856000
A0A076U3R7	GDI1	Guanosinenucleotidediphosphatedissociationinhibitor	7.3386	6485600	0	2956800	0	0	2662400	0	0	2911800	3800100	2229600	0
A0A078BWL0	BnaAnng08420D	hypotheticalprotein	219.59	1127900000	968100000	1144300000	1106600000	801520000	1080500000	634060000	549120000	513560000	530040000	457730000	511390000
A0A078BXJ1	BnaCnng07500D	Glucanendo-1,3-beta-D-glucosidase	323.31	75094000	63101000	81008000	51979000	54102000	61039000	220870000	205960000	225340000	56878000	59572000	71066000
A0A078C354	BnaC09g41680D	40SribosomalproteinS7	71.015	101850000	73549000	74702000	129850000	95178000	77557000	45561000	36741000	28280000	50598000	70938000	42520000
A0A078C5F6	BnaA09g35930D	BnaA09g35930Dprotein	6.1813	28199000	26242000	26579000	0	32803000	33805000	29150000	0	0	28287000	0	0
A0A078C6A1	BnaA03g52260D	hypotheticalprotein	10.773	23442000	20151000	16673000	16281000	19124000	20515000	30748000	34930000	21634000	13098000	17827000	19099000
A0A078C6N9	BnaA03g52970D	40SribosomalproteinS3a	38.538	29627000	27119000	28475000	35966000	36570000	36292000	18702000	15266000	18486000	17071000	15109000	15361000
A0A078C7W0	BnaA07g31980D	hypotheticalprotein	7.2361	0	3707200	0	0	0	0	0	0	0	0	0	0
A0A078CAN8	BnaC03g73390D	hypotheticalprotein	2.6767	4070800	4221800	4043500	0	0	0	0	0	0	0	0	6768900
A0A078I1H0	BnaC05g47280D	BnaC05g47280Dprotein	17.001	522220000	343020000	409860000	616810000	615190000	602940000	800460000	186700000	287140000	406950000	405240000	139430000
A0A078GQS1	BnaA05g31700D	BnaA05g31700Dprotein	194.83	17073000	14671000	15675000	15858000	14508000	15855000	15111000	13017000	13490000	13676000	11795000	14146000
A0A078GK07	BnaC03g22290D	hypotheticalprotein	10.368	0	15224000	17083000	19401000	15584000	17484000	0	16950000	0	16848000	0	0
A0A078JBH3	BnaA05g37080D	BnaA05g37080Dprotein	4.9446	0	0	0	0	1134600	0	0	0	0	0	0	0
A0A078H6L6	BnaC04g08700D	BnaC04g08700Dprotein	39.735	504000000	596440000	423920000	734430000	611940000	425280000	299820000	264970000	236390000	399080000	378790000	205050000
A0A078H6H8	BnaA06g35970D	hypotheticalprotein	89.918	162920000	178910000	186590000	154340000	199220000	214890000	150490000	166510000	131710000	123550000	118380000	108880000
A0A078CJJ5	BnaC04g27310D	hypotheticalprotein	151.97	1989900000	1605300000	1642700000	1868800000	2061700000	1739000000	874070000	1274600000	823650000	902110000	813290000	891350000
A0A078CJY2	BnaA04g16630D	UDP-glucuronatedecarboxylase	4.1725	0	2885400	2262500	0	2489000	0	0	1961100	2075400	2905900	2711100	2585600
A0A078HUE6	BnaA02g27070D	hypotheticalprotein	182.16	572900000	409020000	422810000	627190000	456510000	510770000	283680000	214450000	211010000	297270000	276720000	237790000
A0A078CLN7	BnaA01g26560D	hypotheticalprotein	51.467	211820000	329870000	299930000	288340000	313500000	370740000	121180000	168090000	148900000	203800000	203500000	178950000
A0A078H9F5	BnaA06g35850D	BnaA06g35850Dprotein	222.45	333160000	316460000	286320000	414710000	395820000	309710000	154060000	154580000	135720000	148370000	117230000	123530000
A0A078CMA6	BnaC04g27110D	hypotheticalprotein	77.507	0	0	0	3331600	0	0	0	0	0	0	0	0
A0A078CVS8	BnaA03g00720D	hypotheticalprotein	20.078	130440000	123290000	72110000	143670000	162880000	71228000	169170000	138940000	78756000	169660000	109310000	87622000
A0A078CXF9	BnaC09g39400D	(S)-2-hydroxy-acidoxidase	37.348	110360000	106740000	92368000	68332000	57899000	45354000	61110000	75045000	57470000	84750000	97364000	79026000
A0A078CXX6	BnaA09g45430D	hypotheticalprotein	126.43	87659000	86869000	88556000	73473000	71813000	67090000	72362000	73230000	67925000	65658000	67039000	64651000
A0A078FAH6	BnaA09g39760D	Ubiquitin	272.57	1963500000	2554300000	2165300000	2325300000	2610200000	2384300000	2329700000	2672800000	2372100000	1941400000	2047400000	1821300000
A0A078D7G6	BnaC03g57360D	Eukaryotictranslationinitiationfactor5A	24.439	37671000	30914000	1243500	46580000	25566000	3444000	40671000	42123000	2986600	43953000	76138000	20202000
A0A078D911	BnaC03g17190D	BnaC03g17190Dprotein	27.096	32699000	16921000	15879000	14716000	14735000	8839100	0	0	0	0	0	0
A0A078D939	BnaCnng63830D	HistoneH3	7.8054	1864900000	1757400000	1811600000	2301100000	1475100000	1504500000	862300000	1638400000	2632200000	905750000	1508400000	1923300000
A0A078DAQ0	BnaC03g75120D	Tubulinbetachain	289.58	86727000	84969000	89798000	102090000	110580000	117380000	58465000	69691000	56473000	64485000	66079000	60590000
A0A078DAZ5	BnaC07g27410D	hypotheticalprotein	105.5	64353000	66466000	66521000	51853000	47130000	50756000	61393000	54277000	57694000	48398000	44681000	45240000
A0A078DBS4	BnaC02g00690D	BnaC02g00690Dprotein	85.867	14173000	29719000	22398000	11124000	27608000	17607000	13164000	39453000	23266000	0	24684000	17028000
A0A078DES1	BnaC02g00740D	Malatedehydrogenase	323.31	591860000	570430000	613100000	710050000	637580000	739660000	654370000	616920000	652630000	855440000	1014600000	1060400000
A0A078IAT9	BnaA02g32850D	26SproteasomeregulatorysubunitRPN11	84.319	23130000	22425000	19692000	23652000	22160000	26119000	24580000	22209000	19581000	21691000	15592000	18962000
A0A078DGP8	BnaAnng30370D	BnaAnng30370Dprotein	11.308	17066000	9293100	10682000	9088900	6155500	7775200	29756000	18794000	29801000	8636500	9255600	6148100
A0A078DIZ0	BnaC03g74960D	hypotheticalprotein	3.5614	0	0	0	0	0	7695600	0	0	0	0	0	0
A0A078DMP0	BnaC03g60160D	Peptidyl-prolylcis-transisomerase	135.27	458430000	381210000	386920000	319880000	324130000	311150000	5544400000	5041200000	5672900000	5532800000	5302100000	4757600000
A0A078DNQ5	BnaA04g05550D	ATPsynthasesubunitd,mitochondrial	46.283	189470000	144800000	196970000	32656000	34283000	41793000	67645000	48450000	36498000	155270000	94809000	127400000
A0A078DQX4	BnaC03g29960D	BnaC03g29960Dprotein	323.31	1486700000	1584200000	1432800000	886230000	887960000	849620000	882670000	979150000	875670000	1237800000	1126400000	1173800000
A0A078DR63	BnaA06g19360D	hypotheticalprotein	40.275	128290000	140060000	180790000	295340000	274240000	299840000	48678000	60434000	76110000	82625000	65278000	61408000
A0A078FLC4	BnaC09g39050D	hypotheticalprotein	3.5198	0	0	0	0	0	4043100	0	0	0	0	0	0
A0A078GWG9	BnaA03g48970D	hypotheticalprotein	2.2383	0	0	0	0	0	7701200	0	0	0	0	0	0
A0A078DW94	BnaA03g47520D	hypotheticalprotein	28.495	64760000	50509000	50291000	38126000	0	26559000	53721000	26542000	30189000	36832000	29812000	41208000
A0A078DWS2	BnaA04g29060D	60SribosomalproteinL36	5.4427	351540000	296580000	318230000	591590000	386180000	561020000	224560000	199330000	170350000	249310000	156960000	171810000
A0A078HQ78	BnaA09g10380D	hypotheticalprotein	38.539	87138000	103830000	113660000	134980000	108180000	143950000	71268000	60510000	56289000	72046000	70121000	0
A0A078E263	BnaCnng48210D	BnaCnng48210Dprotein	18.908	24552000	23370000	24224000	33308000	34387000	30174000	24329000	30297000	29710000	23657000	25280000	24696000
A0A078E3A7	BnaA04g29590D	SmallnuclearribonucleoproteinSmD2	7.6668	11904000	9719000	0	10574000	10924000	0	0	8947800	0	0	8912600	6758200
A0A078E3L6	BnaA09g15790D	Traffickingproteinparticlecomplexsubunit	9.3269	30128000	25130000	26731000	9261200	9050300	9753700	0	0	11646000	0	8948500	8798400
A0A078GX23	BnaA04g17180D	hypotheticalprotein	3.1277	0	19542000	0	0	0	0	0	0	0	0	3766800	0
A0A078EA13	BnaA02g10220D	hypotheticalprotein	6.8378	49731000	43526000	65022000	39846000	38675000	47186000	47819000	31968000	41648000	29252000	32145000	32992000
A0A078EFC4	BnaC05g09210D	Glyceraldehyde-3-phosphatedehydrogenase	150.05	15459000	22584000	22297000	14444000	14030000	36080000	10608000	20596000	16438000	11960000	26477000	50943000
A0A078EFV5	BnaC05g32140D	PhotosystemI	323.31	11533000000	11037000000	8581700000	12552000000	13856000000	9201000000	12981000000	12856000000	10488000000	14939000000	13428000000	10773000000
A0A078EGM9	BnaC01g21760D	Cytochromef	323.31	10873000000	9526700000	7288800000	9359400000	9791100000	7676900000	11709000000	11876000000	10238000000	9856000000	11538000000	11127000000
A0A078EGN5	BnaC01g27980D	BnaC01g27980Dprotein	165.14	14898000000	15563000000	17396000000	18597000000	17877000000	20508000000	14937000000	18705000000	18566000000	16594000000	17051000000	17169000000
A0A078H5A4	BnaC03g15950D	hypotheticalprotein	92.891	778310000	561430000	992200000	837160000	735360000	991940000	631090000	596790000	695200000	692890000	318000000	475260000
A0A078HNK7	BnaAnng05780D	hypotheticalprotein	72.605	959130000	928010000	1029900000	1100800000	1028500000	1041300000	663860000	501840000	718260000	619900000	659440000	640640000
A0A078EKT7	BnaC05g32120D	BnaC05g32120Dprotein	323.31	15183000000	13580000000	14630000000	13349000000	14183000000	13339000000	16120000000	15606000000	16206000000	16005000000	14669000000	17680000000
A0A078EL71	BnaA09g02410D	hypotheticalprotein	2.3325	0	0	0	0	0	11853000	0	0	0	0	0	0
A0A078ELG7	BnaCnng08870D	BnaCnng08870Dprotein	5.2674	3180200	2686500	3655000	2841200	2519100	0	0	0	0	0	2476700	3397700
A0A078EMU2	BnaCnng22940D	hypotheticalprotein	6.2964	21857000	21510000	26583000	26723000	0	25415000	24228000	21851000	0	29642000	29506000	25006000
A0A078GAC4	BnaA09g43990D	Profilin	12.552	212680000	78922000	72913000	64647000	38526000	86899000	47760000	76581000	55339000	79495000	90634000	23203000
A0A078EUM1	BnaA06g15450D	Proteasomesubunitbeta	134.17	49041000	44379000	45204000	38015000	43884000	37237000	37707000	56157000	25432000	37623000	40705000	35874000
A0A078JNN6	BnaCnng58700D	hypotheticalprotein	33.031	485050000	510360000	551850000	904720000	640300000	923510000	282170000	271590000	357590000	180840000	194410000	239990000
A0A078JI54	BnaCnng45820D	BnaCnng45820Dprotein	12.663	32632000	23265000	30775000	16303000	13912000	0	12768000	11834000	12023000	19521000	21999000	32535000
A0A078EVF2	BnaC02g02190D	hypotheticalprotein	78.66	23653000	24724000	19786000	17599000	17757000	16827000	16284000	14428000	15448000	16917000	16232000	14445000
A0A078EVJ4	BnaA08g02320D	Tubulinalphachain	323.31	1176800000	1192600000	1155600000	1260800000	1182300000	1191900000	609440000	639080000	593380000	749440000	700190000	782030000
A0A078EW97	BnaC02g03080D	hypotheticalprotein	4.0852	0	0	0	0	9956900	0	0	0	0	0	0	0
A0A078EWY5	BnaA02g29370D	FACTcomplexsubunitSSRP1	64.204	23594000	20547000	23978000	25530000	24001000	21043000	26672000	24268000	28799000	27515000	31458000	31254000
A0A078EYJ3	BnaA09g00180D	hypotheticalprotein	16.609	6296800	7517900	5191300	5097400	0	4413800	3644100	0	5205600	3194500	0	4239700
A0A078EYM2	BnaC08g45280D	Proliferatingcellnuclearantigen	10.388	12216000	14686000	8391300	11977000	11330000	8659000	12390000	20910000	16070000	8483900	13047000	11027000
A0A078EYN0	BnaC08g45320D	BnaC08g45320Dprotein	20.053	7224600	8665700	8010900	3690500	6542500	7958700	0	4847400	6816600	0	6994100	4891900
A0A078EZ90	BnaA07g24840D	BnaA07g24840Dprotein	323.31	1051100000	1000600000	929540000	779950000	767420000	722300000	1133300000	1099900000	1020900000	995830000	958870000	935690000
A0A078F818	BnaA02g06730D	hypotheticalprotein	13.82	1175300000	1302600000	2081900000	1995000000	1755100000	2660000000	1168700000	963630000	1254100000	1442200000	1057100000	1150900000
A0A078EZB0	BnaA07g24990D	hypotheticalprotein	12.286	8277900	8529700	10388000	8875900	8601800	7817100	4107500	4008400	4789500	4226100	4357600	6337700
A0A078EZE1	BnaA07g25340D	BnaA07g25340Dprotein	8.2173	6917700	5925900	6221500	5301700	6173200	5387800	6843100	9563700	6988500	4498900	5504800	5538200
A0A078EZQ9	BnaC06g14990D	hypotheticalprotein	47.813	52388000	47931000	34100000	14460000	8202600	6447600	45292000	39357000	24699000	15273000	11563000	7156100
A0A078EZS1	BnaC06g14840D	Diaminopimelateepimerase	109.2	28266000	25186000	22661000	47182000	45028000	38534000	34981000	35598000	29295000	45528000	37726000	39527000
A0A078EZT1	BnaA05g31670D	hypotheticalprotein	3.5176	0	0	0	0	0	114300000	0	0	0	0	0	0
A0A078EZV7	BnaA03g18760D	Delta-1-pyrroline-5-carboxylatesynthase	34.544	0	0	8705900	0	0	0	24165000	17063000	18994000	16471000	10616000	21489000
A0A078EZW2	BnaA03g18710D	hypotheticalprotein	323.31	1570000000	1668200000	1640600000	1752100000	2080800000	2199600000	1935200000	1777400000	1991400000	1872400000	1632600000	2252000000
A0A078EZY4	BnaA03g18360D	hypotheticalprotein	6.1501	9954400	10282000	10876000	10371000	0	11233000	0	13257000	11787000	6398000	9119000	9639700
A0A078EZY8	BnaA03g18310D	hypotheticalprotein	57.865	0	7994800	7184000	12373000	21769000	13227000	9159100	0	0	6266400	0	0
A0A078F009	BnaA03g18060D	hypotheticalprotein	2.6693	0	0	0	0	0	1622800	0	0	0	0	0	0
A0A078FJ74	BnaC03g21000D	UbiquitinthioesteraseOTU1	12.726	9615900	11346000	13145000	24523000	22617000	20885000	0	0	11418000	25958000	20222000	31482000
A0A078F050	BnaA03g17360D	AIRcarboxylase	18.745	4308000	3652000	7983700	0	2689400	4433900	3964000	0	8047300	0	0	0
A0A078F077	BnaC03g48070D	BnaC03g48070Dprotein	3.3967	4898900	4588400	3391000	3184800	0	0	0	0	0	0	4081000	0
A0A078F0A1	BnaC03g47770D	BnaC03g47770Dprotein	2.3378	0	0	0	0	0	1716400	0	0	0	0	0	0
A0A078I0W8	BnaA03g48110D	hypotheticalprotein	8.3447	0	15607000	0	0	0	0	0	0	0	0	0	13248000
A0A078F0B9	BnaC03g47520D	BnaC03g47520Dprotein	27.187	7590500	0	11253000	12273000	9169900	11599000	15955000	18054000	13011000	13617000	13528000	12392000
A0A078ITA2	BnaAnng13110D	BnaAnng13110Dprotein	108.02	636750000	527930000	626640000	838190000	671250000	780450000	370800000	254770000	347040000	483320000	272050000	346870000
A0A078F0J2	BnaC03g35630D	hypotheticalprotein	3.47	0	0	0	0	0	4220900	0	0	0	3333600	2817300	5553800
A0A078F0P0	BnaC03g35130D	hypotheticalprotein	3.1162	0	0	0	0	0	7468200	0	0	0	0	0	0
A0A078F0Q7	BnaC03g35080D	BnaC03g35080Dprotein	16.557	28841000	33052000	32658000	26332000	23855000	21635000	21917000	20332000	22125000	20944000	24022000	21415000
A0A078F0U2	BnaC03g34680D	Shikimatedehydrogenase	26.585	32533000	31575000	36285000	35739000	31337000	32314000	41515000	40833000	42195000	40707000	44840000	42285000
A0A078F101	BnaA06g15810D	hypotheticalprotein	63.265	133470000	103620000	127510000	123080000	113980000	111120000	163830000	126640000	106400000	134950000	127040000	110940000
A0A078F117	BnaA06g15610D	hypotheticalprotein	8.259	0	0	2100400	0	2445700	3557300	0	0	1993200	0	0	0
A0A078HMI5	BnaC08g20000D	hypotheticalprotein	6.6656	43075000	41980000	38874000	42464000	39416000	43153000	70651000	79773000	96248000	53615000	50323000	58386000
A0A078F159	BnaA05g14040D	hypotheticalprotein	2.933	0	0	0	0	0	0	0	0	0	0	0	4698400
A0A078F164	BnaA05g13990D	hypotheticalprotein	6.7594	0	0	0	0	588840	0	0	0	0	0	0	0
A0A078F191	BnaA05g13740D	BnaA05g13740Dprotein	323.31	5209500000	5688000000	4994400000	6469800000	6359000000	6381900000	5035100000	5444500000	5057600000	6425800000	6398500000	6280600000
A0A078F1A3	BnaA05g13640D	PSI-G	7.5692	330740000	561560000	561710000	476250000	681170000	757050000	292810000	961390000	605280000	718350000	598070000	284250000
A0A078F1F5	BnaA02g30400D	hypotheticalprotein	323.31	304030000	262120000	307590000	427450000	363640000	391100000	144580000	147610000	98748000	147260000	166630000	230350000
A0A078F1H1	BnaC09g12810D	Glutamineamidotransferase	137.16	69491000	70539000	83491000	87113000	83706000	86358000	62417000	66019000	82886000	56845000	51485000	66340000
A0A078HK00	BnaA09g12020D	hypotheticalprotein	4.5323	0	0	0	0	0	1025600	0	0	0	0	0	0
A0A078F1N2	BnaC09g12260D	hypotheticalprotein	2.5121	0	0	0	0	0	1213400	0	0	0	0	0	0
A0A078F1Q6	BnaA01g07360D	hypotheticalprotein	25.581	38294000	0	53169000	21979000	0	0	37255000	0	38009000	52794000	34295000	43628000
A0A078F1S5	BnaA05g26510D	hypotheticalprotein	3.5508	7618600	0	5387800	4698000	4473800	3213100	4396400	4710000	4522100	4891600	4656800	0
A0A078F1S8	BnaA07g24400D	Sinigrinase	178.68	201050000	142820000	196210000	117050000	120040000	109320000	229120000	206880000	155530000	192320000	130760000	103370000
A0A078F1U9	BnaA07g24600D	3-ketoacyl-CoAsynthase	3.5548	0	7017300	0	0	6547900	0	0	8500000	0	0	8728600	1864000
A0A078F1X5	BnaA05g26960D	BnaA05g26960Dprotein	17.179	0	3517700	3214500	0	3790900	3707200	0	0	0	2954300	0	0
A0A078F200	BnaA07g24900D	BnaA07g24900Dprotein	49.544	364110000	303080000	310870000	593210000	472010000	508990000	314990000	258280000	280830000	432540000	285610000	389080000
A0A078F206	BnaA05g27210D	Ubiquitinylhydrolase1	3.8493	0	0	7081600	10993000	12115000	15009000	14027000	13808000	16581000	15848000	16828000	14058000
A0A078F221	BnaA05g27310D	hypotheticalprotein	4.4283	0	0	0	0	0	10810000	0	0	0	0	0	0
A0A078F247	BnaA07g25350D	Beta-hexosaminidase	96.987	72329000	73889000	62842000	64570000	69759000	63681000	58437000	56637000	52630000	55969000	58484000	49747000
A0A078F270	BnaA05g27610D	hypotheticalprotein	2.1728	0	0	0	0	0	4213400	0	0	0	0	0	0
A0A078F278	BnaA05g27710D	hypotheticalprotein	4.784	4819600	2855500	5048300	2916000	2904700	3891300	3784000	0	4081700	0	0	4597600
A0A078F288	BnaA07g25750D	hypotheticalprotein	6.9962	0	0	0	0	0	2685600	0	0	0	0	0	0
A0A078F2B3	BnaA05g28510D	DNAgyrasesubunitB	77.302	68466000	65984000	61564000	113270000	110920000	84115000	60054000	68426000	56519000	70430000	73340000	67530000
A0A078H5X4	BnaA03g54590D	hypotheticalprotein	112.46	122520000	99982000	42565000	86111000	77676000	61504000	77741000	117850000	33526000	192220000	185430000	114290000
A0A078FJR2	BnaC04g26360D	BnaC04g26360Dprotein	3.1035	7127400	0	0	6393400	0	5027900	7634400	0	0	0	0	0
A0A078F2J1	BnaC05g26740D	BnaC05g26740Dprotein	2.946	0	0	0	0	0	123940	0	0	0	0	0	0
A0A078HGG8	BnaC03g48580D	RING-typeE3ubiquitintransferase	6.9515	5009400	7501900	4490900	0	0	4930800	5979300	0	0	0	3640400	0
A0A078HTD4	BnaC01g19780D	BnaC01g19780Dprotein	2.7267	0	0	0	0	0	0	0	0	0	0	0	0
A0A078F2M1	BnaA06g24640D	BnaA06g24640Dprotein	8.8927	12934000	13970000	9578800	13282000	10897000	12298000	14664000	14280000	14739000	13531000	14791000	15688000
A0A078JBH7	BnaC03g72590D	BnaC03g72590Dprotein	213.04	82899000	90244000	82711000	100770000	104070000	92791000	84006000	91523000	82800000	80680000	69298000	83174000
A0A078FJF2	BnaC03g49190D	Acyl-coenzymeAoxidase	15.678	0	0	0	0	5603900	6794800	0	0	0	0	7930900	0
A0A078FIZ5	BnaC03g21800D	hypotheticalprotein	11.146	0	0	0	0	0	4078100	0	0	0	0	0	0
A0A078F2V2	BnaA07g24860D	Lipoxygenase	262.11	1443500000	1225700000	1754700000	775960000	723450000	701410000	3245100000	2583500000	2815900000	2739800000	2228300000	2547000000
A0A078INS8	BnaC02g45800D	Lipoxygenase	4.5917	0	0	0	0	1189700	0	3069700	2353900	2558500	2655800	0	0
A0A078FHI8	BnaA02g13140D	hypotheticalprotein	170.56	1749200000	1676500000	1913500000	2218600000	2122100000	2093000000	1050300000	1080600000	1112800000	1042800000	998790000	931770000
A0A078F300	BnaA07g25210D	BnaA07g25210Dprotein	8.4533	2343700	3856500	2694000	3934600	6208200	5436800	0	0	4840200	4278900	5483300	5778500
A0A078F334	BnaA03g17200D	hypotheticalprotein	2.2909	0	0	0	0	0	0	17710000	0	0	0	0	0
A0A078F345	BnaA07g25510D	Isocitratedehydrogenase[NADP]	323.31	653930000	647600000	634930000	607900000	624730000	650690000	511920000	483280000	467350000	471180000	396220000	457480000
A0A078HLB5	BnaC06g27360D	60SribosomalexportproteinNMD3	17.172	5920400	7896500	7101900	6227400	6172000	7252400	0	3433300	0	3336300	0	0
A0A078F357	BnaA07g25610D	hypotheticalprotein	12.426	11909000	11986000	10470000	10155000	11033000	15281000	10853000	9894400	7980500	9769800	10423000	10615000
A0A078F359	BnaA07g24830D	BnaA07g24830Dprotein	8.9487	4513400	4808600	3704700	3680900	3984600	0	10693000	9539800	8414800	9744100	10572000	15910000
A0A078GVL4	BnaA06g25630D	hypotheticalprotein	20.914	0	0	0	0	0	0	0	0	0	0	0	0
A0A078HN47	BnaC06g26940D	BnaC06g26940Dprotein	2.2884	0	0	0	2743100	0	0	0	0	0	0	0	0
A0A078F395	BnaC03g47610D	BnaC03g47610Dprotein	2.6535	0	0	0	0	0	2151900	0	0	0	0	0	0
A0A078ICC7	BnaA09g09050D	BnaA09g09050Dprotein	27.002	7958800	6124900	5743300	5846100	0	5310200	0	0	8561400	7991400	7604000	6395800
A0A078F3A4	BnaC03g47510D	BnaC03g47510Dprotein	4.0174	7590900	14141000	40509000	5301300	6986000	14767000	0	18090000	0	0	0	28561000
A0A078IHE2	BnaCnng17210D	BnaCnng17210Dprotein	4.2945	114330000	138990000	0	64090000	66556000	0	0	42742000	0	45065000	0	0
A0A078F3B2	BnaC06g15470D	Chlorophylla-bbindingprotein,chloroplastic	111.68	4385300000	4191400000	3707700000	1985700000	2352700000	2023100000	4033100000	2745200000	1715200000	5923100000	4879300000	3746000000
A0A078F3B9	BnaC06g15320D	BnaC06g15320Dprotein	104.56	23504000	22027000	24793000	18062000	19646000	23976000	23476000	22932000	25072000	31200000	37386000	36618000
A0A078F3C1	BnaA07g25530D	Glutamatedecarboxylase	80.174	0	2230300	0	0	0	0	0	0	0	0	0	0
A0A078F3C6	BnaA07g25580D	Eukaryotictranslationinitiationfactor3subunitJ	14.203	23428000	0	18180000	15172000	12645000	20180000	0	0	13602000	0	0	12837000
A0A078F3D0	BnaC06g15120D	hypotheticalprotein	11.465	181880000	173340000	99647000	410330000	292120000	33459000	109930000	81699000	146340000	130220000	123520000	220960000
A0A078F3D2	BnaA07g25630D	hypotheticalprotein	12.256	18199000	21211000	15915000	14344000	14299000	13442000	16144000	17367000	16396000	29145000	30633000	24861000
A0A078F3E0	BnaC06g14970D	hypotheticalprotein	9.5199	5319100	0	0	0	0	0	0	0	0	3964400	0	4609600
A0A078F3E5	BnaC06g14870D	BnaC06g14870Dprotein	17.039	35064000	24952000	23740000	19762000	23413000	19291000	27403000	25185000	22033000	20261000	21967000	0
A0A078F3G8	BnaC03g35820D	BnaC03g35820Dprotein	7.7974	0	0	3643400	0	0	0	0	0	0	0	0	0
A0A078GCD9	BnaA08g05520D	hypotheticalprotein	7.7849	0	3324700	3605700	0	3910600	3425600	0	0	0	0	1637000	0
A0A078GI46	BnaC03g22030D	hypotheticalprotein	2.2109	8994700	0	0	0	0	0	0	0	0	0	0	0
A0A078F3K1	BnaC06g15200D	hypotheticalprotein	18.387	5282600	4609400	4738600	4797400	0	0	6774000	0	5401300	4898700	0	4200500
A0A078F3K5	BnaC06g15100D	hypotheticalprotein	3.9876	0	0	0	0	0	0	0	1380000	0	1404000	2233800	0
A0A078F3L1	BnaA02g05110D	CCT-beta	310.89	195950000	163910000	214910000	131380000	127350000	135050000	116150000	99872000	140090000	123750000	125950000	159670000
A0A078F3L6	BnaA02g05160D	BnaA02g05160Dprotein	323.31	735430000	639300000	593890000	491990000	452350000	397720000	657690000	699730000	690640000	278660000	266780000	290860000
A0A078F3M2	BnaC06g14700D	hypotheticalprotein	9.8097	93978000	81664000	51780000	121940000	243560000	119960000	0	65158000	0	58777000	60125000	0
A0A078GJV9	BnaC03g22740D	40SribosomalproteinS26	7.3038	0	120080000	85550000	0	0	0	0	100350000	0	0	0	0
A0A078GBS1	BnaC01g39780D	SmallnuclearribonucleoproteinSmD1	22.298	14468000	0	0	0	0	0	0	0	0	0	0	0
A0A078F3P0	BnaA03g18820D	Clathrinlightchain	44.48	16478000	17562000	23338000	16138000	14956000	14283000	14967000	10121000	13836000	11569000	8198500	14174000
A0A078FNG0	BnaC03g21610D	BnaC03g21610Dprotein	3.2169	0	0	0	0	0	1801700	0	0	0	0	0	0
A0A078HE05	BnaC02g09450D	hypotheticalprotein	101.04	11323000	11467000	13761000	12636000	9938600	15617000	10204000	9458200	11663000	10127000	8212200	11854000
A0A078F3S0	BnaA02g05660D	BnaA02g05660Dprotein	93.781	62042000	41585000	40290000	60546000	42984000	42426000	21506000	18053000	15572000	19313000	30186000	26735000
A0A078F3S8	BnaA03g18170D	BnaA03g18170Dprotein	2.4722	0	0	0	0	0	2614400	0	0	0	0	0	0
A0A078FMY7	BnaC03g21590D	hypotheticalprotein	33.57	11129000	11600000	10048000	2762700	3623300	3563500	5654900	6475800	4691700	6293300	8027500	7213800
A0A078F3X2	BnaA03g17670D	BnaA03g17670Dprotein	66.312	0	0	0	8651200	0	0	0	0	0	0	0	0
A0A078F406	BnaA03g17270D	BnaA03g17270Dprotein	2.4134	0	0	0	0	0	4181700	0	0	0	0	0	0
A0A078F418	BnaC03g47900D	hypotheticalprotein	323.31	655800000	708150000	735120000	584110000	581350000	566280000	940980000	879290000	864810000	642730000	638610000	704590000
A0A078GVL8	BnaA06g25580D	hypotheticalprotein	2.7459	0	0	0	0	0	685770	0	0	0	0	0	0
A0A078F439	BnaA06g16250D	60SribosomalproteinL13	110.34	604490000	613450000	613200000	726840000	703850000	803460000	306300000	301170000	263860000	339590000	333540000	321910000
A0A078F446	BnaC03g62950D	BnaC03g62950Dprotein	7.8968	19505000	13773000	15413000	17731000	0	14387000	25191000	20875000	15720000	21926000	19658000	0
A0A078F449	BnaA06g16150D	Peroxidase	217.95	108780000	99175000	91521000	42941000	42320000	47780000	107740000	116880000	110350000	39513000	38034000	35732000
A0A078F464	BnaC03g47500D	hypotheticalprotein	90.916	27571000	29837000	22652000	16211000	20547000	26360000	36985000	25242000	35204000	48122000	33842000	41208000
A0A078F483	BnaA06g15750D	Ubiquitinylhydrolase1	4.2522	0	0	0	3262600	0	0	0	0	0	0	0	0
A0A078F488	BnaA06g15650D	Branched-chain-amino-acidaminotransferase	190.8	50184000	44135000	45013000	78875000	72154000	72633000	54397000	61305000	54427000	66662000	60657000	63673000
A0A078F495	BnaA06g15500D	Proteindisulfide-isomerase	46.347	33377000	42049000	33844000	31861000	35832000	22098000	30868000	33909000	27569000	25848000	22434000	21056000
A0A078F4A0	BnaA06g15400D	BnaA06g15400Dprotein	323.31	243960000	226270000	271070000	211520000	194860000	204430000	281660000	288590000	296870000	356360000	314480000	331070000
A0A078F4A3	BnaA06g15350D	hypotheticalprotein	67.946	108450000	118620000	113870000	87910000	72520000	85220000	83823000	95432000	60484000	99468000	100820000	103220000
A0A078F4B9	BnaA05g13930D	hypotheticalprotein	9.6201	38908000	21978000	27852000	0	0	0	22435000	16566000	18685000	0	0	0
A0A078F4C0	BnaC03g36060D	hypotheticalprotein	3.318	3995600	0	0	0	0	0	0	0	0	0	0	0
A0A078GHF6	BnaA06g00410D	hypotheticalprotein	3.1308	0	0	18092000	0	0	0	0	0	0	0	0	0
A0A078JQ99	BnaC05g49100D	hypotheticalprotein	3.6703	0	0	0	0	9728700	0	0	0	0	0	0	0
A0A078F4E2	BnaA02g26450D	4-diphosphocytidyl-2C-methyl-D-erythritolsynthase	24.98	0	0	0	0	0	10634000	0	0	0	0	0	0
A0A078F4E9	BnaA05g13530D	BnaA05g13530Dprotein	5.2066	4115300	6267100	0	0	0	0	3695800	0	0	0	0	0
A0A078F4F0	BnaA05g13480D	hypotheticalprotein	2.7021	0	0	0	0	0	368840	0	0	0	0	0	0
A0A078F4F5	BnaA05g13430D	BnaA05g13430Dprotein	3.3427	0	0	0	36252000	0	0	28092000	0	0	26230000	0	0
A0A078F4G9	BnaA05g13230D	BnaA05g13230Dprotein	25.943	8974600	7689500	10493000	0	4757400	5516500	11866000	6759900	10633000	4670300	6595700	8554100
A0A078F4J2	BnaC03g35690D	Clathrinheavychain	323.31	340830000	356780000	366870000	292050000	332420000	324020000	315260000	316290000	321780000	339110000	391890000	359040000
A0A078F4M3	BnaC09g12250D	hypotheticalprotein	3.8868	0	0	0	0	4905100	0	0	0	9489300	0	0	7002800
A0A078F4M6	BnaC03g35290D	hypotheticalprotein	5.1086	17136000	12515000	8807200	9678600	9753000	5831500	8931400	7839400	8371600	6958500	6100000	7136400
A0A078F4N0	BnaC03g35240D	hypotheticalprotein	10.989	34089000	29115000	23401000	22725000	23638000	20317000	23853000	23979000	22610000	20178000	20570000	17790000
A0A078F4N5	BnaC03g35190D	Glucanendo-1,3-beta-D-glucosidase	3.4773	0	0	0	0	0	1138600	0	0	0	0	0	0
A0A078ITB4	BnaC01g38590D	CTPsynthase	6.0324	5516200	5948300	6355100	5373000	5938100	0	6447200	6651500	6306900	5130300	6129000	5844700
A0A078JTS6	BnaCnng61520D	Protein-serine/threoninekinase	9.8021	7298900	6197100	4712800	6071700	4855600	5690400	6089000	7727800	5749100	4573300	8350100	4609000
A0A078F4U2	BnaA06g16340D	hypotheticalprotein	60.041	35148000	33846000	45604000	14107000	16255000	24362000	17536000	12990000	15970000	12281000	13805000	12233000
A0A078F4U7	BnaC03g34940D	Dihydrolipoamideacetyltransferasecomponentofpyruvatedehydrogenasecomplex	6.797	0	0	0	0	0	0	0	0	3532500	0	0	0
A0A078F4V5	BnaA06g16140D	hypotheticalprotein	16.246	12966000	10899000	15476000	20535000	16715000	22773000	15429000	13325000	16216000	15079000	14675000	19409000
A0A078HP17	BnaCnng09560D	hypotheticalprotein	2.3921	0	0	0	0	0	0	0	0	0	0	0	0
A0A078F4Z4	BnaA05g27170D	BnaA05g27170Dprotein	6.8523	0	0	0	9946500	0	10338000	0	0	0	0	0	19544000
A0A078F4Z7	BnaA06g16420D	hypotheticalprotein	3.8891	0	0	0	0	0	5459200	0	0	0	0	0	0
A0A078F501	BnaA06g15390D	BnaA06g15390Dprotein	27.861	25303000	27248000	29202000	25954000	26857000	27160000	26106000	30643000	24869000	22010000	18575000	18810000
A0A078F503	BnaA06g15340D	BnaA06g15340Dprotein	7.7474	7920100	8101200	6358400	7461600	6718500	7618300	10165000	9495900	8157400	7030000	8809200	0
A0A078F507	BnaA05g27270D	CCT-eta	233.81	378150000	366990000	334500000	325040000	320470000	359000000	309980000	283720000	291880000	275110000	300600000	277260000
A0A078F508	BnaA06g16270D	BnaA06g16270Dprotein	91.467	167420000	169140000	118990000	113860000	125040000	182920000	148170000	162470000	116550000	100520000	96524000	85677000
A0A078F515	BnaA05g27320D	hypotheticalprotein	2.4297	0	0	8345800	0	0	0	0	0	0	0	0	0
A0A078IQU5	BnaC06g41950D	Pectinesterase	3.5588	0	0	3313300	0	0	0	0	0	0	0	0	0
A0A078F530	BnaA05g27420D	BnaA05g27420Dprotein	86.751	18832000	27179000	20449000	0	20076000	15609000	17273000	31594000	32797000	23564000	28818000	21118000
A0A078F542	BnaA06g15520D	hypotheticalprotein	2.4436	0	8406100	0	0	0	0	0	0	0	0	0	0
A0A078F572	BnaC05g23490D	Ferredoxin--NADPreductase,chloroplastic	2.7743	0	2859900	2612200	0	0	0	2913200	0	3191700	0	0	0
A0A078F584	BnaA05g13950D	hypotheticalprotein	3.2656	0	0	0	0	0	719840	0	0	0	0	0	0
A0A078F585	BnaA05g27670D	Eukaryotictranslationinitiationfactor3subunitG	4.0156	0	0	0	0	0	5586400	0	0	0	0	0	0
A0A078F589	BnaA05g13900D	Dirigentprotein	18.943	0	6168000	6576800	0	8264600	6443800	7729600	0	0	0	7204500	7698400
A0A078F5A7	BnaA05g13750D	hypotheticalprotein	38.814	0	0	0	9448400	0	0	0	0	0	0	0	0
A0A078F5C5	BnaA05g28020D	Superoxidedismutase	323.31	394840000	416610000	362730000	314120000	275410000	279790000	416940000	419640000	420960000	390820000	387200000	391430000
A0A078F5C6	BnaA05g13070D	hypotheticalprotein	14.428	25945000	0	18356000	27918000	0	0	27107000	23322000	16716000	14746000	0	0
A0A078HZB6	BnaA01g17980D	BnaA01g17980Dprotein	4.7608	0	6222600	0	0	0	8662900	0	0	0	0	0	0
A0A078GLP5	BnaC06g11240D	Obg-likeATPase1	323.31	46495000	38628000	49263000	46870000	47095000	50662000	32803000	34731000	40463000	42541000	55351000	55309000
A0A078F5E3	BnaA05g28220D	hypotheticalprotein	18.351	101360000	96112000	131760000	105360000	87769000	97879000	58698000	56700000	72606000	124930000	66417000	75901000
A0A078F5F0	BnaA05g28370D	hypotheticalprotein	4.2864	0	0	0	0	0	0	0	0	0	0	0	2285600
A0A078F5H6	BnaA05g13150D	BnaA05g13150Dprotein	265.42	49912000	54149000	48550000	158240000	170540000	162920000	62050000	62352000	58013000	181350000	190700000	154390000
A0A078F5H8	BnaC07g33560D	hypotheticalprotein	19.192	25098000	24205000	17609000	12904000	11900000	14005000	39005000	25428000	30771000	22105000	25192000	26245000
A0A078HI87	BnaA09g11990D	GDT1familyprotein	3.6891	0	0	0	0	0	0	9332500	0	0	0	0	0
A0A078F5K2	BnaC09g12190D	BnaC09g12190Dprotein	117.72	85133000	72826000	60215000	84503000	70368000	64901000	69792000	72617000	74719000	98794000	76626000	92667000
A0A078F5K3	BnaC07g33310D	hypotheticalprotein	27.757	18551000	21495000	18588000	13647000	15414000	15520000	19485000	19464000	16168000	15430000	15352000	14186000
A0A078F5L5	BnaC09g12520D	2-C-methyl-D-erythritol2,4-cyclodiphosphatesynthase	49.752	252960000	193650000	199380000	186850000	154380000	224900000	306230000	172450000	206900000	319320000	222770000	211660000
A0A078F5M4	BnaC03g54660D	Acidphosphatase	15.693	124650000	105250000	166870000	117600000	117140000	139100000	93983000	74423000	89110000	168030000	145320000	160040000
A0A078F5M5	BnaC07g33110D	CASP-likeprotein	2.6246	0	0	0	754880	0	0	0	0	0	0	0	0
A0A078F5N0	BnaC07g33060D	Pyruvate,phosphatedikinase	323.31	411210000	431650000	407560000	199990000	213850000	183810000	825880000	775110000	777700000	598610000	631470000	570560000
A0A078ILL6	BnaCnng21600D	BnaCnng21600Dprotein	15.242	0	0	0	0	0	1641800	0	0	0	0	0	0
A0A078F5R5	BnaA06g24680D	Xyloglucanendotransglucosylase/hydrolase	2.8986	0	0	14728000	0	0	0	0	0	0	0	0	0
A0A078F5T2	BnaC09g43560D	hypotheticalprotein	61.176	61718000	64082000	67074000	32978000	30464000	37084000	68072000	71768000	65838000	47177000	46144000	46687000
A0A078F5T6	BnaA05g27130D	BnaA05g27130Dprotein	2.4082	0	0	0	0	0	0	0	0	0	0	3168200	0
A0A078F5T8	BnaC09g43460D	BnaC09g43460Dprotein	4.9173	13218000	10593000	0	13687000	0	13864000	0	0	0	10030000	7626700	0
A0A078F5U4	BnaC09g43360D	hypotheticalprotein	21.385	0	0	0	0	0	3708900	0	0	0	0	0	0
A0A078F5V2	BnaA05g27330D	7,8-dihydroneopterinaldolase	42.712	25181000	26867000	9696300	27116000	31572000	15922000	27926000	37596000	13920000	29543000	40228000	21879000
A0A078F5V5	BnaC09g43160D	Translocon-associatedproteinsubunitbeta	9.696	0	0	0	36156000	0	0	0	0	0	0	0	0
A0A078F5V9	BnaA05g27380D	hypotheticalprotein	16.146	14040000	11482000	13347000	17430000	0	13495000	20215000	22940000	21029000	17405000	19909000	17599000
A0A078F5W0	BnaC09g43060D	hypotheticalprotein	4.8823	0	2687000	0	0	0	0	0	2773700	2612000	0	0	0
A0A078GQB8	BnaC04g51470D	hypotheticalprotein	11.153	0	0	0	0	0	0	0	0	0	0	0	1559100
A0A078F5X2	BnaC09g42810D	hypotheticalprotein	12.913	10549000	10055000	10398000	7448600	7026900	5157800	9069500	6576000	6529700	7432300	4012200	7108200
A0A078F5X4	BnaC09g42760D	Formatedehydrogenase,mitochondrial	323.31	103230000	87187000	79315000	50773000	47128000	52979000	98231000	85458000	82124000	47313000	35710000	42764000
A0A078F5X8	BnaA06g24130D	3-oxoacyl-[acyl-carrier-protein]reductase	2.675	0	0	0	7780900	0	0	0	0	0	0	0	0
A0A078F5Z4	BnaA05g27100D	BnaA05g27100Dprotein	2.6774	0	0	0	3044400	0	3084800	0	0	0	0	0	0
A0A078F5Z9	BnaA05g27150D	BnaA05g27150Dprotein	5.0258	5959000	0	0	0	0	0	0	0	0	6111800	0	6539000
A0A078F603	BnaA05g27530D	BnaA05g27530Dprotein	29.421	798890000	619230000	783300000	965730000	939930000	1076000000	457060000	462200000	474190000	363750000	350700000	454630000
A0A078F604	BnaA05g27200D	hypotheticalprotein	143.11	375720000	380700000	398680000	251830000	268160000	257710000	293500000	322630000	362190000	265900000	279300000	346650000
A0A078F612	BnaA05g27300D	hypotheticalprotein	8.5862	9135400	8700800	10273000	8164200	8367400	12988000	10093000	7996500	6501600	7092100	8131600	10902000
A0A078J4S0	BnaAnng15790D	BnaAnng15790Dprotein	120.76	63112000	57195000	48329000	65253000	63446000	64402000	47686000	48991000	45506000	36434000	36953000	38726000
A0A078F633	BnaA05g27880D	BnaA05g27880Dprotein	13.38	13566000	15011000	12050000	8379900	10750000	12573000	11829000	13861000	9474400	11057000	13416000	10674000
A0A078JFL3	BnaUnng01440D	BnaUnng01440Dprotein	8.961	0	0	0	9026400	8510900	8900600	0	23635000	19973000	21534000	34169000	22602000
A0A078F649	BnaC08g11060D	DNA-directedRNApolymerasesubunit	13.706	14423000	16731000	15768000	17706000	15344000	14905000	15891000	17488000	16669000	16325000	16366000	15438000
A0A078F654	BnaC08g44860D	hypotheticalprotein	23.663	0	0	16683000	7811600	4670600	8561500	0	0	0	6498300	0	7131100
A0A078F657	BnaA05g28080D	hypotheticalprotein	4.5141	635220	0	0	0	0	0	0	0	0	0	0	0
A0A078F679	BnaC08g11410D	BnaC08g11410Dprotein	209.79	29351000	26668000	29034000	27643000	25455000	27419000	25714000	28284000	23430000	23984000	20613000	24979000
A0A078F684	BnaA05g27800D	hypotheticalprotein	6.8015	2072800	1692100	1340700	1982200	1582700	1784500	4719800	1809700	2415900	2561700	1662800	1990800
A0A078F689	BnaA05g27850D	Clathrinheavychain	117.42	137540000	147020000	142870000	131700000	124390000	107730000	160830000	152840000	138520000	158590000	140830000	154400000
A0A078JLF5	BnaAnng26810D	Non-specificserine/threonineproteinkinase(Fragment)	9.5617	7126400	6839700	7114700	7595400	0	3753900	8355600	4294300	9332900	8425700	7155200	6070700
A0A078F6D0	BnaA05g28400D	hypotheticalprotein	27.513	23795000	22762000	29636000	16314000	17224000	13653000	21828000	25510000	25074000	26968000	21228000	30455000
A0A078F6D5	BnaA05g28450D	Glycerol-3-phosphatedehydrogenase	126.89	58363000	64307000	78373000	49377000	45642000	54139000	59948000	63607000	59627000	49909000	56246000	51583000
A0A078F6E4	BnaA05g28550D	hypotheticalprotein	8.0093	0	0	0	0	0	5500600	0	0	0	0	0	6281900
A0A078H553	BnaA09g50770D	hypotheticalprotein	3.0579	0	0	0	0	4972800	0	0	0	0	0	0	0
A0A078HFC8	BnaC03g48600D	hypotheticalprotein	45.423	93886000	94658000	51386000	49659000	53271000	32547000	72610000	62266000	34250000	78678000	73852000	56474000
A0A078F6L0	BnaC01g30700D	BnaC01g30700Dprotein	2.4057	0	0	0	0	0	5266400	0	0	0	0	0	0
A0A078I8P3	BnaA10g03560D	hypotheticalprotein	3.4923	0	0	0	0	4695400	0	0	0	0	0	0	0
A0A078F6M3	BnaC01g30550D	hypotheticalprotein	3.2499	0	0	0	0	5007100	5573400	0	0	0	6092700	7907500	7155400
A0A078IEK4	BnaC01g22500D	BnaC01g22500Dprotein	35.079	16304000	0	0	0	0	0	8323300	0	0	8233700	0	0
A0A078F6Q0	BnaA06g24520D	BnaA06g24520Dprotein	323.31	698160000	666680000	611910000	829130000	898560000	735980000	753040000	762020000	695940000	861380000	847630000	720380000
A0A078HGI1	BnaC03g48680D	RuvB-likehelicase	5.4763	2024400	1883300	2024200	2847300	2461600	1856000	2529700	2709500	2163700	2162000	0	0
A0A078F6S6	BnaC05g04430D	hypotheticalprotein	134.66	75803000	53960000	50472000	51428000	66884000	38595000	174610000	117560000	130390000	107770000	115360000	112440000
A0A078F6T1	BnaA02g05170D	BnaA02g05170Dprotein	2.2403	0	0	0	0	0	8538500	0	0	0	0	0	0
A0A078F6T2	BnaC05g04530D	4-hydroxyphenylpyruvatedioxygenase	10.046	3979900	0	3599600	0	0	0	3965600	0	0	0	0	2988200
A0A078F6T3	BnaA06g24700D	Oxoglutaratedehydrogenase(succinyl-transferring)	153.79	217120000	226780000	245820000	243890000	276570000	269070000	339030000	321400000	366290000	241410000	228440000	226370000
A0A078F6U7	BnaA07g24570D	BnaA07g24570Dprotein	5.6745	0	0	2626900	0	0	2543400	0	3191400	3024500	0	0	2767000
A0A078F6W4	BnaC05g05030D	hypotheticalprotein	3.1162	0	0	0	0	0	1059100	0	0	0	0	0	0
A0A078HBA4	BnaC02g09460D	RuvB-likehelicase	6.2736	4382000	3805700	3917600	3347900	0	4505800	0	3784600	0	0	0	5070900
A0A078F6Y1	BnaA06g24300D	hypotheticalprotein	2.5346	0	0	0	0	0	0	0	0	0	0	1587000	0
A0A078FQD5	BnaC03g49360D	BnaC03g49360Dprotein	252.1	254080000	261510000	261110000	446790000	437660000	471380000	185290000	191190000	206400000	219180000	223590000	246070000
A0A078FQG6	BnaC03g49060D	BnaC03g49060Dprotein	73.678	169960000	137270000	184890000	140250000	122920000	164360000	71339000	53669000	61070000	76831000	61005000	71291000
A0A078F6Z3	BnaA02g05770D	BnaA02g05770Dprotein	87	23768000	25568000	32601000	23590000	28764000	28486000	23434000	26884000	32285000	22216000	30801000	36452000
A0A078FNR1	BnaC03g49450D	hypotheticalprotein	6.9259	0	0	0	23129000	0	0	10271000	0	0	31862000	0	0
A0A078F6Z7	BnaA07g24920D	BnaA07g24920Dprotein	22.129	21211000	23148000	21468000	25699000	24364000	35424000	25241000	18852000	20005000	14367000	14729000	14640000
A0A078F710	BnaA06g23950D	Asparaginesynthetase[glutamine-hydrolyzing]	3.3982	0	0	0	2052600	0	0	0	0	0	0	0	0
A0A078H366	BnaA02g34430D	hypotheticalprotein	3.6169	0	0	8183200	0	0	0	0	0	0	0	0	0
A0A078F732	BnaA02g06220D	Glutaminase	13.135	0	2850800	0	0	0	0	0	0	0	0	0	0
A0A078F735	BnaA07g25270D	Transcriptionelongationfactorspt6	21.369	48380000	50238000	49754000	55451000	56494000	62302000	56747000	54137000	51257000	51137000	57321000	59621000
A0A078F736	BnaC08g11320D	BnaC08g11320Dprotein	63.256	65757000	70276000	65562000	74319000	78881000	84991000	61840000	65784000	70497000	61485000	68886000	66737000
A0A078FNM9	BnaC03g49550D	Cellulosesynthase	49.195	17758000	17518000	17655000	25521000	22402000	26668000	27758000	31440000	30478000	37023000	38521000	39003000
A0A078HNV9	BnaC06g27100D	Leucinezipper-EF-hand-containingtransmembraneprotein1	56.921	55876000	56884000	49824000	35096000	35375000	27422000	70806000	64857000	77669000	50203000	45896000	47279000
A0A078F749	BnaA07g25370D	Ubiquitincarboxyl-terminalhydrolase	20.212	4709300	4924400	4699400	4344900	4715600	4450300	4055600	4504900	3388300	3919800	4263200	3646900
A0A078F768	BnaC08g11770D	BnaC08g11770Dprotein	35.345	11809000	0	7551500	67760000	89872000	37672000	0	0	0	8885700	0	8714100
A0A078FGR3	BnaA03g00890D	hypotheticalprotein	13.741	5500000	4438800	4960800	4998300	4632300	4479400	5256400	5269700	0	5319000	5550700	4006600
A0A078F7A5	BnaC03g63010D	hypotheticalprotein	6.0763	42672000	36178000	43129000	45262000	37243000	48721000	0	35000000	46004000	47623000	38671000	49380000
A0A078F7A7	BnaC08g11440D	BnaC08g11440Dprotein	21.17	115770000	145410000	118910000	111700000	135500000	146380000	165880000	144060000	145970000	92742000	90355000	93337000
A0A078F7B4	BnaC06g15560D	hypotheticalprotein	4.9059	0	2912700	0	3442800	0	4078600	0	0	0	0	0	0
A0A078F7D3	BnaCnng03210D	hypotheticalprotein	5.5432	0	0	2739800	3324500	3496000	3445900	2985000	0	0	0	2818100	0
A0A078F7D4	BnaC03g63410D	hypotheticalprotein	6.3391	0	0	6845200	0	0	0	0	6591500	7477900	0	0	0
A0A078F7E4	BnaCnng03310D	hypotheticalprotein	33.866	0	9497800	11908000	10814000	8732800	14359000	10672000	10939000	10817000	7809000	10177000	10280000
A0A078F7E9	BnaC06g15260D	OMPdecase	147.21	40107000	45487000	42656000	35331000	38022000	39694000	42358000	43363000	28587000	40215000	40177000	34980000
A0A078F7G0	BnaC01g30540D	hypotheticalprotein	150.56	24564000	23301000	16518000	11340000	14065000	14274000	42849000	35189000	37792000	14242000	16419000	14949000
A0A078IRZ6	BnaA07g37720D	BnaA07g37720Dprotein	2.3407	0	0	0	0	0	0	0	0	0	0	0	106150000
A0A078F7I1	BnaC08g10110D	BnaC08g10110Dprotein	4.0306	0	0	0	0	0	0	0	0	0	0	0	1836300
A0A078HVD3	BnaC02g34830D	hypotheticalprotein	3.0508	0	0	0	0	0	5387800	0	0	0	0	0	0
A0A078F7J0	BnaC08g10210D	BnaC08g10210Dprotein	14.82	23707000	19260000	29550000	30451000	22945000	26802000	36221000	34846000	0	23719000	0	29889000
A0A078IW24	BnaA05g34620D	BnaA05g34620Dprotein	54.55	1364700000	890040000	1273700000	1585900000	1276200000	1574200000	717320000	594180000	768580000	336660000	477690000	596200000
A0A078F7L1	BnaA02g05130D	BnaA02g05130Dprotein	16.972	12651000	11889000	13135000	16213000	17074000	14489000	13769000	11142000	10702000	11821000	9159900	9604700
A0A078JUT3	BnaAnng33010D	BnaAnng33010Dprotein	4.0829	0	0	0	0	0	0	0	4805100	4131900	0	0	0
A0A078F7M2	BnaA02g05230D	L-ascorbateoxidase	23.718	56793000	100600000	62605000	37400000	57738000	61302000	35274000	0	30558000	40450000	48783000	28429000
A0A078JCM0	BnaC03g72160D	Hexosyltransferase	3.7435	0	0	0	0	0	0	0	0	0	2796100	0	3174500
A0A078IZH9	BnaC01g22620D	60SribosomalproteinL27	12.421	133390000	114620000	130530000	159420000	132820000	125070000	112020000	69489000	95427000	119840000	86853000	102430000
A0A078F7P8	BnaA02g05430D	BnaA02g05430Dprotein	104.57	44010000	47169000	42850000	50319000	51816000	56657000	39908000	37799000	39508000	40947000	43977000	31459000
A0A078F7T0	BnaA03g17380D	BnaA03g17380Dprotein	10.43	19855000	12894000	10332000	10604000	0	7955000	11773000	9374600	9991400	9758200	9973600	8864500
A0A078F7U4	BnaA02g25740D	hypotheticalprotein	2.7959	0	0	0	0	0	6209500	0	0	0	0	0	0
A0A078HDI4	BnaA09g48190D	Phospholipid-transportingATPase	3.4109	0	0	0	0	0	0	0	0	0	0	0	0
A0A078F7W2	BnaC02g19980D	BnaC02g19980Dprotein	4.3433	0	0	0	0	0	1061000	0	0	0	0	0	0
A0A078J4Q5	BnaC06g43680D	hypotheticalprotein	25.753	313450000	242370000	316810000	543130000	368090000	444310000	180260000	110810000	157810000	161680000	105210000	125730000
A0A078F7Y5	BnaC03g70690D	Nucleosidediphosphatekinase	169.91	1985400000	2380000000	2388000000	2465800000	2827000000	2967700000	3702500000	3178900000	3160000000	4827300000	4064700000	3703200000
A0A078F7Z7	BnaC02g20230D	hypotheticalprotein	8.0859	0	0	0	0	0	8767600	0	0	0	0	0	0
A0A078F7Z9	BnaC03g47540D	Homoserinekinase	8.9356	5946300	0	6089600	6869300	7336300	6531900	7370100	10328000	6991200	7238900	9360800	7505100
A0A078F811	BnaA02g06680D	hypotheticalprotein	3.0388	0	0	0	0	0	2594200	0	0	0	0	0	0
A0A078F828	BnaC03g70190D	hypotheticalprotein	9.3751	4774400	0	0	4191500	0	4386000	5261300	4554800	4311100	4327200	0	4622900
A0A078F832	BnaC03g70140D	Glutamine-dependentNAD(+)synthetase	4.5982	0	0	0	0	0	0	0	0	0	0	0	0
A0A078F852	BnaC03g63120D	BnaC03g63120Dprotein	97.113	77055000	74131000	78080000	77873000	66164000	87352000	58614000	58916000	67481000	52935000	47693000	62288000
A0A078F857	BnaC03g63170D	Pectinacetylesterase	301.95	52484000	57737000	53278000	59584000	57645000	68145000	54544000	47543000	65286000	48379000	43597000	63492000
A0A078F878	BnaC03g63420D	Peptidylprolylisomerase	18.284	72271000	62363000	77827000	87628000	95946000	84394000	72976000	67108000	66221000	103630000	78013000	88447000
A0A078F882	BnaA02g06750D	BnaA02g06750Dprotein	5.4749	6521600	7148400	4357100	3579800	0	0	4592200	4424900	3683500	4987600	0	4359900
A0A078HEW3	BnaA05g29960D	hypotheticalprotein	64.422	0	0	0	0	0	8095600	0	0	0	0	0	0
A0A078F8A8	BnaC03g63040D	Methyltransferase	14.473	19377000	26222000	20662000	17079000	18101000	16428000	19219000	18253000	13895000	13075000	14901000	12876000
A0A078F8B9	BnaA05g12310D	BnaA05g12310Dprotein	23.612	0	0	0	0	0	1347800	0	0	0	0	0	0
A0A078F8D8	BnaC05g23280D	ABC-typexenobiotictransporter	3.8403	0	0	0	0	0	0	2610700	0	0	0	0	0
A0A078F8E1	BnaA02g26380D	hypotheticalprotein	6.4566	4353100	0	4985300	0	0	4066200	4425500	3628600	0	0	0	0
A0A078F8F3	BnaA02g26230D	hypotheticalprotein	13.596	6818000	8392700	8427500	12614000	11116000	9265500	11292000	9815600	8622500	9408600	9354700	6461600
A0A078F8G0	BnaA05g11810D	hypotheticalprotein	68.969	22212000	16189000	19271000	18368000	16497000	16583000	34133000	24709000	26198000	24889000	22779000	29465000
A0A078HDL4	BnaA01g32490D	BnaA01g32490Dprotein	4.3639	0	0	831750	738270	0	0	0	0	0	0	0	0
A0A078GIS4	BnaA02g23750D	BnaA02g23750Dprotein	5.7454	3772500	0	3165600	2996600	0	0	2967600	2899200	2767200	2899700	2549800	3280400
A0A078F8H1	BnaC03g34950D	3-hydroxyacyl-CoAdehydrogenase	132.83	139320000	131660000	127720000	87934000	87344000	76923000	176950000	190470000	186800000	113720000	116420000	105450000
A0A078IJF6	BnaCnng18750D	hypotheticalprotein	11.15	9646000	7121900	7478200	10365000	6372100	14165000	0	9617500	6035600	9703100	9282000	9356100
A0A078J9J8	BnaCnng39460D	RibonucleaseT(2)	12.827	1747800	0	0	0	0	0	0	0	0	0	0	0
A0A078JLG2	BnaC02g47730D	Dolichyl-diphosphooligosaccharide--proteinglycosyltransferasesubunit1	12.131	8849200	9782400	7595200	8082100	8826900	8237300	4899900	7179600	5456200	5634300	6285800	5328700
A0A078F8J6	BnaA06g16580D	BnaA06g16580Dprotein	43.816	0	76034000	0	192680000	328710000	279810000	0	0	0	234490000	79000000	334220000
A0A078F9B0	BnaC07g34090D	ATP-dependentClpproteaseproteolyticsubunit	36.796	145420000	140990000	145000000	129620000	113850000	124170000	138850000	127110000	128800000	147000000	148940000	150030000
A0A078F8K0	BnaA02g25830D	Glucanendo-1,3-beta-D-glucosidase	25.915	0	0	0	0	8601500	11891000	0	0	0	0	0	0
A0A078F8K3	BnaA02g26510D	BnaA02g26510Dprotein	91.918	75265000	69899000	71308000	55387000	55440000	57339000	72167000	71991000	78664000	75367000	76081000	68342000
A0A078F8L4	BnaA06g16380D	hypotheticalprotein	5.013	3316800	2503700	3366800	2336100	4708400	3772700	4011900	4606100	0	0	4146200	4850500
A0A078F8M6	BnaC07g33700D	hypotheticalprotein	9.2044	19517000	11150000	20142000	37687000	27624000	22742000	26280000	28056000	15382000	23876000	17172000	20743000
A0A078F8N4	BnaC02g19990D	hypotheticalprotein	211.39	167160000	190250000	142370000	144650000	148600000	134510000	171230000	175590000	151870000	152280000	156400000	119980000
A0A078F8P1	BnaA06g16080D	hypotheticalprotein	3.101	0	0	0	6193500	9753400	5682200	0	0	0	0	0	0
A0A078F8P7	BnaC07g33450D	Importinsubunitalpha	46.304	20792000	19445000	20510000	11778000	10742000	16145000	23709000	15852000	27715000	17146000	14574000	21093000
A0A078F8Q1	BnaC07g33400D	BnaC07g33400Dprotein	12.88	0	2054600	2318800	1548400	1901300	2492400	2339400	1710700	3183800	2201100	1538000	3063100
A0A078F8Q4	BnaA06g15930D	hypotheticalprotein	8.8891	10305000	14360000	7248500	9160900	15066000	9600800	12558000	8950700	11306000	7677100	13096000	12204000
A0A078F8S4	BnaC02g20340D	hypotheticalprotein	48.819	355660000	438540000	468530000	224230000	211810000	245000000	591560000	696080000	711680000	639020000	594700000	666810000
A0A078IHC0	BnaC02g34100D	hypotheticalprotein	7.2849	0	3032200	0	4189400	3442200	0	0	0	0	0	0	0
A0A078F8U8	BnaC09g43800D	Aspartokinase	14.513	0	3894200	4022100	3599900	3528600	0	0	0	0	0	3066300	4085000
A0A078F8W0	BnaA06g15330D	hypotheticalprotein	10.175	0	0	0	7312200	6892800	11163000	5854100	0	0	0	4432200	0
A0A078F8W1	BnaC09g43600D	ADP/ATPtranslocase	188.15	2580600000	2276200000	1912900000	1972400000	1727200000	1716100000	2229700000	1896200000	1816400000	2379500000	2386900000	2224500000
A0A078F8X1	BnaC09g43450D	hypotheticalprotein	3.4659	0	1997700	2837400	2326000	0	0	0	8381200	3957400	4967700	6605000	5545700
A0A078F8X2	BnaA05g14110D	Proteasomesubunitalphatype	285.41	175200000	190370000	180750000	167740000	179970000	151370000	173640000	184980000	196400000	155310000	161740000	190280000
A0A078F8Y0	BnaC09g43300D	hypotheticalprotein	217.29	32755000	28209000	23617000	42861000	35525000	46209000	33216000	26725000	27014000	41874000	38119000	28887000
A0A078F8Y3	BnaC09g43250D	hypotheticalprotein	61.642	0	0	0	0	0	0	7421300	6485200	5247200	0	11326000	10556000
A0A078F8Z1	BnaA03g46090D	BnaA03g46090Dprotein	3.2382	0	0	0	0	8194400	0	0	0	0	0	0	0
A0A078F908	BnaA03g46290D	hypotheticalprotein	21.586	11753000	10720000	10713000	8413700	9816000	10632000	0	4025400	4401100	7439200	5933400	4321600
A0A078F911	BnaA03g46340D	hypotheticalprotein	3.6951	0	0	0	0	0	1040900	0	0	0	0	0	0
A0A078F915	BnaC09g42850D	hypotheticalprotein	8.2667	34309000	23902000	28241000	0	13797000	15444000	20667000	20770000	34139000	0	12083000	14190000
A0A078F925	BnaC02g20410D	hypotheticalprotein	31.54	64851000	63135000	55977000	67874000	95224000	62578000	142480000	174520000	103350000	175680000	182240000	131970000
A0A078F961	BnaC08g45200D	Glycosyltransferase	10.432	0	0	0	0	0	1012500	0	0	0	0	0	0
A0A078F970	BnaA03g46740D	BnaA03g46740Dprotein	3.2241	0	0	3858600	0	0	5685600	4065400	0	0	3912200	0	0
A0A078F974	BnaC08g45100D	hypotheticalprotein	3.4907	0	0	0	0	0	2820300	0	0	0	0	0	0
A0A078F983	BnaC07g34390D	hypotheticalprotein	15.886	3412100	3001400	5768600	6483900	4736500	8948200	2395000	2262800	2860200	2130800	2260200	3052400
A0A078F985	BnaC05g23700D	BnaC05g23700Dprotein	194.6	149440000	148030000	130610000	145120000	161350000	177180000	142970000	134540000	141860000	124770000	134300000	128090000
A0A078F988	BnaC05g23650D	Coatomersubunitepsilon	27.407	22616000	11466000	0	10758000	10349000	10828000	0	0	0	0	12108000	14220000
A0A078F9A0	BnaC09g12430D	Reticulon-likeprotein	10.902	26171000	20558000	22532000	25577000	24918000	26050000	26084000	19896000	20356000	25797000	21282000	21039000
A0A078F9A1	BnaC07g34190D	hypotheticalprotein	133.63	50494000	46780000	42232000	50911000	55411000	50984000	61384000	57912000	46138000	116010000	123720000	109190000
A0A078F9B2	BnaC05g23400D	BnaC05g23400Dprotein	3.6669	0	1913600	0	1932800	2352700	2042400	0	0	0	0	0	2001300
A0A078F9B8	BnaA03g47140D	Superoxidedismutase	10.399	0	0	0	0	4549800	0	0	0	0	0	0	0
A0A078F9D0	BnaC09g12130D	hypotheticalprotein	191.17	65533000	72240000	61895000	57013000	62720000	82284000	50090000	49745000	52214000	46434000	41931000	56549000
A0A078F9G4	BnaC06g23520D	hypotheticalprotein	25.382	9309200	9959900	7917800	11779000	10592000	15602000	0	0	0	0	0	0
A0A078F9H1	BnaC07g33390D	BnaC07g33390Dprotein	13.324	16907000	12751000	14931000	8898000	9104500	8411100	19654000	15559000	17273000	10913000	8653600	11027000
A0A078HZH3	BnaC05g40710D	hypotheticalprotein	235.02	35406000	44397000	40497000	52394000	58024000	48983000	33429000	47653000	58903000	34029000	7690500	28930000
A0A078F9J6	BnaC07g33090D	1-deoxy-D-xylulose-5-phosphatesynthase	15.9	26167000	23506000	23317000	41725000	31243000	39424000	23459000	24811000	22130000	22880000	19967000	19847000
A0A078F9J8	BnaA05g26890D	hypotheticalprotein	5.3272	0	6455500	8424300	0	6322100	9196200	0	9531000	0	0	0	0
A0A078F9K1	BnaA05g26940D	GTP-bindingproteinEngA	37.837	14719000	14280000	15170000	37517000	39199000	25242000	0	0	0	0	0	0
A0A078F9K5	BnaC07g32940D	hypotheticalprotein	4.9719	8785100	9795000	8849700	0	0	0	15610000	18468000	14526000	9061200	10889000	10432000
A0A078F9P1	BnaA05g27340D	7,8-dihydroneopterinaldolase	2.1858	0	0	0	0	0	0	0	0	0	0	0	0
A0A078F9P5	BnaC09g43540D	BnaC09g43540Dprotein	3.4533	0	0	0	0	416460	0	0	0	0	0	0	0
A0A078F9Q1	BnaA05g27440D	Thioredoxin-dependentperoxiredoxin	323.31	1107600000	488660000	387520000	425670000	459190000	413510000	687740000	498830000	447910000	1228600000	713220000	586520000
A0A078F9R8	BnaA03g00260D	Ferritin	272.83	779630000	643050000	628700000	391850000	348080000	364940000	648530000	520140000	559550000	444030000	427850000	395960000
A0A078F9S0	BnaC05g03440D	Ubiquitin-likemodifier-activatingenzyme5	23.192	2786600	1991500	2463000	2263400	2421200	3389100	2697500	0	2664500	0	1589500	0
A0A078F9S1	BnaA05g27490D	hypotheticalprotein	19.073	15481000	16500000	15075000	29903000	25770000	22329000	14577000	16050000	17065000	19198000	23400000	22636000
A0A078F9T5	BnaA03g00460D	BnaA03g00460Dprotein	3.2712	0	0	0	0	0	0	2881100	0	0	3345700	2694400	3510400
A0A078F9T6	BnaC09g43820D	hypotheticalprotein	9.5801	0	2459800	2448500	0	0	0	3211900	3037900	2793000	0	0	0
A0A078F9T8	BnaC09g43140D	BnaC09g43140Dprotein	141.03	562280000	550340000	473340000	511240000	658640000	513490000	846950000	791790000	877560000	806520000	862660000	831170000
A0A078F9U4	BnaC09g43770D	BnaC09g43770Dprotein	2.3169	0	0	1896900	0	0	0	0	0	0	0	0	0
A0A078HHQ3	BnaA01g30950D	BnaA01g30950Dprotein	4.2641	0	0	0	0	0	9851000	0	0	0	0	0	0
A0A078F9U7	BnaA03g00560D	hypotheticalprotein	17.183	0	6666500	5164900	4103200	4147300	4855400	4058000	0	3527600	5156800	4572600	3944900
A0A078F9U8	BnaA05g27840D	hypotheticalprotein	3.6956	5828900	4213000	2146200	11540000	10155000	7888200	2366700	1868100	2040300	3832400	3584500	1948900
A0A078F9V9	BnaC09g43670D	Transaldolase	35.443	0	0	0	0	0	1323700	0	0	0	0	0	0
A0A078JI44	BnaCnng46940D	BnaCnng46940Dprotein	6.5243	0	5219500	0	0	0	4841800	0	4741800	0	3458200	6416400	7010300
A0A078JES1	BnaA08g31740D	BnaA08g31740Dprotein	2.5735	0	0	0	0	0	446130	0	0	0	0	0	0
A0A078F9W6	BnaA05g28190D	BnaA05g28190Dprotein	6.0749	16673000	18721000	17781000	21594000	22839000	23185000	24957000	26798000	15474000	25796000	25503000	22489000
A0A078F9W7	BnaC09g43620D	hypotheticalprotein	163.79	156350000	169740000	112270000	117220000	175650000	110130000	141820000	167870000	199100000	130690000	177310000	207660000
A0A078F9X3	BnaA05g28340D	hypotheticalprotein	139.77	328690000	288030000	252670000	194760000	176950000	153360000	177170000	163270000	122490000	300770000	261590000	194750000
A0A078F9X4	BnaC09g43570D	hypotheticalprotein	297.1	664800000	410050000	554960000	541420000	361040000	434550000	212060000	115430000	145820000	316820000	157550000	177160000
A0A078F9X7	BnaA05g28390D	hypotheticalprotein	234.59	11903000	11765000	13293000	10979000	11708000	12378000	12011000	14460000	15113000	9387600	11386000	12115000
A0A078F9Y1	BnaA05g28440D	ExocystcomplexcomponentSec8	98.122	113990000	110330000	114200000	97830000	86215000	89157000	125960000	133510000	119480000	105320000	104080000	104850000
A0A078F9Z9	BnaC09g42740D	Pyrroline-5-carboxylatereductase	53.379	50318000	31653000	33535000	37900000	42111000	27560000	64820000	57562000	43832000	56522000	54681000	36211000
A0A078FA16	BnaC05g04590D	hypotheticalprotein	319.35	238200000	244250000	198000000	184060000	191450000	169310000	227780000	221060000	289580000	211760000	196620000	225380000
A0A078J5V6	BnaC03g71230D	hypotheticalprotein	10.303	0	0	0	0	0	0	0	0	1564800	0	3951900	0
A0A078FA32	BnaC05g04790D	BnaC05g04790Dprotein	53.615	85358000	80295000	82474000	73493000	67443000	66181000	37770000	38028000	39000000	83093000	94932000	90064000
A0A078FA39	BnaC05g04890D	hypotheticalprotein	3.4973	0	0	0	5742000	0	0	0	0	0	0	0	0
A0A078FA43	BnaC09g42870D	Peptidedeformylase	29.581	52465000	41922000	42791000	60550000	59994000	67546000	49388000	45611000	38757000	47121000	50610000	51040000
A0A078FA52	BnaC05g05040D	Glycosyltransferase	13.027	5081700	5253900	7286900	0	4003000	4832500	6320200	6765600	7511600	4198900	6438400	4870300
A0A078FA61	BnaC05g05190D	3-oxoacyl-[acyl-carrier-protein]reductase	13.385	20457000	22382000	19877000	19081000	15756000	19635000	28806000	28106000	20620000	24473000	24670000	24485000
A0A078FA65	BnaC09g42620D	BnaC09g42620Dprotein	2.4897	0	0	0	2373000	0	0	0	0	0	0	0	0
A0A078FA89	BnaC03g54740D	hypotheticalprotein	37.221	16002000	16350000	14625000	20108000	21226000	19838000	17775000	14915000	15892000	18275000	18845000	16274000
A0A078FAA0	BnaC08g44890D	hypotheticalprotein	323.31	11823000000	13701000000	11150000000	10502000000	10895000000	11243000000	12701000000	14991000000	15273000000	12015000000	12959000000	14640000000
A0A078FAA4	BnaC08g44970D	Prolycopeneisomerase	32.128	24057000	24660000	20002000	28806000	27875000	25785000	21724000	17120000	23814000	15941000	17606000	16531000
A0A078FAA9	BnaA06g25010D	BnaA06g25010Dprotein	135.03	113410000	118270000	105490000	98193000	93306000	111250000	139890000	117450000	126010000	106400000	113360000	141870000
A0A078FAC4	BnaCnng02670D	RAB6-interactinggolgin	5.8624	39382000	33432000	0	39009000	0	0	0	41260000	46985000	0	31036000	42124000
A0A078FAC5	BnaC08g44690D	hypotheticalprotein	2.6511	0	0	0	0	0	10424000	0	0	0	0	0	0
A0A078FAC9	BnaA06g24710D	BnaA06g24710Dprotein	127.2	47814000	38805000	42194000	32774000	32744000	34185000	93525000	85986000	86466000	99675000	75583000	101510000
A0A078FAD8	BnaA09g39360D	Tubulingammachain	10.868	0	0	2530800	0	0	3018000	0	0	0	0	0	0
A0A078FAE3	BnaCnng02820D	BnaCnng02820Dprotein	2.9681	0	0	0	0	0	1616400	0	0	0	0	0	0
A0A078FAF4	BnaCnng02920D	Isocitratedehydrogenase[NAD]subunit,mitochondrial	184.9	184530000	190990000	160400000	139390000	129620000	123930000	178870000	157130000	154310000	158790000	127510000	132210000
A0A078FAF5	BnaC08g44520D	hypotheticalprotein	6.5922	4054400	2503600	2832400	3103600	2936700	2510200	3521100	3234700	2044000	4554300	5176500	4127200
A0A078FAG6	BnaA09g39610D	Peptidyl-prolylcis-transisomerase	323.31	10994000000	11128000000	11007000000	13000000000	12561000000	12402000000	13726000000	13736000000	13874000000	15339000000	15921000000	15377000000
A0A078JXI7	BnaAnng37420D	Annexin(Fragment)	4.3839	2514100	0	0	0	0	0	0	0	0	0	929660	0
A0A078FAI5	BnaA09g39860D	hypotheticalprotein	5.1566	45737000	69504000	43590000	0	29702000	33674000	44042000	0	40630000	72977000	65026000	78787000
A0A078FAJ2	BnaCnng03370D	BnaCnng03370Dprotein	11.98	121690000	77408000	108140000	152620000	117060000	156840000	65865000	41788000	57807000	78124000	49724000	76684000
A0A078FAJ8	BnaA09g39960D	hypotheticalprotein	3.3702	0	0	0	0	0	19910000	0	0	0	0	0	0
A0A078J607	BnaAnng16310D	Peroxidase	7.7769	0	0	0	0	0	1685000	0	0	0	0	0	0
A0A078H530	BnaA09g50640D	Protein-synthesizingGTPase	38.459	53638000	47765000	41446000	49656000	46050000	47353000	32926000	32992000	33964000	35805000	31865000	31741000
A0A078FAM0	BnaC08g11130D	mRNAcap-bindingprotein	15.429	15484000	11464000	14204000	12653000	10812000	14552000	12997000	13033000	12284000	0	0	8188900
A0A078FAM6	BnaA09g40060D	ABC-typexenobiotictransporter	93.352	210140000	209420000	209140000	225500000	235600000	236080000	306840000	318530000	313100000	353550000	375230000	343470000
A0A078FAN3	BnaCnng03720D	hypotheticalprotein	5.4037	3220000	0	3018000	3060500	0	3232800	2603700	0	2902100	0	2529100	3353700
A0A078FAP9	BnaA09g40260D	hypotheticalprotein	121.61	25248000	23958000	22074000	19525000	20209000	18877000	23862000	23415000	20431000	21455000	15941000	17850000
A0A078FAQ2	BnaCnng03870D	BnaCnng03870Dprotein	76.08	4244200	3886300	3811800	3459500	2694100	3777200	35337000	31382000	33729000	64700000	46778000	58776000
A0A078FAR1	BnaC05g03670D	Glycosyltransferase	2.2254	0	0	367500	0	0	0	0	0	0	0	0	0
A0A078FAT2	BnaC05g03750D	BnaC05g03750Dprotein	4.3207	0	0	0	0	0	0	3305300	0	0	0	0	0
A0A078FAX6	BnaC05g04500D	hypotheticalprotein	12.78	9437600	11819000	9646500	10623000	0	12811000	0	0	9337500	0	0	0
A0A078FAY4	BnaC03g70630D	BnaC03g70630Dprotein	7.6873	0	0	2985900	3764400	4006400	0	0	0	4293800	0	2631800	4608000
A0A078FAZ1	BnaC03g70580D	hypotheticalprotein	6.0803	1706900	1622600	0	0	0	0	2570500	2131000	2516700	0	1815500	1985100
A0A078HJ71	BnaC03g26870D	BnaC03g26870Dprotein	2.2395	0	1087300	0	0	0	0	0	0	0	0	0	0
A0A078FB14	BnaC05g04670D	hypotheticalprotein	2.6854	6024400	6678100	5231100	7761900	7843900	5717800	8341300	10487000	6825200	8196000	7649900	6816000
A0A078FB24	BnaC05g04770D	BnaC05g04770Dprotein	36.69	29817000	31108000	28504000	28913000	31146000	31029000	33849000	32985000	34479000	28818000	30324000	31635000
A0A078FB31	BnaC03g70180D	BnaC03g70180Dprotein	4.18	0	0	0	0	0	0	0	0	0	2244100	0	0
A0A078FB40	BnaC03g70080D	BnaC03g70080Dprotein	2.9271	0	0	6122400	0	7357500	0	0	0	0	0	6304500	0
A0A078FB47	BnaC03g70030D	BnaC03g70030Dprotein	14.645	8746500	10274000	10646000	7966700	7018300	8625000	12934000	11432000	12334000	11147000	12002000	10658000
A0A078HME3	BnaA07g28530D	BnaA07g28530Dprotein	8.8245	0	0	0	0	24430000	19940000	0	0	0	0	0	0
A0A078HJ87	BnaC05g30210D	Ubiquinoloxidase	7.4034	0	2893600	0	0	0	0	0	0	0	3617100	0	3414000
A0A078FB76	BnaA02g05240D	L-ascorbateoxidase	3.524	0	0	2310300	0	0	0	0	0	0	0	0	0
A0A078GI48	BnaC03g42810D	Non-specificserine/threonineproteinkinase	2.7593	0	0	0	0	0	1640500	0	0	0	0	0	0
A0A078FB92	BnaC06g30890D	hypotheticalprotein	58.972	37601000	30936000	26536000	33410000	27960000	34619000	46570000	43198000	38985000	36106000	39279000	42729000
A0A078FB96	BnaC05g29900D	hypotheticalprotein	6.9941	0	0	0	0	0	10151000	0	0	0	0	0	0
A0A078FCD9	BnaA05g17000D	Proteasomesubunitbeta	3.6474	0	0	0	0	6027000	0	0	0	0	0	0	0
A0A078FBC2	BnaA02g05940D	Probablealanine--tRNAligase,chloroplastic	113.8	21832000	18620000	21112000	19720000	21576000	22429000	17467000	17093000	17553000	25294000	24356000	22139000
A0A078FBC5	BnaA02g05990D	BnaA02g05990Dprotein	31.066	34698000	31446000	29090000	23413000	25687000	27269000	63575000	64667000	70309000	54734000	51696000	61534000
A0A078FCF0	BnaA05g16850D	hypotheticalprotein	20.251	12682000	9398400	0	8379400	7359200	10881000	10215000	8311700	0	9200900	9492700	7850000
A0A078FBG7	BnaA05g12250D	E1ubiquitin-activatingenzyme	261.69	422670000	521780000	461910000	355540000	390680000	432020000	420930000	431870000	426540000	380560000	369250000	358990000
A0A078FBH3	BnaA02g06690D	HistoneH2A	4.4522	0	70603000	0	0	0	0	0	777740000	136920000	0	0	0
A0A078FBH4	BnaCnng02680D	1,4-alpha-glucanbranchingenzyme	185.83	200990000	202370000	192800000	198940000	201660000	188850000	264990000	273600000	271500000	278270000	281400000	265190000
A0A078FBH8	BnaA05g12150D	hypotheticalprotein	16.864	15627000	17197000	12928000	15724000	16983000	17419000	17247000	15704000	17612000	12779000	14956000	13763000
A0A078FBJ6	BnaA05g12000D	Tubulin-specificchaperoneA	3.5919	0	0	5180200	0	0	0	0	0	0	0	0	0
A0A078FBK2	BnaA05g11950D	BnaA05g11950Dprotein	25.291	27668000	24194000	23394000	22970000	22781000	25937000	24942000	19952000	18349000	21146000	21104000	25132000
A0A078FBK4	BnaC03g63180D	Pectinacetylesterase	7.3426	5790000	7082200	4385300	0	0	2343300	0	0	0	0	0	0
A0A078FBL4	BnaCnng02900D	Adenosinekinase	323.31	183090000	181960000	163790000	183800000	169560000	180090000	183670000	196990000	168500000	152200000	151610000	167300000
A0A078FBP0	BnaCnng03180D	hypotheticalprotein	4.9763	2169500	0	2268000	1992600	2069900	2632000	0	0	0	3539100	2927600	3870200
A0A078FBQ2	BnaCnng03280D	hypotheticalprotein	4.201	0	0	0	0	0	3593300	0	0	0	0	0	0
A0A078HSW5	BnaA10g27040D	hypotheticalprotein	32.939	24092000	20715000	21930000	29761000	23010000	24509000	17944000	24795000	17499000	21047000	17231000	18442000
A0A078FBS3	BnaC03g12710D	hypotheticalprotein	6.1426	0	0	0	0	0	0	831120	0	0	0	0	0
A0A078FBT3	BnaA05g11250D	BnaA05g11250Dprotein	4.3676	12011000	12251000	0	13388000	14471000	13802000	0	0	0	3949100	0	0
A0A078FBU2	BnaCnng03580D	hypotheticalprotein	43.677	17481000	17756000	16704000	26607000	23263000	23164000	20424000	19181000	16135000	22561000	19890000	19917000
A0A078JJL2	BnaC02g47720D	BnaC02g47720Dprotein	2.2733	0	0	0	0	0	2415700	0	0	0	0	0	0
A0A078FBW0	BnaCnng03730D	BnaCnng03730Dprotein	7.3859	7529800	7682700	8647000	8742600	8977500	10421000	5815300	5831300	6600600	5649700	7256200	7234900
A0A078HG51	BnaA03g10890D	hypotheticalprotein	141.97	96791000	172150000	132670000	165940000	136790000	170010000	192500000	240690000	166070000	139550000	155120000	177680000
A0A078FC13	BnaC01g15060D	hypotheticalprotein	323.31	304280000	322380000	325960000	100170000	107760000	104170000	521990000	526060000	479670000	345930000	370640000	369430000
A0A078FC48	BnaC05g23660D	BnaC05g23660Dprotein	8.0044	6406600	5694400	7667600	4809400	4526400	6712900	7688300	6224900	9429400	5621100	5457300	5913200
A0A078FC51	BnaC03g70570D	BnaC03g70570Dprotein	205.92	445650000	487980000	418120000	800720000	570360000	546700000	562000000	463280000	483960000	532580000	526390000	577320000
A0A078FC53	BnaA03g45950D	hypotheticalprotein	4.5658	0	0	0	0	0	0	0	0	0	9163400	0	0
A0A078J8P6	BnaAnng18850D	Dirigentprotein	3.557	11706000	12094000	0	5538200	0	0	13326000	0	0	8723100	0	0
A0A078FC69	BnaA03g46100D	BnaA03g46100Dprotein	48.015	70864000	68211000	55664000	51195000	70884000	53994000	64253000	59943000	34405000	43530000	57608000	35032000
A0A078HNM4	BnaC01g10220D	Decappingnuclease	2.5191	0	0	0	0	0	453180	0	0	0	0	0	0
A0A078JKJ7	BnaAnng21270D	Ubiquitincarboxyl-terminalhydrolase	9.3331	3494200	3578500	3383700	4516000	3546000	0	0	4646300	4152200	2879400	0	3207600
A0A078FCA1	BnaC07g34180D	Beta-amylase	323.31	382760000	431610000	399180000	397320000	416950000	408970000	308650000	350030000	301370000	326030000	342390000	310500000
A0A078HGD7	BnaC05g30200D	BnaC05g30200Dprotein	2.5676	0	0	4674800	0	0	0	0	0	0	0	0	0
A0A078HJ76	BnaC05g30410D	hypotheticalprotein	7.5958	2058500	0	2060300	2708300	0	0	0	3065900	0	5546200	4715000	4538300
A0A078FCE9	BnaA05g17380D	BnaA05g17380Dprotein	6.2763	6894500	6482300	5935500	0	8301200	7556400	6051600	7185200	8102100	0	0	6315900
A0A078FCG6	BnaA05g17180D	Imidazoleglycerol-phosphatedehydratase	4.8331	9582100	0	0	10533000	11571000	0	0	0	0	0	12441000	0
A0A078FCG8	BnaC03g59660D	hypotheticalprotein	261.57	779120000	737630000	684680000	819860000	883380000	793070000	895550000	829390000	800940000	798870000	737210000	713180000
A0A078FCI6	BnaA05g12190D	Proteinphosphatase	171.1	91462000	80737000	79883000	107720000	101420000	100460000	116610000	113740000	128810000	111980000	106860000	125820000
A0A078FCI9	BnaC07g32980D	BnaC07g32980Dprotein	323.31	265600000	259420000	253410000	246350000	217230000	230010000	544750000	459280000	486610000	453940000	453240000	402670000
A0A078FCJ6	BnaA05g12090D	Adenylatekinase	3.1338	0	0	0	0	14421000	0	0	0	0	0	0	0
A0A078FCJ8	BnaA05g16830D	Sulfateadenylyltransferase	8.4262	61705000	75301000	54044000	54683000	55231000	56778000	80718000	88549000	72535000	62991000	70388000	59467000
A0A078FCK0	BnaC03g60060D	BnaC03g60060Dprotein	30.481	23756000	25207000	25753000	21280000	28571000	27642000	32186000	32802000	34426000	32519000	34669000	32620000
A0A078H9K3	BnaA01g14400D	Acylcarrierprotein	2.5861	0	0	0	0	2219100	0	0	0	0	0	0	0
A0A078FCM2	BnaC09g43630D	Cytochromeb-c1complexsubunitRieske,mitochondrial	234.97	141480000	152620000	158790000	126220000	148540000	147120000	184670000	180950000	182150000	150240000	142000000	134080000
A0A078FCM4	BnaA03g47250D	hypotheticalprotein	11.011	11938000	9656600	14457000	7940900	9507400	9619900	0	0	0	0	0	0
A0A078FE13	BnaC05g29410D	BnaC05g29410Dprotein	2.8159	0	0	0	0	1494600	0	0	0	0	0	0	0
A0A078FCM9	BnaC06g23230D	Glycerophosphodiesterphosphodiesterase	3.6833	0	0	3383100	0	0	0	0	0	4433600	0	0	3488500
A0A078FCN2	BnaC09g43530D	hypotheticalprotein	91.353	29212000	31162000	24131000	35584000	30815000	27622000	27762000	32403000	32044000	24726000	25366000	35084000
A0A078FLK4	BnaA09g43060D	40SribosomalproteinS25	114.75	925230000	1412200000	1878500000	1539200000	1707500000	2080500000	741280000	770400000	906710000	830710000	992590000	948000000
A0A078FCN7	BnaC09g43480D	hypotheticalprotein	2.1917	0	0	0	0	0	25902000	0	0	0	0	0	0
A0A078FCQ2	BnaC06g23580D	BnaC06g23580Dprotein	3.5627	0	0	1728600	0	0	0	0	0	0	0	0	0
A0A078FCS8	BnaA05g11390D	hypotheticalprotein	21.56	0	0	0	0	0	0	0	0	0	2726800	3769000	0
A0A078J5R0	BnaAnng16110D	hypotheticalprotein	7.651	29054000	18701000	25665000	0	18847000	0	30696000	23598000	28901000	28521000	22404000	22645000
A0A078JAW1	BnaA05g35200D	hypotheticalprotein	12.798	8470600	7886500	8028200	7339200	5474200	8839500	8929000	7715500	6714000	8548800	0	6146000
A0A078FCV1	BnaC09g42780D	L-aspartateoxidase	8.2101	6096200	3443600	5916100	3345100	2496200	5026700	5336600	3704100	9303800	0	3064400	3564500
A0A078JB47	BnaC03g71330D	hypotheticalprotein	13.963	18722000	17168000	16985000	13013000	12939000	14814000	13446000	14646000	15409000	16687000	11511000	11006000
A0A078FCV6	BnaC09g42730D	Glycosyltransferase	3.0987	0	0	0	1122500	0	0	0	0	0	0	0	0
A0A078FCW6	BnaA03g00220D	BnaA03g00220Dprotein	4.0784	0	0	0	14995000	0	0	0	0	0	0	0	0
A0A078FCX6	BnaC04g12550D	BnaC04g12550Dprotein	323.31	734300000	738670000	751580000	562310000	547210000	559670000	523090000	554890000	550550000	411990000	439280000	437130000
A0A078FCY5	BnaA03g00420D	BnaA03g00420Dprotein	4.0456	801970	0	0	571950	0	0	0	0	0	0	580680	0
A0A078FCY8	BnaA05g11470D	Cysteinyl-tRNAsynthetase	176.82	83147000	82434000	73780000	87152000	83682000	72688000	96501000	79155000	74069000	86423000	80820000	66620000
A0A078GHA7	BnaC04g13660D	Poly[ADP-ribose]polymerase	6.5285	0	0	0	0	0	2500500	0	0	3467500	0	0	0
A0A078FCZ5	BnaC01g14620D	hypotheticalprotein	4.8234	0	0	0	4245400	0	0	5421200	0	0	0	0	0
A0A078FD04	BnaC08g45130D	hypotheticalprotein	244.72	273160000	271160000	238820000	247380000	267600000	248390000	271000000	252130000	235200000	190630000	186980000	174840000
A0A078HRP6	BnaA01g12540D	hypotheticalprotein	35.81	26459000	16417000	9926300	31357000	27690000	19172000	37861000	36067000	23719000	37159000	35975000	27188000
A0A078FD14	BnaA03g00670D	BnaA03g00670Dprotein	18.743	7614700	0	5708400	0	0	0	0	0	0	0	3806200	0
A0A078FD35	BnaC08g44880D	BnaC08g44880Dprotein	69.657	18499000	18372000	19611000	21235000	20792000	22001000	18480000	12003000	17313000	16814000	18484000	17106000
A0A078FD43	BnaA03g00920D	hypotheticalprotein	218.95	115340000	100530000	118570000	88498000	111670000	98819000	88750000	82163000	82171000	96769000	92936000	83503000
A0A078FD46	BnaC01g15120D	BnaC01g15120Dprotein	3.1347	0	0	0	0	0	0	0	0	7646500	0	0	0
A0A078FD55	BnaC08g44680D	hypotheticalprotein	19.235	0	0	0	0	0	1223900	0	0	0	0	0	0
A0A078FD75	BnaA06g20090D	BnaA06g20090Dprotein	6.2347	0	0	0	0	0	4940100	0	0	0	0	0	0
A0A078FD77	BnaA03g01120D	hypotheticalprotein	7.3917	4628500	5761300	0	8445100	5651900	0	4983100	3803800	4490200	7052200	9103100	4452200
A0A078FD92	BnaC08g08500D	BnaC08g08500Dprotein	3.0368	0	0	0	0	1673900	0	0	0	0	0	0	0
A0A078FD93	BnaA03g45730D	Gamma-ECS	3.7349	5527300	0	5606100	0	0	0	0	0	0	5884000	0	0
A0A078FD95	BnaC08g08450D	BnaC08g08450Dprotein	221.65	88939000	74180000	81761000	121270000	120480000	108950000	89462000	82084000	94517000	101740000	98370000	97390000
A0A078ICP1	BnaA01g13390D	Glucose-6-phosphate1-epimerase	9.0958	4988900	4954000	4468500	4562200	4235200	5260200	6072200	5075600	4440500	4781400	3400100	4348800
A0A078FDA7	BnaA03g01470D	hypotheticalprotein	4.1747	0	4528800	0	7728100	0	15025000	0	0	0	6420500	6426900	10319000
A0A078FDA9	BnaC08g08300D	BnaC08g08300Dprotein	140.7	57878000	52536000	48609000	49372000	49673000	57806000	41691000	58427000	45642000	44374000	43974000	43403000
A0A078FDB2	BnaA03g01520D	3-oxoacyl-[acyl-carrier-protein]reductase	51.877	33507000	21303000	22474000	17013000	19297000	14366000	25270000	21645000	19390000	36547000	20634000	22085000
A0A078FDB8	BnaC08g44330D	Beta-hexosaminidase	13.046	0	0	0	9678800	10556000	9820000	0	0	0	7884900	6962000	7146900
A0A078FDC5	BnaC08g08150D	BnaC08g08150Dprotein	15.426	16512000	12750000	19627000	12691000	13503000	15059000	8226800	0	16605000	30749000	28818000	21802000
A0A078FDC7	BnaA03g01670D	Signalrecognitionparticlereceptorsubunitbeta	3.2775	0	0	0	0	0	966530	0	0	0	0	0	0
A0A078FDC9	BnaA03g46510D	hypotheticalprotein	4.2179	6390800	6447900	7467300	6230500	0	7218400	0	0	7631500	10046000	0	4980700
A0A078FDD2	BnaA03g46130D	Reticulon-likeprotein	14.402	50037000	29835000	58510000	31707000	59869000	54556000	73818000	26900000	51372000	21607000	50563000	19438000
A0A078FDD6	BnaC08g08050D	Peptidyl-prolylcis-transisomerase	107.47	167330000	140020000	155820000	182890000	172460000	170170000	242520000	196880000	178500000	195720000	188940000	179290000
A0A078FDE2	BnaA03g46660D	BnaA03g46660Dprotein	323.31	12247000000	12351000000	11414000000	10818000000	12157000000	11043000000	13489000000	14942000000	14393000000	7289800000	7603300000	6652300000
A0A078FDE7	BnaC08g43980D	hypotheticalprotein	15.726	0	0	0	0	0	3605400	0	0	0	0	0	0
A0A078FDE9	BnaA03g01870D	BnaA03g01870Dprotein	2.6028	0	0	0	0	0	2914500	0	0	0	0	0	0
A0A078FDF2	BnaC08g09040D	BnaC08g09040Dprotein	5.5929	0	0	0	0	0	1528300	0	0	0	0	0	0
A0A078FDF3	BnaA03g01920D	hypotheticalprotein	2.315	0	0	0	0	1018000	0	0	0	0	0	0	0
A0A078FDG7	BnaA03g46760D	NADPH--cytochromeP450reductase	38.065	358750000	312930000	285250000	278620000	215740000	260460000	236390000	343670000	333060000	204560000	280630000	281640000
A0A078GHJ2	BnaA08g14640D	hypotheticalprotein	323.31	2343300000	2837500000	2427700000	4289700000	3802300000	3571800000	2364000000	3090200000	2353700000	2713700000	2737400000	2543700000
A0A078IRW0	BnaAnng11250D	hypotheticalprotein	16.023	0	0	1297900	0	0	0	0	0	0	0	0	0
A0A078FDJ2	BnaA09g39570D	hypotheticalprotein	52.646	73917000	73757000	75718000	81621000	83182000	87455000	124040000	129800000	131990000	120830000	112120000	116660000
A0A078FDJ9	BnaA03g47110D	hypotheticalprotein	11.852	8670800	0	0	0	10579000	0	0	0	15454000	0	15213000	22574000
A0A078FDK2	BnaA03g47160D	Protein-methionine-S-oxidereductase	6.2286	0	6043400	7507100	10685000	9540300	7576000	0	8766200	0	11921000	9199900	11565000
A0A078FDK9	BnaA03g47260D	hypotheticalprotein	2.2565	0	0	0	0	0	0	0	0	0	3220500	0	0
A0A078FDL5	BnaA03g46730D	hypotheticalprotein	72.208	130580000	105610000	131580000	141090000	119390000	125550000	140490000	133410000	127930000	139330000	113580000	117180000
A0A078FDM3	BnaC07g13200D	hypotheticalprotein	25.647	46169000	44206000	48943000	23756000	15985000	19267000	93913000	69818000	75682000	39339000	27212000	27335000
A0A078FDN1	BnaA09g39920D	hypotheticalprotein	2.647	0	0	0	0	0	1571300	0	0	0	0	0	0
A0A078FDN4	BnaC06g23590D	Sucrosesynthase	53.946	23766000	26224000	18646000	30658000	33054000	31899000	42672000	47642000	44068000	42737000	40773000	34761000
A0A078FDN5	BnaC05g04260D	hypotheticalprotein	2.5621	0	0	0	0	0	5684400	0	0	0	0	0	0
A0A078FDP4	BnaA03g46830D	Glucose-6-phosphateisomerase	323.31	573500000	540890000	478970000	557870000	546110000	465610000	1044800000	983880000	877500000	961810000	948300000	868750000
A0A078FDP6	BnaC05g04410D	hypotheticalprotein	293.49	719390000	685600000	808270000	946930000	1030800000	1175200000	917870000	810120000	1124900000	936000000	933030000	1105700000
A0A078FDQ4	BnaA03g46980D	ComponentofoligomericGolgicomplex2	16.617	13052000	12380000	15744000	10654000	7769000	10063000	11606000	8588000	10264000	12481000	11082000	11503000
A0A078FDR5	BnaA09g40170D	hypotheticalprotein	33.951	33615000	25268000	29719000	55238000	43997000	52478000	57841000	38197000	41974000	53602000	39084000	34642000
A0A078FDT6	BnaC05g04860D	BnaC05g04860Dprotein	130.15	14190000	13700000	13248000	0	0	0	22658000	23981000	23013000	9566800	10297000	10922000
A0A078FDT9	BnaC05g04910D	hypotheticalprotein	20.066	21751000	23666000	24001000	42338000	48878000	25270000	27217000	20252000	19679000	23102000	19468000	16633000
A0A078FDU1	BnaA09g40420D	BnaA09g40420Dprotein	34.476	95950000	96117000	103390000	88496000	87424000	89572000	98559000	123090000	102890000	102520000	98330000	102150000
A0A078FDV6	BnaC06g23710D	Nascentpolypeptide-associatedcomplexsubunitbeta	30.863	107810000	100150000	91884000	127580000	147010000	105230000	70248000	88250000	73010000	88154000	106450000	57329000
A0A078FDV7	BnaC05g05110D	hypotheticalprotein	106.32	1208200000	1067600000	1014200000	1476900000	1416600000	1469700000	534630000	456690000	583490000	546190000	478670000	489840000
A0A078JAT1	BnaC06g43300D	hypotheticalprotein	14.824	10416000	12587000	10328000	12819000	9779400	14112000	12727000	14322000	11600000	14054000	11824000	11484000
A0A078FDW8	BnaA03g00280D	hypotheticalprotein	35.897	63180000	66989000	53758000	64388000	51663000	54294000	67648000	80913000	64438000	64428000	68432000	51672000
A0A078FDX0	BnaC06g00760D	BnaC06g00760Dprotein	2.2563	0	598660	0	0	0	0	0	0	0	0	0	0
A0A078FDX8	BnaA03g00380D	hypotheticalprotein	67.756	127440000	116210000	111180000	119810000	119500000	119600000	125390000	116600000	99699000	106060000	87051000	94850000
A0A078FDZ1	BnaC06g01010D	BnaC06g01010Dprotein	6.6866	4014000	4683200	4427900	5336000	6018200	0	0	0	0	0	0	0
A0A078FDZ3	BnaA09g40720D	hypotheticalprotein	4.4468	0	0	16022000	0	0	0	0	0	0	0	0	0
A0A078FE00	BnaC06g24160D	Germin-likeprotein	159.8	5927000000	5582800000	5395800000	5013000000	4578500000	5037500000	5249900000	4886300000	4883300000	4299200000	3896000000	3510400000
A0A078FE08	BnaA03g00100D	hypotheticalprotein	21.809	22090000	24285000	21351000	13520000	17688000	16641000	22132000	26526000	26805000	19086000	18762000	20638000
A0A078FE15	BnaA02g12730D	Glycerophosphodiesterphosphodiesterase	4.3943	28612000	32743000	33951000	13511000	0	0	21056000	18478000	0	14681000	11883000	0
A0A078FE18	BnaA03g00830D	Adenosinekinase	185.53	16834000	26345000	20941000	18200000	27555000	23392000	13836000	18725000	26218000	18462000	18203000	26581000
A0A078FE27	BnaA03g00350D	hypotheticalprotein	15.431	0	1591000	1772300	0	0	1752100	0	0	0	0	2687300	2825800
A0A078FE56	BnaCnng02940D	BnaCnng02940Dprotein	13.851	11640000	11667000	11043000	10425000	10242000	9202700	9602100	12806000	10796000	9457100	8109700	11974000
A0A078FE65	BnaCnng03040D	hypotheticalprotein	12.209	0	0	2830600	0	1674200	3131600	0	0	1963400	1836600	0	0
A0A078FE76	BnaA03g00850D	BnaA03g00850Dprotein	28.558	14269000	12180000	22852000	10798000	13696000	12768000	16551000	12414000	13758000	19053000	12515000	17339000
A0A078FE78	BnaCnng03190D	hypotheticalprotein	3.39	0	5933700	3735800	5132800	6611100	5495600	0	0	0	0	0	0
A0A078FE80	BnaA03g00900D	hypotheticalprotein	6.2714	0	0	22887000	0	0	0	0	0	0	0	0	0
A0A078HUB7	BnaA10g27050D	hypotheticalprotein	18.222	0	3607200	4983600	4206100	0	2073400	3702200	0	4604000	0	3083400	3662300
A0A078FEB2	BnaC04g29310D	Methionyl-tRNAsynthetase	281.93	185430000	196670000	176620000	199980000	171640000	139840000	172060000	152700000	155690000	141000000	142440000	128490000
A0A078FEB8	BnaCnng03590D	hypotheticalprotein	323.31	1158900000	1073400000	1272300000	736930000	714450000	835080000	1441600000	1249300000	1254700000	1036700000	1014700000	1252100000
A0A078FEC1	BnaA03g01300D	BnaA03g01300Dprotein	11.301	0	0	0	0	0	0	0	0	0	8273400	0	5905500
A0A078HRK1	BnaA10g27370D	hypotheticalprotein	2.5354	0	0	0	0	0	2015900	0	0	0	0	0	0
A0A078FED1	BnaA03g01400D	hypotheticalprotein	17.23	37745000	32185000	35664000	25456000	19228000	28829000	40750000	50435000	40570000	57104000	39685000	34267000
A0A078FEE1	BnaA03g01500D	BnaA03g01500Dprotein	26.808	12438000	12574000	12158000	16659000	24007000	6109000	15066000	11641000	10556000	20075000	16699000	14903000
A0A078FEE5	BnaA03g01550D	hypotheticalprotein	3.1413	2782500	0	2792700	2416600	2025100	0	2512700	0	2621400	0	0	2679700
A0A078FEE8	BnaC04g28960D	hypotheticalprotein	24.104	36800000	36130000	35925000	27329000	28733000	31373000	35737000	28184000	35697000	30231000	26641000	29165000
A0A078FEH0	BnaC06g30880D	1,4-alpha-D-glucanglucanohydrolase	323.31	554080000	539340000	508920000	452710000	451320000	454870000	1878000000	1850100000	1868500000	1444400000	1483500000	1382600000
A0A078FEH1	BnaA09g39580D	Germin-likeprotein	29.884	0	0	0	0	0	8463800	0	0	0	0	0	0
A0A078FEJ4	BnaA09g39830D	hypotheticalprotein	77.188	224500000	204740000	219280000	221090000	229270000	210610000	141890000	157690000	146360000	172440000	172110000	164340000
A0A078FEJ6	BnaC06g12890D	BnaC06g12890Dprotein	6.7403	10471000	7954800	9060800	7970300	7285100	10999000	10957000	10135000	12505000	12642000	12684000	10711000
A0A078FEJ9	BnaC06g12940D	BnaC06g12940Dprotein	323.31	697570000	780970000	762340000	314940000	281350000	293100000	414680000	431770000	368820000	164070000	179220000	163880000
A0A078FEM0	BnaC06g13190D	Glucose-6-phosphate1-dehydrogenase	39.367	63321000	57006000	66497000	43615000	39816000	54098000	74351000	64312000	78046000	64210000	52810000	54654000
A0A078FEM2	BnaA09g39700D	Prolyl-tRNAsynthetase	323.31	356110000	304780000	368980000	323140000	313920000	324130000	313480000	278560000	288840000	272960000	232100000	253220000
A0A078FEM7	BnaC03g70960D	hypotheticalprotein	127.46	44553000	37227000	43577000	56617000	67408000	61059000	52970000	59055000	58846000	59015000	63881000	58584000
A0A078FEN2	BnaC07g15930D	hypotheticalprotein	6.377	6310400	4968200	4657500	10317000	12667000	20038000	6242400	6172100	6072300	16467000	16480000	15938000
A0A078FEQ2	BnaA09g40430D	Ferrochelatase	133.05	31712000	29514000	36282000	33870000	32354000	51961000	28416000	25258000	31787000	34938000	46646000	39938000
A0A078FER4	BnaA09g40530D	BnaA09g40530Dprotein	91.682	83055000	122120000	115210000	63789000	58280000	42735000	108010000	106810000	81249000	159730000	125470000	69436000
A0A078FER6	BnaA09g40100D	hypotheticalprotein	20.247	0	0	0	0	0	0	0	0	0	0	2819900	0
A0A078FER7	BnaC03g58120D	BnaC03g58120Dprotein	13.905	9012500	9991400	9447500	7229000	4403700	0	0	5509800	7353700	7698200	8751600	0
A0A078FES7	BnaA09g40630D	Mannose-6-phosphateisomerase	2.6834	2957400	0	0	0	0	0	0	0	0	0	0	0
A0A078FET8	BnaA09g40730D	BnaA09g40730Dprotein	3.2245	0	0	0	0	2975000	0	0	0	0	0	0	0
A0A078JAA3	BnaA07g36680D	Ubiquitin-foldmodifier-conjugatingenzyme1	4.7177	0	0	0	0	0	0	0	0	0	0	2284800	0
A0A078FEZ7	BnaC06g31970D	BnaC06g31970Dprotein	323.31	551880000	599610000	518280000	377170000	413300000	448610000	909130000	864910000	853090000	625180000	639060000	594640000
A0A078FEZ9	BnaC03g12870D	BnaC03g12870Dprotein	38.712	10242000	14888000	17291000	7394900	8913300	15579000	31354000	34327000	32214000	37974000	27219000	35024000
A0A078FF04	BnaC03g12920D	hypotheticalprotein	32.882	16021000	13838000	13152000	10647000	13943000	11127000	14215000	13765000	17441000	0	12352000	12103000
A0A078FF11	BnaA09g40800D	hypotheticalprotein	3.3781	0	0	0	0	0	0	0	0	0	365120	0	0
A0A078FF12	BnaC06g31770D	hypotheticalprotein	29.047	109010000	104980000	135760000	16564000	18271000	14343000	112850000	90492000	111610000	14943000	11442000	11283000
A0A078FF19	BnaA05g16740D	BnaA05g16740Dprotein	2.6869	0	0	0	1569500	0	0	0	0	0	0	0	0
A0A078FF29	BnaC03g13170D	BnaC03g13170Dprotein	12.073	5306000	4944400	5232400	5019200	3697100	4849400	3607600	4888700	0	0	3676700	0
A0A078FF49	BnaC03g13320D	HistoneacetyltransferasetypeBcatalyticsubunit	4.409	2425200	0	2683500	2395800	2669000	2498000	2711200	1897700	2688400	2285400	2309300	3833400
A0A078FF50	BnaA05g12180D	[Acyl-carrier-protein]S-malonyltransferase	128.99	63989000	67060000	66508000	52331000	56810000	67484000	59109000	50494000	62274000	55334000	52312000	65433000
A0A078FF63	BnaC03g13470D	BnaC03g13470Dprotein	165.8	29753000	14649000	18112000	9548700	10191000	12511000	0	0	0	0	0	0
A0A078IRE4	BnaCnng22530D	Serine/threonine-proteinphosphatase	6.313	3537800	3552300	5275900	0	0	0	0	0	0	3597000	0	0
A0A078FF72	BnaA05g11930D	BnaA05g11930Dprotein	41.958	37474000	43465000	42097000	38919000	43226000	44681000	24954000	23681000	31923000	22905000	20857000	28289000
A0A078HGC2	BnaA03g10900D	Glucosidase2subunitbeta	5.7331	0	4445700	0	0	4427600	0	0	0	0	0	0	0
A0A078HPP1	BnaA07g28450D	hypotheticalprotein	13.105	19500000	18976000	18592000	16103000	16095000	18060000	0	0	16477000	15014000	0	0
A0A078FF82	BnaC03g13670D	Peroxin-5	47.382	19688000	15874000	15679000	18649000	12472000	17291000	12844000	14207000	11492000	11294000	13922000	10686000
A0A078FF90	BnaA05g11730D	BnaA05g11730Dprotein	48.707	82098000	82971000	137660000	110860000	96565000	117730000	74302000	100880000	127590000	88280000	97834000	110510000
A0A078GCR2	BnaC09g18680D	hypotheticalprotein	6.7602	0	0	2273300	0	0	0	0	0	0	0	0	0
A0A078HG69	BnaA03g11350D	hypotheticalprotein	4.0024	0	0	0	0	0	0	0	0	0	0	0	0
A0A078FFG0	BnaC06g13300D	Chloridechannelprotein	51.639	82529000	77975000	76004000	94032000	112340000	95185000	66731000	75081000	76867000	62891000	72601000	62086000
A0A078FFG2	BnaC03g14320D	BnaC03g14320Dprotein	5.6803	6121600	5151400	5019100	5118600	4465300	5095200	4972700	10133000	0	5730300	5550100	7016300
A0A078FFI0	BnaA09g16820D	hypotheticalprotein	14.686	0	0	9667100	9236100	0	6547200	5147700	0	0	5527000	0	4976100
A0A078FFJ0	BnaC03g58210D	hypotheticalprotein	4.5585	0	0	0	0	25212000	0	0	0	0	0	0	0
A0A078FFJ4	BnaC03g58160D	hypotheticalprotein	6.7373	2336700	2189600	3112400	2781900	0	2645500	3453400	3188900	3207200	0	0	0
A0A078FFK8	BnaC03g58290D	Ubiquitinthioesterase	18.137	3871900	3320100	5447200	2966000	3789700	0	3734300	3824900	3884800	3857400	3262500	4804300
A0A078FFL7	BnaC03g58190D	hypotheticalprotein	4.7675	0	0	0	0	2684000	0	0	0	0	0	0	0
A0A078FFM2	BnaC03g57860D	BnaC03g57860Dprotein	7.2811	0	4359200	4102700	7375200	7701200	5030400	0	3556300	3775800	0	4168900	4354600
A0A078FFM3	BnaC03g58140D	Calcium-transportingATPase	6.4706	4239500	4825800	0	0	0	0	0	0	0	0	0	0
A0A078FFN9	BnaC04g26200D	hypotheticalprotein	7.411	33368000	29306000	46179000	30048000	27092000	22594000	24291000	20484000	19067000	17079000	15182000	19804000
A0A078FFP5	BnaC03g57610D	BnaC03g57610Dprotein	19.235	21329000	28142000	22190000	25965000	31009000	21714000	22474000	17056000	0	28221000	21221000	20303000
A0A078FFP9	BnaC03g59720D	BnaC03g59720Dprotein	4.9736	5107500	0	0	0	0	0	0	0	0	0	0	0
A0A078IET8	BnaCnng17250D	BnaCnng17250Dprotein	3.0141	4875900	0	0	0	0	0	0	0	0	0	0	0
A0A078FFS1	BnaC03g59920D	Histidine--tRNAligase	230.49	26829000	18291000	21725000	23086000	25603000	27983000	23020000	18890000	16536000	27499000	24513000	24884000
A0A078FFS6	BnaC03g59970D	BnaC03g59970Dprotein	90.98	115100000	104970000	120190000	92543000	89428000	89708000	197260000	231510000	214110000	141320000	145520000	155340000
A0A078FFT6	BnaC03g60070D	BnaC03g60070Dprotein	2.5936	0	0	0	0	0	0	0	0	0	0	569740	0
A0A078FFT7	BnaC09g23910D	Eukaryotictranslationinitiationfactor3subunitA	323.31	455090000	445950000	475540000	499010000	487800000	490480000	413950000	393270000	396890000	400950000	396500000	388650000
A0A078FFU3	BnaC03g12880D	BnaC03g12880Dprotein	13.984	7274900	10359000	8258700	11532000	10339000	11062000	8718600	6746700	9114600	10909000	10948000	10502000
A0A078FFU6	BnaA03g46120D	Coatomersubunitbeta'	255.82	406190000	370220000	374720000	315010000	322870000	326350000	244870000	267210000	222730000	259920000	274270000	290100000
A0A078FFV0	BnaC03g12700D	BnaC03g12700Dprotein	16.084	16794000	16360000	12630000	15432000	15586000	15762000	13824000	15230000	15492000	14725000	12929000	12146000
A0A078FFV7	BnaA03g46220D	BnaA03g46220Dprotein	7.2213	3109600	2288900	0	0	0	3016600	0	0	0	0	0	0
A0A078FFW1	BnaC09g23710D	hypotheticalprotein	11.904	16287000	27619000	24826000	23841000	22189000	26271000	31657000	41002000	33198000	27573000	23461000	29723000
A0A078FFW2	BnaA03g46270D	hypotheticalprotein	3.4848	0	0	0	0	0	0	759600	0	0	0	0	0
A0A078FFW6	BnaC03g13130D	hypotheticalprotein	83.579	127400000	102790000	126600000	99434000	83048000	87276000	133370000	131480000	142050000	189160000	116130000	114790000
A0A078FFY7	BnaC03g13330D	hypotheticalprotein	88.167	237300000	299530000	51007000	145250000	328870000	73271000	225660000	207040000	47469000	227150000	240780000	93298000
A0A078FFY9	BnaA03g46470D	BnaA03g46470Dprotein	13.34	41814000	75775000	40728000	28317000	63226000	32881000	41384000	76470000	31970000	46753000	94509000	37903000
A0A078FFZ1	BnaC03g13380D	Profilin	6.0998	12642000	17743000	21043000	0	23690000	0	24659000	0	19142000	0	22627000	0
A0A078FFZ5	BnaC06g14320D	hypotheticalprotein	53.765	70722000	63354000	66772000	62426000	55378000	62189000	68204000	60814000	59039000	59826000	54233000	67701000
A0A078FFZ8	BnaC06g14270D	Fructose-bisphosphatealdolase	323.31	876250000	898140000	845360000	786100000	789140000	753600000	971990000	1002100000	930370000	826180000	796370000	770090000
A0A078FG04	BnaC06g14170D	hypotheticalprotein	323.31	338550000	352180000	284130000	304120000	305780000	299840000	358390000	398280000	324870000	302220000	275750000	310320000
A0A078FG05	BnaC03g13250D	Beta-galactosidase	5.0801	1833400	0	0	0	0	0	0	0	0	0	0	0
A0A078FG10	BnaC06g14070D	BnaC06g14070Dprotein	36.198	44293000	53639000	49386000	44066000	52680000	51149000	42312000	47019000	43505000	47324000	50078000	48708000
A0A078FG13	BnaC03g13300D	SerineO-acetyltransferase	8.101	3772600	5587300	5804600	4849000	5711100	0	0	4771700	5174000	2866500	5945000	7177900
A0A078GR80	BnaUnng00120D	BnaUnng00120Dprotein	10.376	38237000	40346000	30085000	38041000	36314000	40996000	39178000	34056000	29609000	36429000	35726000	33903000
A0A078FG20	BnaC03g13350D	BnaC03g13350Dprotein	5.1974	57146000	0	43709000	141350000	221180000	124690000	70469000	0	60639000	0	0	37350000
A0A078FG25	BnaC06g13820D	BnaC06g13820Dprotein	6.6221	0	0	0	0	0	4802700	0	0	0	6089700	0	0
A0A078FG48	BnaC03g13930D	BnaC03g13930Dprotein	323.31	2699900000	2796100000	2448600000	3202700000	3482700000	2983700000	2335200000	2387200000	2215700000	2749500000	2824700000	2279800000
A0A078HH84	BnaA03g11170D	hypotheticalprotein	10.069	16229000	16301000	24159000	15185000	12229000	9798900	11944000	13024000	9667200	0	12192000	7199300
A0A078FG65	BnaA03g51530D	Coatomersubunitbeta	323.31	397510000	394360000	372420000	391120000	387820000	353990000	330100000	355160000	324000000	317750000	323560000	289060000
A0A078HEF9	BnaA03g11360D	BnaA03g11360Dprotein	3.1162	0	0	2034300	0	0	0	0	0	0	0	0	0
A0A078FG80	BnaA03g51730D	hypotheticalprotein	12.414	23301000	34675000	32104000	35576000	34979000	41655000	35575000	39476000	37896000	42540000	33261000	41112000
A0A078JCX0	BnaCnng43880D	Glycerol-3-phosphateacyltransferase,chloroplastic	62.773	4552800	3810200	6123200	4454000	4178500	7683200	2730300	3868900	5737800	3807300	6537200	8227500
A0A078FG86	BnaA03g46970D	Citrulline--aspartateligase	323.31	78674000	78056000	90237000	80898000	85652000	93904000	71099000	76110000	70564000	84270000	78765000	87365000
A0A078FG99	BnaA03g47120D	hypotheticalprotein	3.1391	0	0	0	0	3766300	0	0	0	0	0	0	0
A0A078IIF5	BnaA09g25150D	ConservedoligomericGolgicomplexsubunit6	7.7836	0	3515100	0	0	0	0	0	0	0	0	0	2717100
A0A078FGC2	BnaC03g14380D	Dihydrolipoyllysine-residuesuccinyltransferase	5.9491	0	0	0	0	0	3216600	0	0	0	0	0	0
A0A078FGC8	BnaAnng02090D	hypotheticalprotein	81.54	41108000	21622000	20908000	0	0	0	0	6660400	0	23750000	16411000	18186000
A0A078FGD5	BnaAnng02240D	Dihydrolipoamideacetyltransferasecomponentofpyruvatedehydrogenasecomplex	51.972	46296000	48947000	45131000	56455000	53209000	57520000	56281000	43459000	51013000	68151000	70578000	63344000
A0A078FGD8	BnaC06g23600D	hypotheticalprotein	5.1284	0	0	0	0	0	4484800	0	0	0	0	0	0
A0A078FGE1	BnaC03g59700D	ABC-typexenobiotictransporter	68.871	52407000	50216000	50926000	55143000	55174000	60888000	53623000	57623000	58811000	68081000	60777000	53807000
A0A078FGH2	BnaA06g20180D	BnaA06g20180Dprotein	29.738	23122000	16660000	13032000	20285000	21938000	11079000	26892000	31644000	28237000	20164000	22934000	25813000
A0A078FGH9	BnaC03g60350D	BnaC03g60350Dprotein	4.9328	0	0	0	0	5828700	0	0	0	0	0	0	0
A0A078FGI7	BnaA03g00040D	BnaA03g00040Dprotein	3.1013	0	0	0	0	0	1347100	0	0	0	0	0	0
A0A078FGJ5	BnaC03g59930D	ProteintransportproteinSEC23	323.31	134480000	157530000	131260000	129580000	130710000	136940000	128650000	121130000	115750000	123980000	122850000	91260000
A0A078FGK0	BnaC03g59980D	ProteinDETOXIFICATION	8.5035	13000000	12752000	0	12070000	10319000	13910000	0	16554000	14454000	15772000	16983000	0
A0A078FGK7	BnaC04g11790D	Proteindisulfide-isomerase	5.8333	13153000	13064000	11279000	14790000	14100000	15678000	9429600	8743400	11293000	11333000	11030000	12916000
A0A078FGL2	BnaC03g60130D	hypotheticalprotein	20.459	12981000	13433000	9886100	14534000	10917000	12752000	13625000	15138000	13041000	14228000	13670000	10574000
A0A078FGL6	BnaC02g23760D	ExocystcomplexcomponentSEC5	43.703	46217000	51478000	51477000	44707000	44133000	47288000	55346000	68509000	57166000	57399000	58957000	57381000
A0A078FGM1	BnaC03g60280D	Fructose-bisphosphatealdolase	323.31	8910400000	7636500000	8059300000	11349000000	10802000000	9813700000	12356000000	11257000000	9756000000	13995000000	11120000000	12343000000
A0A078FGM8	BnaC03g60380D	Histidinol-phosphatase	16.61	2424100	2015300	3757000	3505000	3083000	4641000	2995100	2872100	3685200	3661500	4003600	5021400
A0A078FGQ0	BnaA06g33230D	hypotheticalprotein	4.6842	0	0	0	0	126090000	0	0	0	0	0	0	0
A0A078FGR2	BnaC04g12290D	hypotheticalprotein	181.33	164600000	136220000	156240000	127120000	97177000	130690000	155150000	118410000	104360000	142070000	126940000	140010000
A0A078FGR6	BnaC08g08040D	BnaC08g08040Dprotein	18.822	6339200	8555800	4335100	7624900	7563500	5880600	5205000	5000300	0	4621200	5190800	0
A0A078FGS0	BnaA03g00990D	hypotheticalprotein	18.562	15310000	13729000	17117000	11518000	11641000	10147000	14698000	15799000	21308000	10756000	13027000	15453000
A0A078FGT1	BnaA03g01190D	hypotheticalprotein	11.789	20621000	15182000	11826000	23959000	6835800	16676000	0	5817000	11256000	12308000	14396000	10823000
A0A078FGT3	BnaA06g32930D	BnaA06g32930Dprotein	39.471	33095000	36581000	34711000	31038000	31214000	31668000	25292000	24245000	21898000	21386000	25076000	22786000
A0A078FGU3	BnaA06g32830D	BnaA06g32830Dprotein	19.267	14154000	13573000	15294000	20252000	17551000	19533000	13266000	16816000	13765000	15377000	13976000	17185000
A0A078FGV8	BnaA03g01490D	BnaA03g01490Dprotein	13.065	10133000	9356400	10242000	7179300	9384500	6622400	6933400	7890700	9835500	5569000	5834800	6968100
A0A078FGW6	BnaA06g32580D	BnaA06g32580Dprotein	200.23	53759000	51421000	44484000	43728000	40051000	39287000	62536000	56495000	37028000	62720000	56376000	52528000
A0A078FGX0	BnaA09g24540D	hypotheticalprotein	118.29	290860000	304240000	315350000	321640000	324370000	334090000	368790000	322880000	304430000	314500000	322000000	339610000
A0A078FGX9	BnaA03g01690D	Anthranilatesynthase	66.315	40614000	40107000	44530000	38636000	41372000	38117000	60316000	65123000	51932000	48264000	50949000	50467000
A0A078FGY4	BnaA06g32380D	Chloridechannelprotein	2.714	0	0	0	0	0	0	0	1247000	1561700	2189000	0	0
A0A078FGY6	BnaA03g01740D	BnaA03g01740Dprotein	147.55	42607000	38275000	50471000	53986000	58265000	65649000	55057000	52359000	68917000	53354000	51889000	69148000
A0A078FGZ4	BnaA06g32280D	Non-specificserine/threonineproteinkinase	2.4309	0	0	0	16160000	19376000	18999000	0	0	0	20141000	18582000	0
A0A078FGZ6	BnaC07g13160D	BnaC07g13160Dprotein	3.0614	0	0	0	0	0	15555000	0	0	0	0	0	0
A0A078HXM5	BnaA05g11020D	1,3-beta-glucansynthase	4.3825	0	0	0	184980000	226050000	219920000	0	0	0	495930000	377680000	361480000
A0A078FH09	BnaA03g01940D	BnaA03g01940Dprotein	157.98	72309000	72482000	70292000	93557000	100050000	104780000	92078000	87773000	81752000	83974000	80981000	84393000
A0A078FH13	BnaC07g13260D	BnaC07g13260Dprotein	26.823	0	0	0	0	0	0	76456000	63610000	62155000	72626000	56668000	80280000
A0A078FH19	BnaA06g32030D	hypotheticalprotein	47.606	41270000	43837000	40433000	35138000	35749000	38007000	46265000	49939000	47296000	38438000	45800000	51134000
A0A078FH21	BnaA09g24620D	hypotheticalprotein	11.812	9918500	8872500	7599700	12113000	10850000	10859000	11029000	11888000	10459000	10292000	9279000	10248000
A0A078FH34	BnaA06g20200D	hypotheticalprotein	6.9182	0	0	0	7460700	5997500	0	0	0	5680900	12276000	9116500	8447700
A0A078G9G4	BnaA09g30340D	hypotheticalprotein	8.6096	85146000	111380000	154400000	112130000	112840000	192750000	0	151780000	188070000	110330000	101630000	183970000
A0A078FH41	BnaA09g39640D	Pectinacetylesterase	3.0596	0	0	0	0	0	371160	0	0	0	0	0	0
A0A078FH43	BnaA09g39690D	hypotheticalprotein	2.3038	0	0	0	0	0	1402200	0	0	0	0	0	0
A0A078FH48	BnaA09g39790D	RNAhelicase	48.311	40525000	37240000	44919000	66297000	65028000	63874000	40828000	38835000	45190000	52406000	49567000	51738000
A0A078FH49	BnaA09g42520D	hypotheticalprotein	2.1561	4822800	0	4411900	0	0	0	0	0	0	0	0	0
A0A078FH57	BnaA09g39940D	BnaA09g39940Dprotein	2.2538	0	0	0	0	0	1847300	0	0	0	0	0	0
A0A078FH58	BnaA09g42620D	hypotheticalprotein	5.4031	0	7532500	0	12005000	12254000	12836000	0	0	0	5613400	7098100	0
A0A078FH61	BnaA09g42670D	hypotheticalprotein	16.426	22244000	22191000	26299000	31497000	26612000	27216000	9967700	10069000	13293000	14041000	16428000	15145000
A0A078FH69	BnaA09g42770D	(3R)-hydroxymyristoyl-[acyl-carrier-protein]dehydratase	2.7066	27026000	27731000	25237000	40393000	30522000	25771000	35340000	27318000	0	37069000	28684000	26423000
A0A078JHP8	BnaAnng21430D	60SribosomalproteinL7a(Fragment)	305.99	773740000	680150000	735880000	849690000	705550000	817450000	403810000	390740000	413560000	412420000	364280000	379360000
A0A078FH82	BnaC08g08310D	BnaC08g08310Dprotein	7.1762	0	0	0	0	0	2552300	0	0	0	0	0	0
A0A078FHB0	BnaA09g40440D	Uroporphyrinogen-IIIsynthase	18.9	31116000	20597000	22828000	32253000	29217000	20421000	38166000	31418000	0	24193000	28285000	31069000
A0A078FHB3	BnaA09g43270D	hypotheticalprotein	39.434	50811000	41993000	46983000	32262000	27671000	23991000	55509000	48509000	53553000	38813000	38693000	35411000
A0A078FHD3	BnaC08g08080D	Purpleacidphosphatase	37.011	20599000	19794000	23959000	14686000	14956000	19649000	17879000	12753000	16887000	17310000	14924000	15522000
A0A078FHD7	BnaA09g40640D	3-ketoacyl-CoAsynthase	44.316	0	0	0	7044700	9165200	0	0	0	0	4818900	0	0
A0A078FHE5	BnaA09g43570D	Lipoylsynthase,mitochondrial	21.846	0	3369700	4082300	6938500	3610600	7887600	0	0	0	0	0	4294100
A0A078JEJ1	BnaCnng41630D	BnaCnng41630Dprotein	14.489	4415500	3196300	4788400	1520300	0	2322100	3744300	0	3486300	0	0	3001900
A0A078GPA8	BnaA08g07940D	PSI-F	112.44	18107000000	13642000000	17329000000	13680000000	11152000000	13721000000	16697000000	13988000000	13488000000	24954000000	15822000000	22037000000
A0A078FHF5	BnaA09g43670D	hypotheticalprotein	22.408	5852400	5328400	0	8812100	9426600	8795400	4961900	0	5730500	9110200	11553000	9917300
A0A078FHG9	BnaA02g12840D	Ribulosebisphosphatecarboxylasesmallsubunit	50.451	0	0	75433000	0	0	0	0	0	0	0	0	0
A0A078FHJ5	BnaC09g39160D	Divinylchlorophyllidea8-vinyl-reductase,chloroplastic	81.563	50444000	50901000	55089000	85918000	81762000	81261000	57949000	60387000	60059000	79849000	76891000	90324000
A0A078FHJ7	BnaA09g40940D	hypotheticalprotein	133.21	78231000	65044000	54654000	66516000	82499000	66574000	148440000	126850000	144640000	167480000	153040000	159190000
A0A078FHK0	BnaA02g13390D	hypotheticalprotein	323.31	36142000	52429000	48808000	37814000	48826000	46772000	34207000	44818000	45551000	26998000	30768000	41429000
A0A078FHK1	BnaA09g40990D	hypotheticalprotein	8.8306	50921000	36676000	28014000	36705000	25024000	35211000	48742000	32374000	38407000	48107000	21665000	32454000
A0A078FHL1	BnaC06g31960D	hypotheticalprotein	75.977	71743000	74612000	52707000	21788000	17948000	26755000	240330000	205010000	228760000	142970000	101200000	110150000
A0A078FHL6	BnaC06g31910D	hypotheticalprotein	65.357	213790000	208020000	218210000	203510000	207990000	225410000	141790000	136490000	135840000	135710000	136990000	148280000
A0A078FHN5	BnaC04g29200D	BnaC04g29200Dprotein	4.9146	0	0	0	0	0	0	0	0	0	0	0	0
A0A078FHP6	BnaC04g29100D	hypotheticalprotein	323.31	596220000	533350000	555250000	739570000	762060000	685480000	871180000	921510000	810910000	943740000	904360000	846660000
A0A078GKG8	BnaA07g10180D	RING-typeE3ubiquitintransferase	3.8658	0	0	0	2129000	0	0	0	0	0	0	0	0
A0A078FHQ0	BnaC09g38510D	BnaC09g38510Dprotein	3.0719	0	0	0	0	0	8758600	0	0	0	0	0	0
B2Z3W8	BnaA08g20460D	BnaA08g20460Dprotein	323.31	963670000	1007900000	792730000	592660000	733440000	478990000	747680000	1031000000	563010000	1022400000	1163600000	728360000
A0A078FHR0	BnaC09g38410D	Protein-serine/threoninephosphatase	4.0428	0	0	0	0	0	3290600	0	0	0	0	3718900	4117000
A0A078FHR3	BnaC09g38360D	BnaC09g38360Dprotein	17.695	8726000	7818100	8384300	0	6428000	0	0	8378900	6478200	0	0	5436600
A0A078FHR6	BnaC09g38310D	BnaC09g38310Dprotein	2.2887	0	0	0	0	0	727190	0	0	0	0	0	0
A0A078FHS0	BnaC09g38260D	hypotheticalprotein	32.335	22794000	26234000	21531000	18898000	17739000	19821000	26867000	29484000	23609000	21066000	18975000	22637000
A0A078FHT9	BnaC07g13570D	BnaC07g13570Dprotein	4.533	0	0	0	0	0	0	3759600	0	0	0	0	0
A0A078FHU5	BnaC06g30860D	BnaC06g30860Dprotein	37.686	4570300	5289300	5415800	3591200	4668400	4588000	4642400	4203800	5069500	3868500	4886400	3802100
A0A078GU44	BnaA01g06760D	ProteinYIP	2.3645	0	0	0	9434000	0	0	0	0	0	0	0	0
A0A078FHW6	BnaC07g16220D	hypotheticalprotein	6.9969	0	0	0	0	0	0	1960000	0	1845500	0	0	0
A0A078FHW8	BnaC06g00930D	DNAreplicationlicensingfactorMCM2	4.9035	5918800	4526700	0	5993400	6999600	6200400	6669900	5875300	5555700	6723000	0	6078300
A0A078FHX5	BnaC06g12960D	BnaC06g12960Dprotein	20.51	16116000	18079000	15393000	17221000	18868000	17080000	24340000	23797000	22281000	28374000	25234000	28381000
A0A078INH3	BnaC02g17000D	hypotheticalprotein	2.4999	28932000	34953000	39459000	0	39807000	47602000	30108000	50813000	61881000	69046000	50782000	56107000
A0A078FHY8	BnaC06g01030D	BnaC06g01030Dprotein	8.9596	0	0	0	0	0	14381000	0	0	0	0	0	0
A0A078IHY4	BnaC02g17020D	hypotheticalprotein	5.3534	5477100	4383400	5112200	0	0	0	7312200	5233100	3912000	5895800	0	0
A0A078FI21	BnaC07g15720D	BnaC07g15720Dprotein	5.849	0	1011000	1347600	0	0	0	0	0	0	0	1088200	0
A0A078FI23	BnaA02g12800D	Ribulosebisphosphatecarboxylasesmallsubunit	18.9	63473000	96458000	111880000	148690000	67231000	58529000	37078000	30069000	28116000	254430000	199490000	216090000
A0A078FI31	BnaC03g58350D	hypotheticalprotein	21.87	23210000	22231000	20230000	23139000	18606000	23208000	28587000	28258000	20873000	19352000	13862000	19366000
A0A078FI39	BnaC02g02070D	hypotheticalprotein	37	6653400	7884000	7681400	6189500	8388200	10063000	5496400	5510800	6572200	6432100	8233300	6571300
A0A078FI66	BnaA02g13100D	hypotheticalprotein	26.775	12046000	0	0	0	0	0	36522000	30703000	29838000	25399000	27916000	29428000
A0A078FI80	BnaA09g13630D	BnaA09g13630Dprotein	7.9704	0	2728900	0	0	0	0	2220600	2777400	2132400	0	4441800	3333100
A0A078FI81	BnaC03g57700D	Adeninephosphoribosyltransferase	2.5659	0	0	0	0	0	3269700	0	0	0	0	0	0
A0A078FI82	BnaC02g02520D	hypotheticalprotein	2.6375	20851000	0	0	23279000	20629000	0	0	0	0	26240000	0	21979000
A0A078FI91	BnaC04g29320D	hypotheticalprotein	35.817	5542700	5318300	6312400	7576100	6889400	8134200	22959000	13396000	15231000	33246000	41265000	47219000
A0A078FIB2	BnaC04g29120D	hypotheticalprotein	117.4	30021000	33623000	34730000	52802000	62410000	76977000	47322000	48010000	53980000	58827000	47776000	63659000
A0A078FIC2	BnaA02g13600D	GAGA-bindingtranscriptionalactivator	2.4106	0	0	0	0	0	0	0	3829600	0	4009600	0	0
A0A078FIC9	BnaC04g28970D	Phytoenedehydrogenase	36.805	3840300	3779000	4005000	0	0	0	0	0	0	0	0	0
A0A078FID6	BnaC03g12940D	hypotheticalprotein	25.197	31577000	32808000	33615000	33413000	35070000	34203000	26498000	25791000	21979000	24627000	24850000	22193000
A0A078FIE0	BnaC03g12990D	Glucose-6-phosphate1-epimerase	7.1173	0	3661400	0	0	4163000	0	3632100	0	0	0	0	3324800
A0A078FII2	BnaA08g13760D	BnaA08g13760Dprotein	2.1874	0	0	0	0	0	0	0	1048500	0	0	0	0
A0A078FII3	BnaC03g13340D	Asparagine--tRNAligase	22.019	24279000	21166000	22938000	11357000	11438000	15415000	20051000	16855000	20509000	8345300	6393200	9351300
A0A078FII5	BnaC07g16510D	hypotheticalprotein	6.9304	0	0	4949800	0	0	0	0	0	4393800	0	0	5186100
A0A078FIJ5	BnaC03g13440D	BnaC03g13440Dprotein	85.764	115750000	94820000	107980000	133340000	110300000	159720000	106710000	104530000	150290000	130050000	121600000	142260000
A0A078FIJ6	BnaC07g16240D	hypotheticalprotein	35.2	2042400	1507400	1988500	3952800	2446000	2122300	2551700	2073100	0	2500900	1864500	2121400
A0A078FIK7	BnaC03g13590D	Pyruvatekinase	31.246	23191000	20969000	22356000	19783000	21331000	19475000	25029000	16989000	21586000	25140000	18585000	18612000
A0A078HG44	BnaA03g10990D	4-hydroxy-4-methyl-2-oxoglutaratealdolase	2.4659	0	0	0	0	0	4148800	0	0	0	0	0	0
A0A078FIN1	BnaC07g15960D	hypotheticalprotein	20.676	0	3801300	3004700	0	0	0	0	0	0	0	0	4535600
A0A078FIN8	BnaC03g13940D	hypotheticalprotein	3.0139	0	0	4700200	0	0	0	0	0	0	0	0	0
A0A078FIP2	BnaC03g13990D	hypotheticalprotein	2.223	0	0	1327100	0	0	0	0	0	0	0	0	0
A0A078FIP9	BnaA10g07350D	Chlorophylla-bbindingprotein,chloroplastic	323.31	5291200000	3946000000	3502900000	4933200000	4479200000	4487600000	5361100000	4059100000	4038500000	4280300000	4367200000	4028100000
A0A078FL12	BnaA09g14060D	U2snRNPauxiliaryfactorlargesubunit	2.5199	0	0	0	0	0	1509300	0	0	0	0	0	0
A0A078FIQ8	BnaA10g07250D	hypotheticalprotein	19.809	0	0	0	0	0	0	0	0	6263100	16183000	15166000	14000000
A0A078FIR5	BnaA09g17710D	BnaA09g17710Dprotein	8.8496	16084000	17604000	14798000	18030000	17832000	13872000	18325000	12287000	17602000	15304000	16366000	11824000
A0A078IA37	BnaA01g23160D	Ferredoxin	50.786	3126600	8438100	0	6328300	17339000	0	14738000	15764000	0	0	57351000	5206300
A0A078FIS5	BnaA10g07100D	Probablebifunctionalmethylthioribulose-1-phosphatedehydratase/enolase-phosphataseE1	125.69	50850000	44297000	49465000	46564000	44237000	43013000	72859000	62345000	75071000	56399000	64401000	53146000
A0A078FIU6	BnaAnng02030D	hypotheticalprotein	100.5	46541000	33145000	28436000	51178000	32375000	48293000	83728000	65119000	55208000	76704000	67105000	49545000
A0A078FIU8	BnaAnng02080D	hypotheticalprotein	4.3736	7181100	0	0	0	0	0	0	0	0	0	0	0
A0A078FIV1	BnaA10g06850D	BnaA10g06850Dprotein	93.948	195030000	172460000	211440000	140480000	118870000	139770000	154580000	149890000	150780000	158340000	113180000	146640000
A0A078FIV9	BnaA09g13550D	BnaA09g13550Dprotein	3.0898	0	0	0	0	0	20104000	0	0	0	0	0	0
A0A078G4A5	BnaC09g13950D	hypotheticalprotein	7.8363	0	2797600	2846200	0	0	2615900	2738300	0	2598900	0	0	0
A0A078FIX4	BnaC03g59740D	BnaC03g59740Dprotein	20.942	41101000	43568000	42638000	44513000	43818000	40957000	48624000	48885000	50135000	43860000	40433000	48040000
A0A078FIY1	BnaC03g59840D	BnaC03g59840Dprotein	3.3261	0	0	0	0	0	2388500	0	0	0	0	0	0
A0A078FIY9	BnaA09g13300D	hypotheticalprotein	41.871	16835000	16662000	18535000	12219000	11598000	12737000	12537000	14052000	9714600	11567000	10824000	0
A0A078FIZ0	BnaA09g16810D	S-(hydroxymethyl)glutathionedehydrogenase	297.17	278570000	266550000	240210000	254790000	236730000	235960000	342240000	357010000	327440000	308900000	270210000	282700000
A0A078FIZ1	BnaC03g59990D	hypotheticalprotein	8.431	0	0	0	0	0	3510500	0	0	0	0	0	0
A0A078FIZ2	BnaC03g21850D	BnaC03g21850Dprotein	6.0456	0	0	0	0	0	4317300	0	0	0	0	0	0
A0A078G7D8	BnaA06g37370D	hypotheticalprotein	18.548	31169000	33022000	27650000	28561000	28647000	28072000	23468000	24695000	24366000	23881000	26047000	19861000
A0A078FJ03	BnaC03g60140D	hypotheticalprotein	3.6365	0	0	0	0	0	1353300	0	0	0	0	0	0
A0A078FJ07	BnaC03g60190D	BnaC03g60190Dprotein	188.18	26108000	20451000	22365000	36471000	30512000	28986000	37280000	24884000	30584000	22200000	17099000	17157000
A0A078FJ17	BnaC03g60340D	V-typeprotonATPasesubunita	323.31	863550000	840940000	878310000	583400000	547730000	601270000	687430000	749750000	678320000	728480000	722060000	750290000
A0A078FJ20	BnaC02g29760D	MicrosomalprostaglandinEsynthase2	12.477	9167700	9432100	10289000	5980300	4431700	5086600	6994000	5292100	0	6501400	6124600	6456000
A0A078FJ22	BnaC02g29690D	hypotheticalprotein	23.144	18967000	21998000	22578000	23058000	22164000	20846000	21559000	26971000	23678000	18823000	24017000	23419000
A0A078FJ41	BnaC03g60490D	BnaC03g60490Dprotein	8.8437	68760000	59358000	69275000	66925000	94130000	88152000	101360000	89656000	88604000	22090000	90347000	71579000
A0A078FJ46	BnaC03g60540D	Ribonucleoside-diphosphatereductase	5.5828	3305300	2583500	3616600	4775900	3476100	5269400	0	0	0	2535800	0	0
A0A078FJ50	BnaC03g60590D	BnaC03g60590Dprotein	12.504	34036000	32088000	34411000	28247000	32878000	33035000	31068000	31898000	32906000	39115000	29360000	39509000
A0A078FJ52	BnaC04g26290D	Beta-galactosidase	27.677	69969000	89995000	78895000	21765000	34030000	34073000	114980000	121940000	110440000	53752000	53225000	54937000
A0A078IH63	BnaA07g01550D	diacylglycerolkinase	12.567	0	0	0	0	0	0	0	4606900	0	0	0	5199700
A0A078FJ64	BnaC04g26140D	hypotheticalprotein	3.0935	0	0	0	0	3098300	0	0	0	0	0	0	0
A0A078FJ71	BnaC07g03060D	Signalrecognitionparticlereceptorsubunitbeta	2.4456	0	0	0	0	0	2809200	0	0	0	0	0	0
A0A078FJ77	BnaC03g20950D	BnaC03g20950Dprotein	7.8117	24322000	19629000	31832000	19716000	0	0	0	27480000	21325000	0	17261000	0
A0A078FJ79	BnaC04g12130D	BnaC04g12130Dprotein	4.827	0	0	2652400	0	0	3773300	0	0	0	0	0	2587600
A0A078FJA0	BnaA09g17730D	BnaA09g17730Dprotein	27.726	4915300	4490200	4516200	4239300	0	0	0	0	0	0	0	0
A0A078JA44	BnaC06g43370D	Peptidylprolylisomerase	11.653	440900000	534870000	619770000	809630000	814330000	914950000	760480000	854560000	986270000	810260000	859120000	1009900000
A0A078FJC0	BnaC06g14610D	hypotheticalprotein	24.626	0	0	0	0	0	26370000	0	0	0	0	0	0
A0A078FJC3	BnaC04g12480D	Beta-amylase	85.429	39092000	37099000	36080000	51008000	50114000	50781000	58003000	61963000	50077000	86239000	90233000	84264000
A0A078FJF0	BnaC06g14360D	Pyruvatekinase	323.31	447970000	452280000	396810000	439140000	392530000	398870000	616670000	621650000	533430000	684120000	695900000	643930000
A0A078FJF5	BnaA09g17080D	Eukaryotictranslationinitiationfactor3subunitD	97.72	76410000	78144000	84369000	105520000	112710000	106250000	63941000	80740000	70869000	66078000	73468000	74388000
A0A078FJG6	BnaA09g16950D	hypotheticalprotein	48.269	17015000	14959000	10648000	21597000	26200000	36477000	9636600	10926000	11125000	11421000	12489000	19190000
A0A078FJH0	BnaA09g16900D	hypotheticalprotein	7.4945	5932000	5428600	5858500	6629400	4749600	6920700	6199200	4779300	7929800	4404300	0	4473800
A0A078FJH7	BnaC03g48940D	BnaC03g48940Dprotein	147.32	132340000	119920000	129000000	167030000	152470000	147190000	126610000	148670000	131810000	161370000	166500000	165880000
A0A078FJJ5	BnaC04g26680D	Peptidylprolylisomerase	8.3916	5881300	5773500	5504900	6809500	9353600	6962100	0	0	5389600	6646900	8132800	0
A0A078GC03	BnaC05g24050D	Methyltransferase	89.3	45592000	43472000	42463000	45238000	36493000	39754000	42131000	41581000	37785000	35418000	38447000	34223000
A0A078FJK5	BnaC04g26530D	D-fructose-1,6-bisphosphate1-phosphohydrolase	191.07	54367000	43228000	60751000	60839000	50200000	93587000	61186000	41679000	47677000	48414000	60692000	68402000
A0A078FJL2	BnaC06g13860D	hypotheticalprotein	24.235	363310000	303900000	374670000	201680000	220790000	253150000	185200000	178600000	192190000	113190000	112160000	103320000
A0A078FJL4	BnaC04g26660D	hypotheticalprotein	3.6734	0	0	0	0	0	0	0	0	0	799570	0	0
A0A078GNX5	BnaA02g18970D	hypotheticalprotein	207.73	1766200000	1244100000	2087100000	2288100000	2166800000	2573600000	827820000	676650000	812660000	855850000	665400000	756600000
A0A078FJM2	BnaC02g24980D	hypotheticalprotein	89.396	512100000	457290000	434890000	241500000	226260000	257850000	553570000	470750000	477760000	526970000	537170000	567540000
A0A078FJM4	BnaC02g24930D	BnaC02g24930Dprotein	3.6123	3725800	3398700	0	3536200	3776800	3646300	0	3460600	0	0	3022400	0
A0A078FJM7	BnaC04g26330D	hypotheticalprotein	85.884	87426000	62688000	78983000	74834000	79892000	101830000	79489000	55580000	78520000	79161000	84645000	88937000
A0A078FJM9	BnaC02g24880D	BnaC02g24880Dprotein	7.0446	0	0	5222700	0	0	0	0	0	0	0	0	0
A0A078FJP6	BnaC04g26130D	BnaC04g26130Dprotein	15.691	0	5918300	7628500	0	6651600	6426800	8878700	10759000	9724800	9634200	9374200	9003900
A0A078FJQ7	BnaC09g24190D	Glycerophosphodiesterphosphodiesterase	174.49	601540000	571760000	567510000	432630000	483260000	454150000	578180000	595320000	644770000	558150000	531990000	526150000
A0A078FJR7	BnaC04g26310D	Beta-galactosidase	15.955	19344000	17594000	17493000	12355000	10997000	12666000	38929000	44354000	34866000	21569000	32262000	15272000
A0A078HDL1	BnaC03g67700D	Proteasomesubunitbeta	323.31	271010000	271380000	301950000	214910000	210330000	300640000	308990000	326000000	256630000	246050000	230620000	214270000
A0A078FJS2	BnaC09g23990D	Beta-adaptin-likeprotein	139.53	303070000	306770000	320210000	255800000	262270000	267280000	336490000	304670000	301310000	255500000	268010000	289120000
A0A078FJU6	BnaC08g08220D	BnaC08g08220Dprotein	5.2789	3134900	2986700	2816600	2475000	3323200	2026200	0	2422400	2503600	0	2441000	0
A0A078IDX1	BnaA08g07280D	Chloridechannelprotein	2.5129	0	0	0	0	0	1096400	0	0	0	0	0	0
A0A078GPK3	BnaA08g07870D	hypotheticalprotein	37.076	26860000	18283000	26329000	21750000	28536000	27138000	27223000	23314000	34644000	26360000	27040000	33592000
A0A078FJX7	BnaC09g23920D	hypotheticalprotein	4.9336	0	0	0	0	0	0	0	0	11144000	0	0	37309000
A0A078FJX9	BnaA03g51840D	hypotheticalprotein	4.088	6800400	6995200	8614800	0	7155600	7491400	9263200	8415000	16674000	0	6707200	5753900
A0A078FJY7	BnaC09g23820D	BnaC09g23820Dprotein	20.135	11099000	11470000	11474000	11549000	9307900	11935000	12392000	10696000	12095000	11016000	10100000	10368000
A0A078FK06	BnaC04g47520D	BnaC04g47520Dprotein	30.684	23109000	15295000	20415000	14692000	17824000	39914000	15394000	14795000	12432000	21276000	16475000	17795000
A0A078FK09	BnaC06g14150D	hypotheticalprotein	4.9334	0	0	0	978980	0	0	0	0	0	0	0	0
A0A078FK15	BnaA03g52190D	hypotheticalprotein	20.58	29434000	23188000	26693000	24565000	19103000	25685000	22837000	14771000	21092000	20148000	18644000	15787000
A0A078FK25	BnaC06g14430D	BnaC06g14430Dprotein	74.536	42540000	44464000	44488000	60275000	55487000	54865000	46773000	43626000	47179000	54413000	52794000	52639000
A0A078FK27	BnaC04g47770D	hypotheticalprotein	3.5616	0	8836700	0	0	0	0	9220400	0	4243700	0	7559800	8838300
A0A078FK28	BnaC06g13950D	Glucanendo-1,3-beta-D-glucosidase	25.06	23863000	19354000	24968000	20905000	18817000	20025000	24437000	18017000	22798000	17512000	14446000	9224700
A0A078FK29	BnaC06g14380D	BnaC06g14380Dprotein	307.98	128240000	142920000	125070000	95329000	103730000	105110000	119520000	122030000	126230000	88300000	91367000	87128000
A0A078FK46	BnaC06g14130D	hypotheticalprotein	29.75	33310000	33840000	21453000	27072000	47915000	33245000	66545000	55830000	55211000	64915000	69507000	51111000
A0A078FK57	BnaC04g48170D	hypotheticalprotein	316.44	575950000	454040000	522290000	321000000	302510000	340890000	454830000	413450000	384360000	658360000	490780000	518930000
A0A078IF18	BnaA04g24420D	hypotheticalprotein	3.4675	0	0	0	0	0	2837300	0	0	0	0	0	0
A0A078FK65	BnaC06g13930D	hypotheticalprotein	209.78	235900000	246890000	206430000	169160000	174000000	159680000	170100000	181160000	151930000	165600000	165900000	147120000
A0A078HQM9	BnaA02g17620D	SKP1-likeprotein	9.6514	0	0	0	0	0	0	0	0	0	13123000	9971700	9428800
A0A078FK74	BnaA03g51300D	Glucanendo-1,3-beta-D-glucosidase	9.8986	7864000	7752500	7072500	5412400	4673300	5633400	5731000	6079100	7713100	4882400	4558600	4565700
A0A078JGG0	BnaCnng43980D	BnaCnng43980Dprotein	3.3301	0	0	0	0	2130300	0	0	0	0	0	0	0
A0A078FK82	BnaA03g51400D	hypotheticalprotein	13.026	7787300	5816800	6996500	0	0	0	14198000	7795700	13511000	13765000	9157000	10566000
A0A078FKB8	BnaA02g22320D	hypotheticalprotein	49.332	91415000	88160000	90224000	31439000	32764000	35914000	58621000	44241000	52605000	80516000	55934000	69929000
A0A078FKC5	BnaA02g22370D	hypotheticalprotein	12.336	15085000	20510000	10854000	18040000	26882000	13224000	35009000	22360000	0	43383000	41271000	24908000
A0A078FKC6	BnaA06g33370D	BnaA06g33370Dprotein	81.172	123760000	117640000	115770000	76415000	75126000	86738000	54830000	77406000	65003000	87094000	106360000	99108000
A0A078FKD7	BnaA03g51800D	BnaA03g51800Dprotein	5.109	0	9533800	7176400	6089300	6097100	7248900	0	5263300	0	0	0	0
A0A078FKE4	BnaA03g51850D	Aspartateaminotransferase	232.41	353160000	328140000	321250000	347650000	331700000	318400000	339910000	334350000	322710000	384470000	307460000	347540000
A0A078FKF7	BnaA03g51570D	hypotheticalprotein	125.49	56245000	54596000	69270000	40101000	52389000	51329000	76025000	75607000	69464000	56954000	62997000	55522000
A0A078FKG3	BnaA03g52000D	L-ascorbateperoxidase	59.902	67071000	50594000	47893000	60463000	56101000	56141000	83228000	91679000	62082000	79478000	54828000	73697000
A0A078JJP5	BnaCnng51890D	Monogalactosyldiacylglycerolsynthase	5.9512	0	1410200	1509400	0	1386500	0	0	0	2386400	0	1900800	3134400
A0A078FKI3	BnaA10g09010D	hypotheticalprotein	30.914	8042900	10945000	7418000	9156400	7987500	0	7514400	7563400	7295200	8266000	8199800	5538500
A0A078H1Q5	BnaC02g17730D	hypotheticalprotein	7.3913	0	4527100	3197300	0	0	0	0	0	0	0	0	0
A0A078FKK5	BnaA10g08760D	hypotheticalprotein	9.4718	0	0	0	0	0	0	0	0	0	0	0	3102000
A0A078FKK6	BnaA03g52020D	Cellulosesynthase	13.341	12904000	12095000	0	11281000	13672000	10110000	13018000	12849000	11853000	15851000	14711000	15479000
A0A078FKL9	BnaA10g08610D	Gamma-glutamylcyclotransferase	2.3367	0	0	6367100	0	0	0	0	0	0	0	0	0
A0A078FKN5	BnaC04g29130D	BnaC04g29130Dprotein	3.2231	0	0	0	0	0	0	0	1028900	0	0	0	0
A0A078H8M5	BnaA02g28940D	Proteasomesubunitbeta	13.675	95141000	73372000	88379000	78040000	50198000	62681000	99481000	74706000	69220000	74241000	58472000	77533000
A0A078FKP0	BnaC02g23380D	Vacuolarproteinsorting-associatedprotein35	5.8012	3666400	2758100	3956500	0	0	0	0	0	2784200	2286000	0	0
A0A078FKP2	BnaC04g29030D	ProteintransportproteinSEC23	19.321	13838000	17864000	15470000	15817000	15774000	13748000	12094000	12636000	11597000	10167000	7636600	7470600
A0A078FKQ1	BnaA09g42380D	hypotheticalprotein	8.1702	0	0	0	0	0	0	0	0	0	3507200	3117400	0
A0A078FKQ7	BnaCnng04230D	Chlorophylla-bbindingprotein,chloroplastic	2.9898	0	0	7101000	0	0	0	0	0	0	0	0	0
A0A078FKR0	BnaA03g52320D	hypotheticalprotein	323.31	122040000	111120000	104750000	144800000	137330000	127770000	511570000	518570000	437090000	605310000	620770000	457230000
A0A078FKS0	BnaA09g42580D	ATP-dependent6-phosphofructokinase	7.6441	0	0	0	0	0	0	2106300	0	0	0	0	0
A0A078G9Q0	BnaA04g06040D	hypotheticalprotein	70.118	18187000	25068000	18784000	16076000	21591000	12055000	14917000	13338000	12484000	24645000	20915000	17160000
A0A078FKS8	BnaC03g44110D	Chlorophylla-bbindingprotein,chloroplastic	256.91	609390000	386960000	395390000	799990000	910270000	639380000	493330000	358880000	367480000	406010000	327250000	330440000
A0A078FKT0	BnaA06g33410D	Allene-oxidecyclase	45.169	21952000	16270000	27334000	14826000	13272000	19197000	0	0	0	0	0	0
A0A078FKT5	BnaC03g44210D	Beta-ketoacyl-[acyl-carrier-protein]synthaseI	3.0559	0	0	0	0	0	1240500	0	0	0	0	0	0
A0A078FKT7	BnaC07g16450D	hypotheticalprotein	16.381	7703900	9519300	11590000	7201400	9470800	12535000	0	8013200	7983500	4255000	7117400	9124200
A0A078FKU7	BnaC07g16350D	Zeaxanthinepoxidase,chloroplastic	323.31	624550000	634170000	621040000	564920000	545200000	592870000	589730000	558240000	592480000	566030000	555270000	567710000
A0A078HKS3	BnaA02g17390D	hypotheticalprotein	6.3245	0	0	0	0	0	5741300	0	0	0	0	0	0
A0A078FKV1	BnaA06g33160D	hypotheticalprotein	245.36	663880000	596580000	630570000	430660000	341860000	355430000	665110000	563050000	566380000	781210000	590950000	626510000
A0A078FKX0	BnaA06g32910D	hypotheticalprotein	10.754	14160000	13291000	10203000	11696000	15853000	12839000	8454100	13298000	7823200	6954000	9016600	8788600
A0A078FKX9	BnaA06g32810D	hypotheticalprotein	16.392	1969200	1510600	1885000	0	803130	1361400	1762700	1487400	3090200	1087200	1968900	1514500
A0A078FL00	BnaA09g43230D	BnaA09g43230Dprotein	108.23	73579000	60357000	77042000	46715000	40918000	34021000	28282000	26500000	30473000	94377000	85677000	66871000
A0A078FL13	BnaC05g00140D	BnaC05g00140Dprotein	2.3498	0	0	0	0	0	0	0	0	0	0	0	0
A0A078FL15	BnaA06g32410D	Ste24endopeptidase	14.226	22172000	17912000	17132000	16904000	16027000	14765000	17406000	18647000	15422000	14385000	14079000	17073000
A0A078FL20	BnaA09g43380D	hypotheticalprotein	43.871	0	0	0	0	0	1595600	0	0	0	0	0	0
A0A078FL24	BnaC05g00240D	hypotheticalprotein	3.0308	0	0	0	0	0	1595500	0	0	0	0	0	0
A0A078FL33	BnaA09g43480D	hypotheticalprotein	323.31	319340000	305520000	326130000	281650000	288130000	283990000	269580000	253400000	264160000	242590000	231000000	258540000
A0A078FL38	BnaA09g43530D	diacylglycerolkinase	7.4735	4063300	2601000	2962300	0	0	3165200	0	0	2605900	0	2233800	2892600
A0A078FL43	BnaC05g00440D	hypotheticalprotein	16.72	0	41947000	44751000	47256000	48144000	41286000	0	35827000	38870000	39444000	32587000	0
A0A078J4F3	BnaCnng31870D	Chlorophylla-bbindingprotein,chloroplastic	132.79	1339400000	1101700000	683120000	1040200000	1252800000	993980000	1301800000	1126900000	1211300000	1088700000	1138800000	1220500000
A0A078GTR3	BnaC02g36210D	hypotheticalprotein	323.31	3088600000	2283400000	2059700000	2623300000	1561400000	1841500000	3382300000	2748600000	1633300000	2665600000	1317400000	1860800000
A0A078FL53	BnaA06g32740D	BnaA06g32740Dprotein	323.31	664240000	723510000	849290000	832150000	931020000	912790000	789160000	756750000	720740000	742280000	684170000	901490000
A0A078FL57	BnaA06g32690D	Alpha-mannosidase	252.49	316190000	342920000	345740000	246510000	253690000	218790000	392800000	394120000	352590000	253210000	272200000	247420000
A0A078FL62	BnaA06g32640D	BnaA06g32640Dprotein	4.342	0	0	0	0	0	0	0	0	2573000	2605500	0	2508700
A0A078FL63	BnaC05g00640D	hypotheticalprotein	283.83	459740000	520040000	524420000	499230000	478460000	514570000	351400000	321800000	331090000	353970000	343750000	353360000
A0A078G3T1	BnaA09g02120D	Chlorophylla-bbindingprotein,chloroplastic	323.31	14372000000	13680000000	12053000000	13159000000	13102000000	13003000000	11599000000	10479000000	10906000000	10340000000	8410000000	8888000000
A0A078FL99	BnaA09g42740D	hypotheticalprotein	2.4467	0	0	0	0	0	5524200	0	0	0	0	0	0
A0A078FLA2	BnaA09g42790D	hypotheticalprotein	50.307	282470000	219980000	272800000	270300000	233660000	238630000	478290000	297130000	326320000	328880000	268230000	257080000
A0A078FLB1	BnaA06g32140D	Succinatedehydrogenase[ubiquinone]iron-sulfursubunit,mitochondrial	76.047	25253000	28660000	30484000	75949000	54125000	44217000	40603000	29489000	24856000	28701000	26488000	22819000
A0A078ISD8	BnaAnng12920D	BnaAnng12920Dprotein	30.022	4875700	3100100	4032500	3641400	3260200	4428000	0	2765900	3747200	3659400	5082600	4632900
A0A078FLD4	BnaC05g01290D	ATP-dependentClpproteaseproteolyticsubunit	77.543	66115000	62926000	53779000	81089000	107790000	71781000	67761000	56766000	49358000	122200000	89922000	92023000
A0A078FLE6	BnaC05g01440D	Pectinesterase	8.7886	36248000	45554000	0	0	0	0	54827000	46921000	19179000	0	43921000	0
A0A078FLF1	BnaC07g03120D	CpSecY	54.189	17283000	15865000	22024000	13897000	19499000	21818000	13254000	10037000	14841000	10585000	10107000	11748000
A0A078FLH0	BnaA09g42760D	Inositol-3-phosphatesynthase	77.072	0	0	0	19068000	13917000	17270000	22097000	17085000	18596000	23678000	24852000	17987000
A0A078FLH6	BnaA09g42810D	hypotheticalprotein	125.67	89049000	73222000	78197000	88584000	88838000	84199000	59196000	56175000	52409000	73553000	70482000	69284000
A0A078FLI1	BnaA09g43540D	hypotheticalprotein	196.98	702490000	580120000	511400000	532000000	619040000	445460000	380730000	309070000	333950000	574340000	580260000	562850000
A0A078FLI7	BnaA09g43590D	hypotheticalprotein	49.925	19794000	16435000	22222000	8546000	10445000	12551000	17579000	14426000	17032000	11216000	0	14158000
A0A078GWX1	BnaC09g18140D	Oxoglutaratedehydrogenase(succinyl-transferring)	42.55	27884000	30907000	34607000	19971000	30777000	35556000	0	60097000	67997000	30594000	23317000	36228000
A0A078FLK3	BnaC09g38450D	BnaC09g38450Dprotein	131.16	103600000	118250000	108130000	81502000	92172000	82426000	91823000	90401000	103460000	71114000	59862000	80905000
A0A078FLK7	BnaA09g43110D	hypotheticalprotein	74.121	874440000	801650000	826900000	510030000	424320000	464090000	963990000	740700000	754710000	725900000	417690000	389900000
A0A078FLL3	BnaA09g43160D	SUMO-activatingenzymesubunit	36.265	28630000	29616000	23654000	29116000	30558000	25589000	36039000	26077000	29552000	31892000	27086000	31158000
A0A078FLL4	BnaA09g43790D	BnaA09g43790Dprotein	2.1987	0	0	2787400	0	0	0	0	0	0	0	0	0
A0A078FLM0	BnaA09g43210D	BnaA09g43210Dprotein	2.6952	13983000	34981000	21562000	0	0	31224000	36640000	18251000	16581000	0	25429000	26382000
A0A078FLM7	BnaA09g43260D	BnaA09g43260Dprotein	3.9209	0	0	0	0	5552600	0	0	0	0	0	3719800	0
A0A078FLQ2	BnaC09g39190D	BnaC09g39190Dprotein	4.2487	0	0	0	0	1365300	0	0	0	0	0	0	0
A0A078FLQ5	BnaA09g43510D	hypotheticalprotein	4.3301	7710300	8945300	10452000	6740600	4239000	7749900	7473300	5223300	6975800	4035500	3836400	5980900
A0A078G0X1	BnaA04g18440D	Glycosyltransferase	5.9067	0	0	1650700	0	0	1285000	0	0	0	0	0	0
A0A078FLR3	BnaC04g26270D	OMPdecase	19.044	4750900	0	2916200	3965500	4396400	3656500	4612300	4370000	3275100	4568400	4311800	2934500
A0A078FLS2	BnaC09g38990D	BnaC09g38990Dprotein	5.1416	0	0	0	6073300	4964700	1865600	0	0	0	0	0	0
A0A078FLT4	BnaC09g24130D	hypotheticalprotein	6.4057	4223300	4742400	3949900	3306800	4816200	0	0	3756100	4370300	0	4479600	3797600
A0A078FLV2	BnaC09g23880D	BnaC09g23880Dprotein	7.3236	22467000	17955000	16809000	0	16335000	0	20463000	0	0	0	0	0
A0A078FLW2	BnaC09g23730D	PhospholipaseD	10.226	0	0	9032300	0	0	7297500	10856000	8825300	7639400	0	0	0
A0A078FLX8	BnaC02g01730D	40SribosomalproteinS4	228.52	1543300000	1260900000	1229700000	1610900000	1169800000	1402400000	841790000	654230000	549100000	687230000	636260000	667470000
A0A078FLX9	BnaC06g14490D	hypotheticalprotein	12.033	67876000	49983000	86239000	16772000	61329000	82875000	43814000	46881000	81373000	57727000	37699000	95621000
A0A078FLZ1	BnaC02g01880D	Gamma-tubulincomplexcomponent	9.7505	3032900	2615500	2248800	0	3114800	2579100	1622200	2652700	2049200	2001800	3387600	2947900
A0A078FLZ4	BnaC09g38340D	hypotheticalprotein	15.069	4277800	4529500	4534000	4662500	4767200	4907600	4136900	0	0	4562500	3835900	0
A0A078FM03	BnaA08g27440D	hypotheticalprotein	8.0464	6266800	8762400	7798700	0	5481900	0	0	0	0	5940600	0	0
A0A078FM08	BnaC09g38240D	hypotheticalprotein	4.2611	0	2176900	0	0	0	3961600	0	0	0	0	0	0
A0A078FM14	BnaC02g02230D	Phosphoribosylanthranilateisomerase	14.819	73125000	48043000	62548000	39883000	36636000	41641000	88204000	83330000	84870000	57406000	54604000	72842000
A0A078FM18	BnaA08g27540D	NADPH-protochlorophyllideoxidoreductase	323.31	152540000	147280000	136970000	246970000	231120000	222630000	185130000	190570000	173100000	220740000	202940000	214980000
A0A078FM34	BnaC06g13740D	hypotheticalprotein	4.0492	2767300	0	3329500	0	0	0	2393200	0	0	0	0	0
A0A078FM43	BnaA08g27790D	BnaA08g27790Dprotein	105.99	170270000	673680000	578820000	367650000	616610000	476540000	221400000	276510000	276040000	266870000	306740000	231030000
A0A078FM46	BnaC02g02730D	BnaC02g02730Dprotein	50.001	46480000	51998000	41889000	53598000	56005000	61407000	28394000	33993000	28345000	28661000	27576000	26957000
A0A078FM50	BnaC02g02830D	hypotheticalprotein	157.7	80995000	86024000	94172000	122060000	111270000	119750000	73216000	66772000	73177000	64694000	62739000	69836000
A0A078FM58	BnaA08g27890D	Methyltransferase	7.294	0	0	5413800	4943100	5912800	6465000	0	0	0	0	0	4278200
A0A078FM79	BnaA03g51610D	hypotheticalprotein	4.3974	1589700	1733600	0	0	0	0	0	1561100	0	1552600	1720700	1358100
A0A078FM80	BnaA08g13470D	hypotheticalprotein	323.31	78893000	74440000	63423000	41640000	44116000	48793000	219910000	197660000	185670000	134040000	135360000	119520000
A0A078FM97	BnaA08g13720D	hypotheticalprotein	6.859	0	0	0	0	0	25106000	0	0	0	0	0	0
A0A078FM99	BnaA08g28040D	hypotheticalprotein	3.5966	0	0	0	0	0	324000	0	0	0	0	0	0
A0A078FMB4	BnaC02g01940D	Ubiquitinylhydrolase1	173.05	287930000	276800000	281450000	274420000	279270000	293550000	294120000	314910000	299840000	335290000	318420000	363190000
A0A078FMC9	BnaA08g14070D	hypotheticalprotein	44.553	59444000	58095000	62702000	55934000	53827000	52446000	43271000	43726000	42750000	41488000	42034000	41703000
A0A078FMD3	BnaC02g02140D	Folylpolyglutamatesynthase	9.8047	3120700	3148200	2919900	3445500	3602700	0	2039500	0	3166900	2946400	0	0
A0A078FMD9	BnaC02g01410D	hypotheticalprotein	13.227	15052000	12833000	14390000	17670000	16206000	23537000	0	15911000	16762000	16622000	14717000	15766000
A0A078FME9	BnaA08g14220D	Aconitatehydratase	290.78	99977000	91296000	95161000	108220000	121710000	127630000	95955000	94117000	104810000	89775000	93218000	99614000
A0A078J046	BnaAnng13720D	Glutamatedehydrogenase	3.0049	0	0	0	0	0	537290	0	0	0	0	0	0
A0A078FMG2	BnaC02g02440D	Cellulosesynthase	57.435	26546000	22682000	24450000	30903000	28958000	28059000	34960000	42120000	38258000	46573000	43092000	43900000
A0A078FMJ1	BnaC02g01960D	hypotheticalprotein	62.741	62324000	82722000	63872000	51649000	53212000	53626000	50187000	50210000	47160000	45551000	43733000	46410000
A0A078IBI7	BnaAnng09050D	5'-3'exoribonuclease	3.7341	8371000	0	0	6557800	0	0	0	9682600	0	12593000	0	0
A0A078FMK7	BnaC02g02110D	3-oxoacyl-[acyl-carrier-protein]reductase	74.365	66692000	88586000	103680000	128380000	109470000	147670000	103730000	138000000	130800000	183240000	174310000	171960000
A0A078FML7	BnaC02g23790D	BnaC02g23790Dprotein	2.3628	0	0	0	0	3121200	0	0	0	0	0	0	0
A0A078FMM3	BnaA06g33450D	BnaA06g33450Dprotein	323.31	357920000	325840000	364070000	287650000	305010000	288280000	336410000	319540000	359440000	312360000	318760000	314070000
A0A078FMM9	BnaA07g08810D	hypotheticalprotein	70.299	5838300	5344300	5529200	6078200	6701800	5531800	5248500	5498100	4143300	0	5892600	6763200
A0A078FMN3	BnaA06g33300D	Dihydrolipoamideacetyltransferasecomponentofpyruvatedehydrogenasecomplex	111.4	83651000	85638000	87160000	56839000	59018000	88196000	71032000	57047000	44581000	65029000	46685000	85418000
A0A078FMQ4	BnaA07g09010D	hypotheticalprotein	8.1475	0	0	6362200	2452400	0	0	6061900	6188400	7161100	0	0	0
A0A078FMU0	BnaA08g13200D	hypotheticalprotein	11.365	3314100	3808200	2998600	4986800	4031500	4837000	4773500	3633300	3915500	3697600	0	3606500
A0A078FMU6	BnaA08g13300D	Threoninesynthase	123.14	32857000	29622000	39474000	42756000	36959000	44000000	58530000	47420000	55335000	86024000	72018000	77075000
A0A078H967	BnaA02g28680D	Uridinekinase	7.2114	0	0	19404000	0	0	0	0	167510000	143640000	206040000	42888000	37789000
A0A078HBJ2	BnaA02g28720D	hypotheticalprotein	20.448	17542000	15981000	20375000	20778000	13082000	13979000	15315000	14126000	14265000	17740000	20331000	21713000
A0A078FMV9	BnaA08g13450D	Glucanendo-1,3-beta-D-glucosidase	14.961	8880700	7230600	8695100	10605000	12493000	13870000	8506100	0	9732300	12183000	11992000	10065000
A0A078H9W4	BnaA01g07860D	hypotheticalprotein	240.2	60498000	62562000	74094000	63959000	62245000	68332000	37732000	43245000	39145000	43461000	28779000	40955000
A0A078FMX3	BnaA08g13880D	BnaA08g13880Dprotein	323.31	579860000	530140000	564740000	918070000	902810000	833500000	415370000	444220000	400080000	589390000	584360000	586900000
A0A078FMX4	BnaA08g13650D	BnaA08g13650Dprotein	3.3188	0	0	0	0	0	191550	0	0	0	0	0	0
A0A078K1H4	BnaAnng38210D	Eukaryotictranslationinitiationfactor3subunitI	67.003	7309400	0	6209000	8145600	7840000	6325800	5595900	6894200	5353900	5628800	5516400	4406100
A0A078GVX0	BnaC01g19290D	BnaC01g19290Dprotein	9.4068	15787000	9115300	0	0	0	0	0	0	0	0	0	0
A0A078FN13	BnaA08g14100D	hypotheticalprotein	16.56	0	0	0	0	0	9867100	0	0	0	0	0	0
A0A078I6Z3	BnaA03g48430D	BnaA03g48430Dprotein	11.461	241740000	136530000	0	123740000	109070000	0	105300000	0	0	0	66425000	0
A0A078FN30	BnaA08g14300D	GrpEproteinhomolog	5.1294	0	0	0	0	0	1859800	0	0	0	0	0	0
A0A078FN50	BnaC03g20990D	ProteinVACUOLELESS1	147.72	39979000	38891000	37766000	34749000	36848000	32743000	49911000	46065000	40343000	43513000	50404000	54543000
A0A078FN55	BnaA09g42950D	Phenylalanine--tRNAligase	6.1064	0	0	0	4840500	4657000	3979800	0	0	0	0	0	0
A0A078FN59	BnaA09g43000D	hypotheticalprotein	8.9572	0	0	0	4607000	0	3591700	0	0	0	0	3762700	0
A0A078FN66	BnaA04g12210D	SUMO-activatingenzymesubunit	7.3318	0	0	0	0	0	6671800	0	0	0	0	0	0
A0A078G5H3	BnaC09g30220D	hypotheticalprotein	34.312	3069700	3045500	3622300	3475700	4122500	4679000	2631000	2221600	3241800	2484400	3130500	2858100
A0A078FN70	BnaA04g12160D	V-typeprotonATPasesubunita	117.63	102660000	126890000	132190000	68651000	70500000	77770000	71213000	71796000	79686000	106940000	118370000	90015000
A0A078FN77	BnaA09g43200D	V-typeprotonATPasesubunita	61.446	46099000	45952000	49714000	23163000	27686000	29457000	38049000	33634000	31168000	35136000	36495000	37767000
A0A078FN96	BnaA10g06760D	BnaA10g06760Dprotein	2.8894	0	0	842040	0	0	0	0	0	0	0	0	0
A0A078FNA6	BnaA09g43450D	hypotheticalprotein	5.0884	74803000	0	43267000	60695000	0	0	0	40528000	0	84583000	0	0
A0A078FNC5	BnaC02g25270D	hypotheticalprotein	7.361	0	3064600	4083100	0	6034000	5602300	0	4951700	3702200	0	0	3091200
A0A078FNH0	BnaC05g19180D	BnaC05g19180Dprotein	3.6116	0	0	0	0	2042100	0	0	0	0	0	0	0
A0A078FNI3	BnaC05g19430D	hypotheticalprotein	4.0964	0	0	0	1545300	0	0	0	0	0	0	0	0
A0A078FNI4	BnaC09g39180D	BnaC09g39180Dprotein	6.1664	0	0	0	0	0	0	3875500	4019800	4304700	0	0	0
A0A078FNJ4	BnaC03g21580D	hypotheticalprotein	56.847	35283000	16574000	17429000	31008000	21487000	15582000	62438000	45968000	43758000	41859000	68900000	74309000
A0A078FNK0	BnaC03g21530D	CTP:phosphoethanolaminecytidylyltransferase	2.411	0	939250	0	0	0	0	0	0	0	0	0	0
A0A078FNM0	BnaC03g21010D	Acetyl-CoAcarboxytransferase	323.31	350060000	344440000	279190000	374400000	388910000	387220000	343690000	280740000	323120000	311670000	296700000	302640000
A0A078FNN2	BnaC03g21180D	BnaC03g21180Dprotein	20.355	7752500	8987300	9245500	6379200	6185800	6032100	7855800	6490900	4974900	7858300	10762000	8687300
A0A078FNQ1	BnaC04g47730D	BnaC04g47730Dprotein	5.1015	0	3945500	7257200	7482000	0	4327700	0	0	0	0	4013300	4259700
A0A078FNQ5	BnaC04g47780D	Nuclearporeprotein	16.346	9943500	10377000	10493000	11521000	12738000	8492500	11168000	11490000	10997000	10877000	15075000	15437000
A0A078FNQ7	BnaC09g38430D	NEDD8-activatingenzymeE1catalyticsubunit	14.052	4724200	5708200	5972600	5296200	6838000	7851100	4772800	4322000	4983400	5319900	6137700	5886100
A0A078FNS9	BnaC03g49300D	Asparaginesynthetase[glutamine-hydrolyzing]	136.99	169640000	158220000	155160000	141450000	150590000	122330000	65377000	71076000	55385000	81956000	80863000	71459000
A0A078FNT2	BnaC09g38180D	hypotheticalprotein	323.31	120200000	132900000	124470000	153070000	96945000	134120000	168200000	119710000	193330000	115320000	120030000	80635000
A0A078FNU1	BnaC08g40180D	Purpleacidphosphatase	2.4507	0	0	0	0	0	0	0	0	0	0	1799500	0
A0A078IAS4	BnaA04g24630D	PhospholipaseA1	211.59	116390000	122270000	137120000	78403000	80218000	101330000	150170000	117890000	163860000	96029000	81804000	123990000
A0A078FNW9	BnaA09g28740D	Phosphoenolpyruvatecarboxylase	24.271	0	0	0	0	0	0	28962000	33644000	29138000	28675000	25741000	24012000
A0A078IAT0	BnaA04g24680D	Serine/threonine-proteinphosphatase5	29.257	30477000	31772000	31431000	24238000	26929000	27160000	29834000	31634000	25110000	27110000	31613000	29411000
A0A078FNX7	BnaC03g48970D	hypotheticalprotein	70.987	52765000	32877000	44764000	18186000	12290000	15622000	0	14911000	0	21605000	20362000	16288000
A0A078FNZ1	BnaC04g48680D	BnaC04g48680Dprotein	152.78	40701000	30699000	41562000	32280000	35315000	38179000	38487000	40197000	40808000	35577000	53650000	47573000
A0A078FNZ5	BnaA09g29090D	BnaA09g29090Dprotein	2.7238	0	0	0	0	0	2444800	0	0	0	0	0	0
A0A078FP01	BnaC02g24940D	BnaC02g24940Dprotein	2.8879	0	0	0	0	0	0	0	0	0	0	0	2477100
A0A078GNY6	BnaA02g19070D	BnaA02g19070Dprotein	21.764	71600000	83500000	107290000	45676000	61095000	103070000	72566000	84243000	95336000	52425000	63271000	88404000
A0A078FP03	BnaC02g01650D	Ribonuclease	10.247	21462000	16195000	12302000	29751000	21755000	29911000	10770000	14993000	10809000	21521000	16802000	15004000
A0A078FP10	BnaC02g01750D	hypotheticalprotein	8.1115	0	0	0	61177000	67783000	71929000	0	0	41656000	57600000	60950000	60807000
A0A078FP34	BnaC02g24910D	Methyltransferase	12.158	17897000	16190000	14131000	15200000	14117000	18416000	13774000	13457000	17667000	10680000	11598000	11535000
A0A078FP37	BnaA09g29540D	hypotheticalprotein	4.7346	8288500	6705200	7339700	0	4808800	0	12321000	0	7179600	0	0	0
A0A078FP40	BnaC02g02100D	hypotheticalprotein	4.0653	0	0	2117700	0	0	0	0	0	0	1357600	0	0
A0A078FP55	BnaC02g02250D	BnaC02g02250Dprotein	4.2275	12286000	0	0	0	0	25026000	12630000	0	0	10431000	0	8156100
A0A078FP62	BnaA09g29790D	Glycosyltransferase	2.5562	0	0	1315900	0	0	0	0	0	0	0	0	0
A0A078FP79	BnaC01g22950D	Sulfateadenylyltransferase	18.939	4881300	4342800	5879600	5334900	4341700	5706300	6215700	5005100	5316200	5758600	6185500	5371600
A0A078FP81	BnaC02g02500D	Coatomersubunitdelta	127.83	150420000	126810000	144150000	122440000	113970000	106000000	121950000	122190000	98157000	112240000	99462000	99004000
A0A078IUP2	BnaA08g30110D	hypotheticalprotein	8.6373	8707800	13107000	0	4848400	7155800	0	0	0	5259500	10261000	7486900	0
A0A078FP99	BnaC02g02650D	BnaC02g02650Dprotein	5.4827	0	1722600	0	0	0	0	2000900	0	1993700	0	0	0
A0A078FPB2	BnaC05g19640D	BnaC05g19640Dprotein	36.303	6343900	0	11170000	9964800	7318100	12405000	0	0	9169500	5413200	0	0
A0A078FPD4	BnaC05g19840D	Aspartyl-tRNAsynthetase	28.303	10912000	7267400	11333000	13424000	11893000	16550000	10239000	0	10141000	8502400	6846500	8725700
A0A078FPD5	BnaA08g13190D	BnaA08g13190Dprotein	29.057	18783000	19975000	22378000	34854000	22619000	19155000	26815000	26366000	33130000	20106000	15723000	20923000
A0A078FPE3	BnaA02g11440D	hypotheticalprotein	6.068	8099400	0	7246500	6452100	0	0	11691000	0	0	11691000	10154000	11444000
A0A078FPE6	BnaC04g47710D	hypotheticalprotein	6.3973	40994000	29711000	35748000	0	25802000	32128000	58394000	65022000	79178000	50091000	54267000	56246000
A0A078K1N9	BnaAnng42000D	hypotheticalprotein	19.197	3304300	4348600	3415200	4496400	3886900	4756400	4203200	3323700	3626300	9761500	8870500	10514000
A0A078FPF0	BnaC04g47760D	Calcium-transportingATPase	230.62	632210000	646370000	647090000	629950000	562620000	630930000	653240000	695890000	765640000	595010000	584790000	572740000
A0A078FPF2	BnaA08g13440D	hypotheticalprotein	17.927	45056000	48815000	40978000	76079000	92954000	76386000	35043000	29445000	37407000	39884000	31769000	39995000
A0A078FPI0	BnaA02g11840D	BnaA02g11840Dprotein	18.689	17956000	13356000	13976000	10316000	12699000	10517000	29350000	26308000	13897000	20531000	21737000	22374000
A0A078FPJ0	BnaC04g48160D	hypotheticalprotein	2.1705	0	0	0	0	0	7374800	0	0	0	0	0	0
A0A078FPK1	BnaC04g47990D	BnaC04g47990Dprotein	19.598	11064000	9113100	11592000	9889100	6539300	7233900	9341000	6860200	7474000	10557000	6192600	8429100
A0A078FPN2	BnaA02g12440D	Glucanendo-1,3-beta-D-glucosidase	4.8913	0	0	0	2938300	0	0	0	0	0	0	0	0
A0A078FPN4	BnaC04g48610D	BnaC04g48610Dprotein	51.213	31023000	27520000	27348000	25529000	19335000	26952000	51049000	41362000	40281000	37500000	31958000	29107000
A0A078FPP2	BnaC04g48390D	Ferritin	7.6115	19788000	13946000	23370000	29758000	26047000	33033000	35277000	12641000	17699000	35758000	38986000	42665000
A0A078FPP5	BnaA08g14390D	Arginyl-tRNAsynthetase	6.6388	14820000	12712000	19246000	8368200	13456000	10813000	8119600	11822000	11719000	10481000	12095000	9760100
A0A078FPP9	BnaC04g48440D	Phosphoenolpyruvatecarboxylase	323.31	8546100000	7988800000	7788500000	7317500000	7278000000	7230500000	14671000000	14087000000	12994000000	12169000000	12442000000	11054000000
A0A078FPQ7	BnaA02g22260D	BnaA02g22260Dprotein	5.8891	2842000	2016100	3128600	3035700	2267500	2677600	3026300	2186300	3454400	2123600	1921900	2909800
A0A078FPR2	BnaA02g22310D	BnaA02g22310Dprotein	3.0481	0	0	0	0	0	2215800	0	0	0	4921500	0	0
A0A078FPS1	BnaC03g44420D	Indole-3-glycerol-phosphatesynthase	4.2798	2049200	0	0	0	0	0	0	0	0	1861700	1183300	1567900
A0A078JI50	BnaCnng50450D	BnaCnng50450Dprotein	2.3518	0	0	0	0	0	352120	0	0	0	0	0	0
A0A078FPS8	BnaA02g22460D	BnaA02g22460Dprotein	21.017	17103000	13812000	12416000	22443000	13759000	0	15224000	11356000	10700000	15142000	12346000	13626000
A0A078H4Z1	BnaA09g16470D	hypotheticalprotein	102.37	241550000	232870000	326760000	222090000	183980000	246780000	136210000	61870000	116100000	215570000	123130000	222770000
A0A078FPV1	BnaC05g00050D	hypotheticalprotein	18.191	8108800	8184200	6497900	8618600	7769100	8847700	0	0	5020200	3677100	5744100	5194900
A0A078FPV2	BnaA10g06870D	hypotheticalprotein	23.395	9442100	9129600	8808600	9291500	8088500	10494000	12253000	9942700	7801000	10922000	8360900	8985400
A0A078J3S8	BnaCnng36540D	Tubulinbetachain	323.31	1002000000	1048300000	956810000	990890000	1050700000	1083700000	724200000	764260000	683900000	714870000	751480000	646340000
A0A078FPV5	BnaA10g06820D	BnaA10g06820Dprotein	20.029	11455000	12681000	12130000	9889900	13097000	11976000	13117000	11655000	11663000	10477000	9292300	9058600
A0A078FPW0	BnaA10g06770D	hypotheticalprotein	62.612	298940000	429570000	580850000	231940000	321140000	317370000	279500000	289640000	310610000	256500000	230780000	285860000
A0A078FPX0	BnaC05g00300D	BnaC05g00300Dprotein	323.31	743630000	755180000	703380000	782810000	791370000	818000000	810390000	792510000	776200000	974550000	982610000	900460000
A0A078FPY8	BnaC03g21820D	hypotheticalprotein	42.669	38062000	40350000	39342000	60313000	70113000	52457000	41373000	42835000	35904000	45365000	55376000	50342000
A0A078HKY5	BnaCnng08550D	BnaCnng08550Dprotein	33.575	0	0	0	0	1699400	0	0	0	0	0	0	0
A0A078FPZ8	BnaC05g00850D	Inorganicdiphosphatase	9.1477	29766000	26748000	30954000	17421000	15807000	20608000	30335000	22617000	25215000	24576000	20739000	31106000
A0A078FPZ9	BnaA08g02520D	hypotheticalprotein	5.3326	0	0	0	0	0	1487300	0	0	0	0	0	0
A0A078FQ07	BnaA08g02470D	3-oxoacyl-[acyl-carrier-protein]reductase	8.0738	6668800	9793200	5912400	7528300	7998300	6060500	10584000	9890300	8304300	7910500	9338000	7883600
A0A078FQ13	BnaC05g01100D	Germin-likeprotein	6.6916	9946900	18475000	0	16838000	8362900	26680000	25859000	12331000	33977000	18658000	19903000	14093000
A0A078FQ33	BnaA10g08890D	hypotheticalprotein	31.794	93828000	149810000	118470000	65612000	118160000	115760000	68255000	122730000	65836000	124470000	120410000	133460000
A0A078K0S3	BnaA03g56030D	hypotheticalprotein	2.4843	0	0	0	0	0	5959900	0	0	0	0	0	0
A0A078FQ47	BnaC05g01500D	hypotheticalprotein	30.444	43768000	48562000	42160000	50256000	39748000	47532000	44505000	39075000	36454000	42348000	42918000	45087000
A0A078FQ48	BnaC03g21220D	BnaC03g21220Dprotein	320.93	505920000	436740000	424260000	287880000	252270000	259300000	594730000	543860000	548890000	282500000	272690000	277910000
A0A078FQ53	BnaC09g37030D	BnaC09g37030Dprotein	12.554	10863000	8621200	8675300	9484900	10104000	11234000	7858000	0	0	8209600	8123200	8504600
A0A078FQ62	BnaC06g07820D	hypotheticalprotein	28.295	140040000	129890000	121980000	165550000	185400000	125760000	235630000	203690000	221600000	230520000	165330000	193390000
A0A078FQ70	BnaA10g08590D	hypotheticalprotein	19.606	15892000	15467000	15425000	13081000	12763000	12371000	10683000	11913000	9537700	12035000	10045000	9079000
A0A078FQ76	BnaC09g36730D	Non-specificserine/threonineproteinkinase	38.295	9294300	8927600	8006400	7509200	6390700	7012500	4006400	5187700	4850200	6128900	6247200	4581300
A0A078FQ80	BnaC09g36680D	BnaC09g36680Dprotein	5.0184	0	0	0	0	12676000	0	0	0	7513100	0	0	0
A0A078FQ87	BnaC09g36580D	hypotheticalprotein	5.0358	0	0	0	0	0	8258500	0	0	0	0	0	0
A0A078FQA9	BnaC03g44100D	BnaC03g44100Dprotein	9.0245	7533100	10780000	0	8210300	0	10083000	10064000	9424400	9558700	9866600	10657000	8487500
A0A078FQB4	BnaC03g44150D	hypotheticalprotein	273.42	325020000	285830000	236780000	251070000	188960000	266620000	348640000	409910000	361310000	211840000	220740000	190230000
A0A078FQD8	BnaC03g44450D	hypotheticalprotein	68.157	18262000	22244000	26529000	18350000	18144000	21760000	26756000	22931000	21052000	26251000	22084000	29119000
A0A078FQE2	BnaA09g20630D	hypotheticalprotein	6.4899	0	0	0	0	0	0	2624800000	2088600000	1512200000	1893800000	1774300000	1620700000
A0A078FQE3	BnaC03g44500D	hypotheticalprotein	234.3	228170000	193020000	193680000	256550000	233040000	311460000	125100000	110250000	112380000	106220000	119300000	114870000
A0A078FQE6	BnaA09g20680D	3-oxoacyl-[acyl-carrier-protein]reductase	19.817	41722000	30409000	33762000	27673000	26681000	34976000	42741000	35444000	33999000	37921000	30341000	29631000
A0A078FQF1	BnaC03g49210D	hypotheticalprotein	4.0943	0	73355000	0	77392000	0	0	89447000	0	0	75286000	0	0
A0A078FQF4	BnaC03g44430D	BnaC03g44430Dprotein	87.353	140700000	152380000	129270000	141860000	151910000	128460000	197240000	179990000	160280000	170710000	181500000	143380000
A0A078JRE0	BnaA06g39160D	hypotheticalprotein	85.534	99392000	75261000	97336000	86620000	84333000	104860000	123900000	111780000	97569000	106330000	98482000	91728000
A0A078IDT8	BnaCnng15780D	Putativehemechaperone	2.252	0	0	0	0	0	0	0	0	0	0	199830	0
A0A078FQI3	BnaC05g00080D	BnaC05g00080Dprotein	9.8642	4725100	4240300	4720400	3914800	3175400	2772900	3682500	4934800	4643600	3130600	4340400	7265100
A0A078FQJ8	BnaC05g00230D	PhospholipaseD	5.7518	0	0	0	3638100	0	0	0	0	0	0	0	0
A0A078FQK5	BnaC05g00280D	BnaC05g00280Dprotein	187.41	154710000	131340000	154250000	134270000	162870000	169280000	136770000	119880000	105570000	199770000	160710000	172890000
A0A078FQK8	BnaA09g06270D	hypotheticalprotein	33.304	6757500	7142100	8174200	5195900	6490200	6697600	5133300	7010700	6792100	6873700	7376100	10730000
A0A078FQL5	BnaC05g00380D	BnaC05g00380Dprotein	26.586	3063100	3233900	3924900	0	1709500	0	4192000	2818600	4246800	0	2427800	0
A0A078FQL8	BnaC02g24950D	BnaC02g24950Dprotein	323.31	151170000	120440000	138170000	40708000	31105000	36208000	44984000	27434000	34052000	67104000	63695000	64274000
A0A078FQL9	BnaA08g27400D	BnaA08g27400Dprotein	3.5553	0	0	0	0	0	0	5382600	0	0	0	0	0
A0A078FQP2	BnaC05g00510D	hypotheticalprotein	12.498	5979000	3805900	0	0	0	3864500	0	6690500	4980400	0	0	5073900
A0A078FQR2	BnaA08g27700D	BnaA08g27700Dprotein	47.104	39755000	32968000	33786000	33832000	31499000	35788000	36459000	31244000	33450000	34806000	25489000	37081000
A0A078FQR6	BnaC05g00810D	PyruvatedehydrogenaseE1componentsubunitalpha	2.1534	0	0	0	0	0	29155000	0	0	0	0	0	0
A0A078FQV9	BnaA09g05120D	hypotheticalprotein	33.591	54348000	40248000	45531000	43855000	37488000	42989000	87230000	74435000	72076000	72354000	73361000	63807000
A0A078FQX1	BnaC05g01460D	hypotheticalprotein	2.4643	0	0	0	0	0	5507500	0	0	0	0	0	0
A0A078FQY3	BnaA08g28050D	hypotheticalprotein	13.42	6674500	0	0	0	6381100	0	0	0	10935000	0	0	0
A0A078HM58	BnaA10g17040D	GrpEproteinhomolog	30.736	0	0	0	0	0	26684000	0	0	0	0	0	0
A0A078FQY7	BnaC06g07680D	BnaC06g07680Dprotein	19.341	45392000	42944000	46231000	39476000	43376000	48175000	56940000	52644000	53170000	47539000	41596000	46735000
A0A078FQZ9	BnaC06g07900D	BnaC06g07900Dprotein	100.66	779290000	636100000	737100000	725370000	560940000	690940000	300680000	243020000	269740000	479430000	406550000	385090000
A0A078FR08	BnaC06g08000D	Dolichyl-diphosphooligosaccharide--proteinglycotransferase	14.484	25186000	18132000	17998000	18382000	22471000	21219000	19851000	26322000	16822000	16752000	16585000	12423000
A0A078FR19	BnaC09g40570D	hypotheticalprotein	21.088	32276000	27155000	26120000	25949000	21822000	14020000	40147000	50175000	32499000	34706000	31891000	17927000
A0A078FR27	BnaA08g28500D	BnaA08g28500Dprotein	85.996	111060000	124800000	125410000	112780000	118640000	112060000	94843000	95802000	93043000	88703000	96728000	88605000
A0A078FR44	BnaC09g40820D	BnaC09g40820Dprotein	291.58	1916800000	1746200000	1601800000	1866700000	1937300000	1585100000	2889800000	2254300000	2207500000	2297500000	1992000000	1946900000
A0A078FR54	BnaC09g40920D	hypotheticalprotein	56.027	75324000	75546000	68701000	46947000	48065000	44786000	41607000	39702000	42726000	49922000	54409000	45133000
A0A078FR66	BnaA08g28900D	hypotheticalprotein	14.344	10646000	10304000	10523000	11937000	8344600	10076000	16488000	14583000	15366000	12682000	10965000	12440000
A0A078FR76	BnaA08g29000D	BnaA08g29000Dprotein	6.5456	3168900	3428400	3786700	0	0	0	4469400	0	0	0	0	0
A0A078FR81	BnaC04g42560D	Acetohydroxy-acidsynthasesmallsubunit	41.599	16284000	13859000	12743000	16722000	16422000	16525000	9223500	9480900	11203000	12618000	11690000	12774000
A0A078FR83	BnaC04g42240D	BnaC04g42240Dprotein	2.1782	0	2829200	1691600	2903800	2584000	2358800	1967900	0	0	0	2143000	1710600
A0A078FR85	BnaA08g29100D	11Sglobulin	17.65	12065000	7663900	5912200	9223900	9194700	10937000	19026000	14613000	9078800	25905000	8662700	12394000
A0A078FR89	BnaC04g48350D	BnaA01g34270Dprotein	98.679	21872000	17905000	21538000	9128800	13594000	12198000	13943000	11734000	20026000	18931000	18200000	24333000
A0A078FR90	BnaA07g08020D	hypotheticalprotein	3.8083	0	0	0	0	0	3717500	0	0	0	4066000	4830500	3829600
A0A078FR95	BnaC04g48400D	RNAhelicase	149.92	199270000	203230000	184480000	151310000	182290000	154390000	149400000	148580000	143410000	85897000	87308000	74166000
A0A078FRC0	BnaA07g08470D	BnaA07g08470Dprotein	48.719	35322000	27680000	30595000	29998000	22261000	26958000	22957000	19881000	18667000	25160000	25395000	25088000
A0A078FRC7	BnaA07g08570D	hypotheticalprotein	3.1489	0	0	0	0	0	4568000	0	0	0	0	0	0
A0A078FRD7	BnaA08g27380D	GeneraltranscriptionandDNArepairfactorIIHhelicasesubunitXPD	3.3265	0	0	0	0	0	0	0	0	0	0	1629700	0
A0A078FRE0	BnaA07g08820D	hypotheticalprotein	4.3005	0	0	0	12143000	12724000	10311000	0	0	0	0	12002000	0
A0A078GQI8	BnaA09g28010D	BnaA09g28010Dprotein	8.3383	99394000	103700000	137010000	102450000	93413000	0	150020000	115810000	143380000	130850000	98980000	106960000
A0A078IEM9	BnaC08g04630D	Proteasomesubunitalphatype	26.697	5470700	0	0	0	6119300	0	0	0	0	0	0	0
A0A078FRF3	BnaA07g08970D	Glucose-6-phosphate1-dehydrogenase	33.56	12495000	9344600	13499000	9207200	11075000	15172000	57851000	50327000	59073000	45305000	38243000	43088000
A0A078FRG6	BnaA08g04190D	Chlorophylla-bbindingprotein,chloroplastic	24.059	116630000	116770000	107450000	77207000	95504000	80989000	110250000	106690000	117140000	129690000	142790000	136310000
A0A078FRG8	BnaA08g27360D	hypotheticalprotein	115.05	79832000	77502000	95493000	68684000	71306000	83100000	82749000	80634000	89652000	93821000	90502000	109890000
A0A078FRH8	BnaA08g27730D	hypotheticalprotein	3.379	0	0	0	0	570290	0	0	0	0	0	0	0
A0A078IU51	BnaA04g16460D	V-typeprotonATPasesubunita	12.236	4687600	4795600	4457600	4717100	4344800	3255800	3561300	0	2543000	2378900	2965200	3286900
A0A078FRI4	BnaA08g27780D	PRA1familyprotein	3.5852	0	0	0	0	0	0	13033000	0	0	18757000	0	0
A0A078FRI5	BnaA08g27510D	hypotheticalprotein	10.446	22493000	0	67942000	14972000	11570000	0	19637000	0	29152000	56046000	0	78699000
A0A078JA21	BnaA10g27800D	hypotheticalprotein	2.1597	0	0	8137800	5997600	0	0	5718600	6781900	0	6811100	0	7263300
A0A078FRJ6	BnaA08g27880D	Malatedehydrogenase	323.31	66442000	78834000	89454000	74485000	89705000	65542000	84439000	75998000	118570000	79618000	77551000	103000000
A0A078FRK5	BnaC04g15480D	HistoneH2B	78.977	6687700	253940000	313700000	12856000	188810000	64168000	0	388780000	398700000	0	0	75544000
A0A078GEI3	BnaC04g43510D	BnaC04g43510Dprotein	323.31	105860000	118240000	121420000	66467000	58682000	82881000	96557000	66743000	101200000	110700000	136310000	118680000
A0A078FRM0	BnaA05g10480D	hypotheticalprotein	37.184	16107000	0	10439000	15746000	0	0	0	13702000	0	0	0	0
A0A078FRN4	BnaA05g10230D	Pre-mRNA-processingfactor19	64.15	55770000	58850000	60368000	54346000	48990000	50333000	50506000	53034000	46236000	56319000	49332000	50542000
A0A078FRN9	BnaA08g28030D	NucleolarGTP-bindingprotein1	3.2479	0	0	1972400	2346800	0	2358800	0	0	0	0	0	0
A0A078FRQ0	BnaA08g28180D	BnaA08g28180Dprotein	3.0071	277630	0	0	0	0	0	0	0	0	0	0	0
A0A078FRS9	BnaA08g28630D	BnaA08g28630Dprotein	4.7372	0	0	0	1672700	0	0	0	0	0	0	0	0
A0A078FRT2	BnaA08g28680D	hypotheticalprotein	10.255	4734100	3367400	4068200	4522000	5006000	5003100	4279000	6005100	4180000	5765300	6657600	5236600
A0A078FRU2	BnaA08g28830D	hypotheticalprotein	67.743	11912000	15599000	10511000	17513000	17669000	18440000	12633000	12793000	12994000	14035000	11883000	12378000
A0A078FRU8	BnaA05g09330D	hypotheticalprotein	21.499	13527000	10104000	11799000	7046200	7491700	10258000	0	0	0	0	0	0
A0A078FRU9	BnaA04g12350D	hypotheticalprotein	2.6584	0	0	28194000	0	0	0	0	0	0	0	0	0
A0A078FRV1	BnaA08g28930D	BnaA08g28930Dprotein	16.721	0	11816000	11274000	10392000	10432000	9839800	8215600	10584000	8038800	10928000	9604400	7926100
A0A078FRV4	BnaA05g09280D	hypotheticalprotein	2.8392	3103800	0	0	0	3316600	3601300	0	0	0	0	0	0
A0A078FZW7	BnaC09g31260D	Tryptophansynthase	198.57	61718000	65355000	59137000	64216000	73455000	75092000	77578000	93856000	79354000	75859000	70449000	72617000
A0A078FRW8	BnaA08g28610D	hypotheticalprotein	85.448	91692000	84298000	83406000	105030000	96912000	105460000	92674000	104890000	92824000	92232000	99017000	89591000
A0A078FRX3	BnaA08g28710D	hypotheticalprotein	88.257	79183000	94463000	60930000	86232000	92202000	11927000	104580000	110650000	134290000	83346000	99322000	83587000
A0A078FRY4	BnaA04g12100D	hypotheticalprotein	200.16	56255000	65431000	56764000	56692000	58847000	57356000	70801000	63502000	72322000	51261000	52436000	64758000
A0A078G5D3	BnaC09g31840D	Dihydrolipoyllysine-residuesuccinyltransferase	39.939	0	0	0	0	14117000	0	0	0	0	0	0	0
A0A078G3H2	BnaC09g31720D	GrpEproteinhomolog	2.7393	0	0	0	0	0	2713100	0	0	0	0	0	0
A0A078FS01	BnaA04g12000D	hypotheticalprotein	323.31	2609600000	3395100000	2671400000	4324800000	5031400000	3799500000	3691000000	4151300000	4691800000	4867400000	5651600000	5885200000
A0A078I734	BnaC09g32030D	hypotheticalprotein	8.1701	4577000	4058900	3652800	4220200	8164200	0	3471100	0	3829200	9611200	5164400	3344400
A0A078FS13	BnaA04g11900D	BnaA04g11900Dprotein	45.219	64406000	61580000	87161000	46850000	48237000	59876000	58325000	54703000	68236000	0	39564000	47968000
A0A078FS29	BnaC03g44340D	hypotheticalprotein	15.537	67569000	63044000	109820000	55379000	67574000	70307000	150480000	173660000	192220000	108090000	83614000	100490000
A0A078GQJ3	BnaA09g27910D	hypotheticalprotein	2.1612	0	0	0	0	0	15841000	0	0	0	0	0	0
A0A078IMI2	BnaA03g57830D	hypotheticalprotein	11.635	34776000	28555000	39925000	45119000	30082000	35189000	35756000	26540000	38985000	39202000	27281000	27013000
A0A078FS57	BnaA07g08530D	BnaA07g08530Dprotein	6.1764	4275000	4437200	0	5536200	3682100	4969700	3528300	0	4549900	5448600	3592500	3423700
A0A078FS59	BnaC03g44640D	Peptidylprolylisomerase	323.31	633230000	626300000	577470000	729160000	727120000	766410000	718180000	747770000	737410000	901180000	978040000	911270000
A0A078FS63	BnaC03g44690D	hypotheticalprotein	71.701	21679000	17001000	27250000	27330000	19399000	22259000	27598000	22656000	25074000	18386000	19941000	24701000
A0A078FS66	BnaC04g15750D	Beta-galactosidase	49.212	39785000	42787000	45825000	32810000	37962000	36968000	54603000	45203000	56012000	32971000	35350000	40905000
A0A078FS95	BnaC05g00270D	BnaC05g00270Dprotein	63.374	84606000	81207000	88019000	87469000	85048000	87968000	106440000	92354000	94407000	75656000	84312000	62550000
A0A078GJ92	BnaA09g47270D	hypotheticalprotein	323.31	482770000	469820000	466540000	415200000	491680000	461150000	436610000	398030000	441740000	463130000	454320000	410130000
A0A078FSB3	BnaA07g09030D	3-oxoacyl-[acyl-carrier-protein]reductase	41.767	0	0	0	0	0	0	0	0	5781900	0	0	0
A0A078FSD2	BnaC05g00820D	hypotheticalprotein	164.58	237260000	211060000	199540000	304150000	313800000	273970000	244610000	218320000	216920000	242170000	240170000	242900000
A0A078FSF0	BnaC09g20820D	hypotheticalprotein	78.582	59489000	59867000	67149000	51590000	40456000	53096000	54829000	51385000	50358000	42067000	31698000	55342000
A0A078FSF2	BnaC05g01070D	Translocaseofchloroplast	5.7434	0	0	0	0	0	2670300	0	0	0	0	0	0
A0A078FSF5	BnaC05g01120D	Protoporphyrinogenoxidase	323.31	454560000	433730000	409750000	540490000	504380000	437690000	477710000	445730000	436130000	505470000	475370000	496120000
A0A078JGR9	BnaCnng52300D	hypotheticalprotein	7.3511	0	0	19213000	0	0	0	0	0	0	0	0	0
A0A078JXE3	BnaAnng37270D	hypotheticalprotein	11.919	24893000	18337000	27052000	28255000	27298000	27408000	0	29110000	0	31615000	30188000	0
A0A078FSG7	BnaC05g01270D	BnaC05g01270Dprotein	8.1424	79947000	98200000	91115000	135720000	54414000	97715000	141160000	100480000	178440000	234540000	212120000	163170000
A0A078FSI1	BnaC08g40870D	V-typeprotonATPasesubunitC	323.31	228110000	197700000	219900000	174240000	158750000	184920000	201420000	184470000	219170000	206860000	209630000	225810000
A0A078FSI2	BnaC05g01420D	RibosomalproteinL19	17.451	0	0	14983000	15623000	15093000	18892000	0	0	0	0	0	0
A0A078FSJ6	BnaC06g07640D	hypotheticalprotein	3.6961	14129000	9647100	10269000	9053700	0	0	12666000	10490000	0	0	9844900	0
A0A078FSK6	BnaC06g07740D	hypotheticalprotein	6.2842	0	0	3599700	0	0	3633400	8416300	8077200	10129000	5722300	5597600	7065900
A0A078FSL6	BnaC03g65530D	Catalase	323.31	327800000	303060000	355230000	353070000	352670000	414220000	113250000	138910000	243530000	459900000	314160000	299220000
A0A078FSL9	BnaA04g12020D	BnaA04g12020Dprotein	24.415	0	0	0	0	2498300	0	0	0	0	0	0	0
A0A078FSM1	BnaA04g12590D	hypotheticalprotein	123.65	89235000	76485000	80838000	86921000	83212000	84818000	69988000	73209000	80531000	108430000	114070000	117650000
A0A078FSN0	BnaA04g11870D	hypotheticalprotein	7.9129	5049100	7350900	6220700	0	4107000	3678400	3865600	0	0	3712200	0	3181200
A0A078IMX2	BnaA01g35710D	hypotheticalprotein	15.212	0	0	0	0	2279400	0	0	0	0	0	0	0
A0A078FSR5	BnaC04g42750D	40SribosomalproteinS12	4.1115	9748500	8986900	10214000	5393100	4783400	0	6129600	4490500	0	5544100	0	0
A0A078FSS2	BnaC08g41540D	Flavin-containingmonooxygenase	18.813	13205000	14305000	12068000	11192000	12541000	12262000	12108000	14166000	16392000	16648000	15758000	19184000
A0A078FSS5	BnaA04g11990D	Signalsequencereceptorsubunitalpha	9.7774	20382000	21229000	19102000	18757000	21455000	16095000	13527000	13088000	10892000	13423000	12761000	11812000
A0A078FSU2	BnaC08g41390D	Beta-fructofuranosidase	3.0496	0	0	0	0	0	930100	0	0	0	0	0	0
A0A078FSV1	BnaC04g42400D	hypotheticalprotein	2.3494	0	0	0	0	0	1611500	0	0	0	0	0	0
A0A078FSV8	BnaA09g29000D	UDP-glucose6-dehydrogenase	18.85	4241600	0	4144000	4376400	5187800	3332000	3915600	2943000	3701400	3828600	3865200	3993700
A0A078FSW9	BnaA06g34340D	BnaA06g34340Dprotein	7.2337	0	6907900	0	0	8442000	0	0	0	0	0	0	0
A0A078ILC2	BnaC05g50950D	hypotheticalprotein	4.163	0	2097000	2995400	3307200	0	0	0	3298300	0	0	3423600	3341300
A0A078FSY4	BnaA06g34540D	BnaA06g34540Dprotein	3.048	0	1296000	0	0	1363300	0	1211000	895780	0	1319000	1290300	1185500
A0A078FSY6	BnaA06g34590D	hypotheticalprotein	4.226	10490000	12450000	0	0	0	0	0	12433000	10949000	15531000	13879000	16801000
A0A078FSZ3	BnaA06g34690D	Dolichyl-diphosphooligosaccharide--proteinglycosyltransferasesubunit1	6.8964	0	0	0	0	2685600	0	0	0	0	0	0	0
A0A078FSZ6	BnaA06g34740D	BnaA06g34740Dprotein	11.897	13094000	12668000	19831000	11254000	11175000	14717000	12658000	11557000	14120000	12519000	13723000	14860000
A0A078IMU5	BnaCnng20510D	ATP-dependentClpproteaseproteolyticsubunit	6.053	0	0	0	0	0	0	2117000	0	0	0	0	0
A0A078IZP6	BnaC07g48820D	hypotheticalprotein	8.7228	36077000	24565000	20384000	28850000	21753000	29657000	29019000	16015000	15328000	27360000	15910000	21717000
A0A078FT11	BnaA09g29650D	hypotheticalprotein	2.4699	15449000	11358000	17847000	0	0	15066000	16642000	16522000	15861000	16825000	14522000	15002000
A0A078FT14	BnaA08g27270D	hypotheticalprotein	57.376	35280000	28666000	35591000	29413000	31062000	34268000	29323000	27359000	30060000	26508000	27597000	37346000
A0A078FT15	BnaA09g29700D	PyruvatedehydrogenaseE1componentsubunitalpha	19.014	6526400	6496900	8432900	6811100	6508200	7531800	9099800	8118800	7721900	6915800	6255200	9986800
A0A078GPL5	BnaA09g47140D	ATP-dependentClpproteaseproteolyticsubunit	31.579	41025000	37877000	47290000	23533000	18770000	23591000	0	26170000	29492000	40609000	39491000	37193000
A0A078FT27	BnaA06g35090D	BnaA06g35090Dprotein	26.777	40344000	34762000	39053000	43729000	40450000	36712000	31421000	21903000	31212000	35898000	34580000	34228000
A0A078FT52	BnaA08g27620D	Prohibitin	5.5223	0	0	0	0	2668100	0	0	0	0	0	0	0
A0A078FT55	BnaC01g23210D	BnaC01g23210Dprotein	7.9044	0	0	5730400	5959800	5607500	9683000	0	0	5904500	0	0	0
A0A078FT75	BnaC08g40040D	Purpleacidphosphatase	14.834	17085000	19035000	15974000	10148000	7018300	9386700	9945900	10738000	9495300	0	6773300	7252400
A0A078H7E2	BnaA09g45920D	hypotheticalprotein	4.2169	0	0	3138700	0	0	0	0	0	0	0	0	0
A0A078JY83	BnaAnng34410D	hypotheticalprotein	152.77	418650000	593850000	684350000	597990000	1029300000	756740000	321540000	485210000	391300000	99576000	396910000	341690000
A0A078HA81	BnaC03g56670D	BnaC03g56670Dprotein	3.4666	4143900	4880400	3855400	4512700	4861700	0	3805800	4032800	6182800	3521000	3350300	3648200
A0A078FTA2	BnaA09g28930D	hypotheticalprotein	13.868	0	11915000	10886000	5486200	6264100	5192900	8163600	8272200	10199000	0	7049200	10125000
A0A078FTA4	BnaC08g21780D	hypotheticalprotein	2.2965	0	0	0	0	0	761930	0	0	0	0	0	0
A0A078J9B4	BnaA08g19760D	Peptidyl-prolylcis-transisomerase	12.795	32509000	38133000	37169000	37979000	35314000	46941000	43932000	41803000	48701000	42506000	31866000	49790000
A0A078JR52	BnaUnng03160D	NADHdehydrogenase[ubiquinone]1alphasubcomplexsubunit13	5.4593	41461000	23585000	28929000	39856000	34137000	0	32078000	28608000	68315000	28883000	29406000	37804000
A0A078FTB8	BnaA08g28020D	hypotheticalprotein	51.884	48520000	43336000	29793000	32248000	26724000	33608000	41924000	33798000	28166000	37707000	38014000	44284000
A0A078FTD4	BnaA09g29230D	BnaA09g29230Dprotein	2.1992	0	0	0	1073000	0	0	0	0	0	0	0	0
A0A078FTF8	BnaA08g28620D	hypotheticalprotein	20.611	7159500	5222000	6042900	4964900	5371200	5631200	6900000	8001000	5639300	5514500	7222100	6668300
A0A078FTG4	BnaA08g28720D	hypotheticalprotein	118.71	15665000	13427000	16194000	17672000	16673000	19863000	16759000	12437000	14347000	17864000	17856000	20818000
A0A078FTH3	BnaA09g28710D	BnaA09g28710Dprotein	9.1505	131960000	0	145250000	183600000	151450000	231320000	110030000	156190000	143350000	137330000	130110000	150160000
A0A078FTH4	BnaC04g03740D	Sinigrinase	8.0602	6142100	6823100	6186200	6882400	6368300	5966000	4567800	5101400	4548800	4872300	4748100	4980400
A0A078FTH7	BnaA08g28770D	hypotheticalprotein	323.31	1184500000	1082300000	1113000000	1044300000	1096700000	1095800000	599310000	618460000	598720000	1579100000	1527100000	1568300000
A0A078FTJ1	BnaA09g29830D	hypotheticalprotein	5.0986	0	0	0	4771200	5392700	5530900	0	0	0	0	0	0
A0A078FTJ6	BnaA09g29060D	Eukaryotictranslationinitiationfactor5A	10.392	35071000	0	27144000	23920000	24177000	28592000	0	0	0	19317000	15185000	19898000
A0A078FTK2	BnaA09g29110D	BnaA09g29110Dprotein	8.8388	0	0	0	0	0	0	0	0	0	0	18686000	15673000
A0A078FTK4	BnaA02g11850D	hypotheticalprotein	6.1646	0	0	0	0	0	7871100	0	0	0	0	0	0
A0A078FTL1	BnaA02g11900D	BnaA02g11900Dprotein	4.1285	0	0	0	1560300	0	0	0	0	0	0	0	0
A0A078FTN1	BnaA02g11950D	hypotheticalprotein	12.641	19740000	22431000	24495000	24596000	28296000	30058000	23918000	23266000	24633000	20465000	23916000	23504000
A0A078FTN8	BnaA02g12000D	hypotheticalprotein	3.888	0	0	0	0	0	1063400	0	0	0	0	0	0
A0A078FTQ6	BnaA02g12150D	hypotheticalprotein	12.093	4165900	4054500	5756000	4055500	4831500	5522800	3131500	3843100	3829000	4452200	7089800	5886900
A0A078FTS5	BnaA02g11430D	Lipoxygenase	323.31	868770000	791780000	793800000	454530000	441830000	397470000	2003000000	1862000000	1815500000	1535200000	1432500000	1680900000
A0A078FTV8	BnaA02g11830D	MethionineS-methyltransferase	216.72	321630000	328430000	326730000	268470000	282060000	294220000	598210000	592770000	584050000	503670000	484350000	492160000
A0A078FTW3	BnaA02g11880D	BnaA02g11880Dprotein	3.4244	0	0	0	0	0	996930	0	0	0	0	0	0
A0A078ISM5	BnaA08g31510D	Transmembrane9superfamilymember	3.3639	0	0	0	0	0	0	5451000	0	0	0	0	0
A0A078FTX2	BnaC01g23170D	BnaC01g23170Dprotein	12.307	23747000	20089000	21259000	25152000	33837000	28855000	26104000	26862000	20586000	30186000	29321000	34033000
A0A078FTX5	BnaA02g12030D	BnaA02g12030Dprotein	37.155	34138000	23243000	21742000	21351000	16946000	18222000	27478000	23545000	27747000	24157000	25618000	32199000
A0A078FTX6	BnaC03g30470D	hypotheticalprotein	6.8895	5972200	15843000	6762200	0	17553000	0	0	18778000	16974000	15948000	19765000	0
A0A078J2R1	BnaC02g45210D	hypotheticalprotein	14.35	1403200	1566200	0	1580000	0	1462400	0	0	1479600	1519000	0	0
A0A078FTZ7	BnaC01g23420D	BnaC01g23420Dprotein	4.8815	0	0	0	0	0	0	0	0	0	3895300	0	0
A0A078FTZ8	BnaC02g34570D	4-diphosphocytidyl-2C-methyl-D-erythritolsynthase	183.93	113360000	130810000	143960000	157210000	181160000	183440000	141350000	164940000	157520000	157260000	159610000	138040000
A0A078FU03	BnaA02g12330D	Glutaredoxin-dependentperoxiredoxin	323.31	356470000	324960000	257670000	251750000	320390000	201480000	529810000	626300000	348300000	460720000	534720000	287830000
A0A078FU11	BnaA08g02760D	Cytochromeb-c1complexsubunitRieske,mitochondrial	6.5603	6013200	0	5441700	4785100	0	5823500	7948000	7082200	0	5250200	0	5385600
A0A078J6H2	BnaA05g36390D	Chorismatesynthase	82.936	43519000	41776000	36345000	51000000	65411000	56054000	50595000	45964000	41907000	55363000	48744000	51444000
A0A078FU32	BnaA08g02930D	BnaA08g02930Dprotein	7.4447	24074000	23636000	28169000	14992000	16364000	16339000	15248000	16315000	18295000	21852000	20569000	15606000
A0A078FU33	BnaA04g12330D	Acetyl-coenzymeAsynthetase	216.7	276440000	268730000	232100000	218070000	224490000	187070000	358900000	324970000	301500000	286670000	270270000	242850000
A0A078FU43	BnaA08g02730D	hypotheticalprotein	2.3398	0	0	0	0	0	2715000	0	0	0	0	0	0
A0A078FU45	BnaA04g12130D	Fructose-bisphosphatealdolase	323.31	656250000	658950000	542650000	771690000	793540000	587860000	949550000	847150000	849040000	1258300000	1448300000	1152300000
A0A078FU70	BnaA02g12010D	hypotheticalprotein	101.57	77259000	102840000	114820000	101910000	163680000	112770000	97556000	74849000	107000000	70560000	73661000	87939000
A0A078FU71	BnaC07g04250D	Proteasomesubunitalphatype	298.91	235860000	209720000	209270000	189840000	176480000	216700000	236890000	193070000	181230000	182120000	163120000	165970000
A0A078FU72	BnaA08g02530D	hypotheticalprotein	164.66	186200000	164810000	177740000	176730000	166720000	184360000	158360000	185810000	190530000	164310000	151450000	149680000
A0A078FU93	BnaC09g37340D	hypotheticalprotein	9.8657	52902000	46735000	40030000	50751000	43659000	50320000	30586000	35811000	29970000	53956000	0	45915000
A0A078FUA5	BnaC09g37140D	BnaC09g37140Dprotein	323.31	2469400000	2154500000	2075800000	3051600000	2674000000	3023400000	3305500000	2669200000	2610700000	2834700000	2908500000	2676600000
A0A078FUA8	BnaC09g37040D	Sucrosesynthase	323.31	420140000	449180000	410980000	391480000	409230000	392310000	429830000	391800000	389390000	421920000	390340000	372760000
A0A078FUB7	BnaA02g12410D	3-oxoacyl-[acyl-carrier-protein]reductase	50.863	36258000	47559000	49078000	25404000	37486000	30258000	25236000	22042000	21226000	13027000	15643000	12235000
A0A078FUB8	BnaA01g23510D	Adenosylhomocysteinase	73.718	49392000	46759000	49694000	34866000	40777000	35254000	31066000	11058000	31437000	53322000	42677000	55432000
A0A078FUC1	BnaA01g23560D	hypotheticalprotein	21.211	20518000	21740000	20142000	18904000	19814000	20735000	29051000	22640000	30159000	18252000	17729000	23891000
A0A078FUC5	BnaC09g36920D	BnaC09g36920Dprotein	2.2883	0	0	0	0	0	1248400	0	0	0	0	0	0
A0A078FUC7	BnaC09g36890D	5-methyltetrahydropteroyltriglutamate--homocysteineS-methyltransferase	3.9116	0	0	0	0	0	0	0	0	8616800	0	0	0
A0A078FUD3	BnaC09g36820D	Homoserinedehydrogenase	34.159	4251200	3927000	0	4302200	0	0	4440700	4520300	0	4465000	4049800	3522000
A0A078FUD9	BnaC09g36720D	hypotheticalprotein	151.73	424070000	329920000	414750000	371630000	290300000	376770000	588820000	475370000	545160000	584560000	333450000	425400000
A0A078GMW8	BnaA09g47180D	hypotheticalprotein	93.771	22624000	20148000	22566000	20412000	19319000	14252000	16330000	19757000	23444000	14721000	20291000	20647000
A0A078FUF1	BnaC09g36570D	Ubiquitincarboxyl-terminalhydrolase	2.381	0	0	0	0	0	798470	0	0	0	0	0	0
A0A078FUF6	BnaA09g20120D	Allantoinase	9.5015	18446000	18046000	15720000	16217000	12862000	13323000	0	13865000	13522000	14501000	13656000	15498000
A0A078FUG2	BnaA09g20220D	BnaA09g20220Dprotein	67.999	13829000	16526000	11001000	13916000	14932000	12408000	0	14693000	10217000	11759000	14171000	10465000
A0A078FUH4	BnaA08g02800D	hypotheticalprotein	7.0781	52696000	34705000	47932000	36790000	33423000	34259000	41414000	30418000	39785000	37703000	28062000	33093000
A0A078FUH8	BnaA09g20370D	hypotheticalprotein	48.725	4372000	3799300	5231400	2874900	2791100	0	7829800	7930900	12483000	4246000	8543700	6901000
A0A078FUI0	BnaA08g02750D	Transaldolase	295.28	39378000	34178000	41862000	32387000	29072000	36496000	34396000	31438000	40774000	30504000	27297000	34730000
A0A078FUJ1	BnaA09g20620D	hypotheticalprotein	323.31	193960000	187110000	209100000	156140000	137840000	142340000	494780000	553370000	589920000	333920000	410830000	420610000
A0A078FUK6	BnaC08g40850D	Glyceraldehyde-3-phosphatedehydrogenase	323.31	13418000000	14079000000	12440000000	16542000000	16405000000	15670000000	14372000000	14296000000	13397000000	14576000000	14305000000	14242000000
A0A078FUK8	BnaC05g01880D	BnaC05g01880Dprotein	9.5344	0	8196000	0	13072000	0	11845000	14119000	0	0	15334000	0	0
A0A078FUL3	BnaA09g20540D	hypotheticalprotein	3.3469	0	0	0	0	0	670720	0	0	0	0	0	0
A0A078FUM0	BnaA09g06530D	Nucleoside-diphosphatekinase	120.08	860760000	650930000	1038300000	1165500000	1022700000	1301700000	661120000	964320000	1299100000	1018400000	843720000	1286100000
A0A078FUP2	BnaA09g06230D	1-deoxy-D-xylulose-5-phosphatereductoisomerase	4.6919	0	0	0	0	0	6958200	0	0	0	0	0	0
A0A078FUQ6	BnaA09g06660D	hypotheticalprotein	7.5284	11972000	14164000	14758000	12411000	15060000	14894000	14168000	0	0	9209900	0	0
A0A078FUR2	BnaA09g06030D	hypotheticalprotein	5.5538	0	0	0	16324000	13120000	16100000	0	0	0	0	0	0
A0A078IDU0	BnaCnng15830D	hypotheticalprotein	5.526	3471600	2631000	3044100	2602300	0	0	0	0	2460500	3221800	3860300	0
A0A078IDI1	BnaCnng15690D	Histonedeacetylase	10.623	11966000	11429000	14867000	11304000	11401000	12381000	14379000	11986000	14362000	4705700	12034000	14355000
A0A078FUS9	BnaA09g28870D	hypotheticalprotein	2.1508	0	0	0	1268400	0	0	0	0	0	0	0	0
A0A078FUT5	BnaA09g05780D	hypotheticalprotein	26.687	28548000	17434000	20582000	31119000	42858000	39033000	32166000	24220000	29881000	23404000	28977000	26119000
A0A078FUT7	BnaA09g06360D	BnaA09g06360Dprotein	3.16	7421100	7018700	0	6565600	6085100	6116800	7315100	5807400	4885200	8944300	9249900	9692400
A0A078FUU5	BnaA09g05680D	BnaA09g05680Dprotein	4.5932	1557800	1755800	2220000	2055800	1840600	1995000	2072200	2036400	2039300	2185600	2072400	2310500
A0A078FUV2	BnaC09g36910D	hypotheticalprotein	104.04	193690000	195620000	201200000	194180000	180550000	194400000	183850000	221880000	207040000	215810000	199580000	221030000
A0A078FUV3	BnaA09g05580D	BnaA09g05580Dprotein	36.087	48084000	46467000	53030000	49251000	52246000	48716000	58270000	50740000	49839000	53926000	63870000	56440000
A0A078FUV8	BnaC05g02530D	Malatedehydrogenase	323.31	917750000	1013700000	866690000	937190000	956380000	912790000	899740000	912220000	884450000	964640000	852640000	802800000
A0A078II86	BnaC05g50930D	Methyltransferase	68.115	44560000	48031000	39796000	40701000	44745000	43380000	36000000	44864000	39414000	33434000	39817000	40018000
A0A078FUY5	BnaA09g05380D	Dihydroorotatedehydrogenase(quinone),mitochondrial	7.9974	2395500	1942400	3032400	1914800	2104600	3123900	2590200	2636600	3744200	2167800	5278300	4759600
A0A078FUY8	BnaC05g02880D	BnaC05g02880Dprotein	7.9788	0	6344300	0	0	0	0	0	0	0	0	6764500	7458900
A0A078FUZ6	BnaA09g05230D	hypotheticalprotein	18.25	8198100	8876400	6935400	8943200	8388400	6528100	6390400	0	5247200	7987000	6152600	6480600
A0A078FUZ7	BnaA09g29620D	hypotheticalprotein	46.806	7173700	5715700	5987200	5873600	6027800	7215600	5456700	4373000	5237900	6739600	5241000	5493200
A0A078FUZ8	BnaA09g05860D	BnaA09g05860Dprotein	28.817	89717000	29446000	21250000	235750000	267140000	203250000	106430000	13046000	12441000	74488000	66220000	58288000
A0A078FV00	BnaA09g20150D	Vesicle-fusingATPase	23.701	36992000	29415000	26358000	29656000	20615000	23929000	26213000	28703000	23652000	18689000	16436000	15225000
A0A078FV04	BnaA09g05810D	BnaA09g05810Dprotein	82.967	149050000	167180000	120940000	105950000	107600000	90135000	102470000	122600000	85238000	107040000	117200000	83637000
A0A078FV09	BnaA09g05080D	BnaA09g05080Dprotein	5.5722	0	0	0	0	0	0	0	11572000	6066200	0	4289900	0
A0A078J7S4	BnaC05g50760D	hypotheticalprotein	3.6661	0	0	2670600	3549300	0	0	0	0	0	0	0	0
A0A078FV15	BnaA09g29820D	BnaA09g29820Dprotein	10.806	13070000	0	0	0	0	0	12637000	12527000	0	0	10976000	0
A0A078FV34	BnaC01g23030D	(S)-2-hydroxy-acidoxidase	149.7	543410000	579480000	572280000	275280000	296680000	270880000	303300000	283060000	264910000	396820000	426040000	531190000
A0A078FV36	BnaA09g05510D	COBRA-likeprotein	7.2829	0	0	0	4312500	0	0	6816800	0	8586100	6747300	7691900	5681500
A0A078FV37	BnaC09g40360D	hypotheticalprotein	3.3113	13263000	0	0	15478000	14030000	12632000	16583000	13251000	14182000	15113000	14081000	0
A0A078FV38	BnaC09g30700D	Chlorophylla-bbindingprotein,chloroplastic	23.938	51825000	69318000	79841000	73518000	108270000	72387000	69034000	45713000	118500000	12177000	36636000	95018000
A0A078FV40	BnaA09g20400D	hypotheticalprotein	5.0654	11740000	13841000	6715900	0	0	0	0	0	3326600	0	0	0
A0A078FV46	BnaA09g20450D	hypotheticalprotein	26.017	0	0	0	0	0	0	7622000	0	0	0	0	0
A0A078FV56	BnaC01g23230D	BnaC01g23230Dprotein	2.6639	0	0	0	0	0	0	0	0	0	0	0	0
A0A078FV94	BnaC09g40180D	hypotheticalprotein	5.9865	0	15923000	0	0	0	0	0	0	0	0	0	0
A0A078FV95	BnaC09g41010D	BnaC09g41010Dprotein	5.5969	0	0	0	0	0	0	0	9803500	0	0	0	0
A0A078FV97	BnaC09g41060D	hypotheticalprotein	9.0564	3480600	2402100	2601700	0	0	2699500	0	0	0	0	0	0
A0A078FV98	BnaA04g22170D	hypotheticalprotein	5.4468	0	0	0	0	0	0	0	0	0	5478300	5041000	0
A0A078FVA0	BnaC09g41110D	hypotheticalprotein	11.55	22806000	18179000	17561000	16455000	19437000	26788000	23337000	22520000	23433000	30696000	26189000	28303000
A0A078FVB1	BnaA04g22070D	Non-specificlipid-transferprotein	2.9454	0	0	0	0	0	0	0	8598300	9893900	11330000	8463000	10920000
A0A078FVB3	BnaA02g11520D	PyruvatedehydrogenaseE1componentsubunitbeta	210.23	145630000	143560000	126920000	128370000	117520000	123510000	146680000	136730000	153220000	114880000	127970000	107040000
A0A078IDI5	BnaCnng15740D	Pectatelyase	16.227	0	0	0	0	2339700	0	0	0	0	0	0	0
A0A078FVC3	BnaA02g11620D	Eukaryotictranslationinitiationfactor3subunitC	10.603	0	0	0	24450000	19959000	22474000	0	0	0	0	0	0
A0A078FVD1	BnaA04g21870D	hypotheticalprotein	15.699	24257000	0	21896000	41174000	36478000	48380000	20209000	24378000	21590000	20365000	0	21399000
A0A078FVE2	BnaA04g21770D	Neutralceramidase	27.852	74463000	0	45866000	0	31432000	53220000	68959000	60064000	51908000	0	0	49325000
A0A078FVF2	BnaA08g03980D	BnaA08g03980Dprotein	13.038	1883400	37297000	35599000	39491000	37965000	33662000	2705300	54501000	45004000	47397000	45356000	55138000
A0A078FVF7	BnaA02g12020D	BnaA02g12020Dprotein	323.31	229870000	235520000	259240000	309010000	292560000	299100000	256580000	237510000	225720000	228080000	226090000	251360000
A0A078FVH6	BnaC06g00020D	hypotheticalprotein	31.376	39368000	51250000	51904000	30310000	35449000	37719000	42588000	35450000	39336000	33379000	36067000	39772000
A0A078FVH8	BnaC09g40930D	hypotheticalprotein	206.51	142020000	136580000	142080000	83468000	76697000	81716000	139870000	152960000	138090000	75542000	76557000	75309000
A0A078FVH9	BnaC06g00070D	hypotheticalprotein	13.299	43731000	55637000	42904000	24251000	40905000	23778000	46361000	77051000	41764000	54173000	71489000	40050000
A0A078FVI0	BnaA02g12320D	Isocitratedehydrogenase[NADP]	5.0556	0	0	0	0	0	2567200	0	0	0	0	0	0
A0A078FVI1	BnaA09g05850D	BnaA09g05850Dprotein	40.39	220350000	135400000	280800000	166900000	129500000	219720000	110780000	119510000	200880000	189360000	141720000	171120000
A0A078FVI4	BnaC09g40980D	hypotheticalprotein	209.74	61598000	55704000	61451000	51263000	39984000	50190000	49181000	49555000	47310000	43008000	41736000	46523000
A0A078FVI5	BnaA04g21470D	ArgininebiosynthesisbifunctionalproteinArgJ,chloroplastic	29.6	41970000	37147000	40353000	37861000	38564000	38219000	42685000	53541000	41353000	47407000	38259000	37059000
A0A078FVJ3	BnaC09g41030D	hypotheticalprotein	5.5839	0	0	0	0	831280	0	0	0	0	0	0	0
A0A078FVK0	BnaC09g41080D	Inositol-tetrakisphosphate1-kinase	9.9021	0	0	0	0	0	3456100	0	0	0	0	0	0
A0A078FVK7	BnaC09g41130D	Valyl-tRNAsynthetase	323.31	1125200000	1003000000	976720000	1424900000	1357800000	1352600000	1223100000	1189400000	1126400000	1462500000	1475500000	1310600000
A0A078FYJ6	BnaC04g11490D	hypotheticalprotein	71.263	5582700	6289700	4875300	3273900	0	0	0	0	0	4426700	0	0
A0A078FVM7	BnaA08g02940D	BnaA08g02940Dprotein	7.2086	12389000	11050000	15072000	12389000	9755100	8900800	12029000	11680000	10571000	9929600	9498900	10355000
A0A078FVM9	BnaA05g10240D	BnaA05g10240Dprotein	4.8133	0	0	0	0	4304600	5629200	0	0	0	0	0	0
A0A078HK87	BnaA04g19490D	hypotheticalprotein	13.286	67829000	90555000	52936000	88124000	133670000	86236000	73906000	86796000	55552000	80324000	97348000	65893000
A0A078FVQ1	BnaA01g27000D	Sinigrinase	104.66	238300000	236300000	261170000	214520000	218110000	221180000	209800000	202740000	194120000	193890000	200400000	172630000
A0A078FVR0	BnaA05g09540D	hypotheticalprotein	18.538	22000000	23030000	27503000	21784000	25406000	28133000	21198000	25595000	30360000	25858000	24179000	24208000
A0A078FVS2	BnaA08g03800D	hypotheticalprotein	2.6477	0	0	1866700	0	0	0	0	0	0	0	0	0
A0A078JTB1	BnaCnng60840D	hypotheticalprotein	3.21	0	0	0	0	0	3177300	0	0	0	0	0	0
A0A078JJC2	BnaCnng52270D	hypotheticalprotein	3.6794	0	0	0	0	0	5431700	0	0	0	0	0	0
A0A078FVV4	BnaC09g37250D	BnaC09g37250Dprotein	2.3177	0	0	0	0	0	952280	0	0	0	0	0	0
A0A078FVV5	BnaA01g26650D	RNAhelicase	3.6529	2172300	0	2982400	4295900	2954600	3599200	2592000	2829800	3434600	0	2641400	2986600
A0A078FVW5	BnaA08g04300D	hypotheticalprotein	2.299	0	1762000	0	0	0	0	0	0	0	0	0	0
A0A078HKM9	BnaA10g17210D	hypotheticalprotein	2.9409	0	2399100	0	0	0	0	0	0	0	0	0	0
A0A078JFQ9	BnaC01g43870D	BnaC01g43870Dprotein	2.1665	0	0	376770	0	354960	0	0	0	0	0	1197000	1168900
A0A078FVX7	BnaC09g37000D	CCT-beta	5.248	13985000	10631000	0	12701000	11121000	0	0	0	0	11329000	0	0
A0A078FW04	BnaC09g36750D	hypotheticalprotein	2.8354	0	0	0	0	0	4571400	0	0	0	0	0	0
A0A078GT19	BnaC09g32240D	hypotheticalprotein	4.3069	5945900	5636800	5271000	3144900	3687800	3594600	4165000	4503200	4219900	4658300	4312400	4401300
A0A078GVH0	BnaC09g32320D	hypotheticalprotein	38.218	34039000	26373000	47611000	61826000	55461000	46048000	50806000	42436000	46595000	56622000	48197000	58170000
A0A078FW21	BnaA09g19960D	hypotheticalprotein	31.743	19835000	17229000	18815000	20825000	20534000	27113000	21526000	18359000	22219000	18789000	16910000	22638000
A0A078GT02	BnaC09g32440D	hypotheticalprotein	7.3945	0	7413900	3973500	0	7200300	4053700	0	6196200	5169500	0	5553900	0
A0A078FW29	BnaA05g10520D	D-fructose-1,6-bisphosphate1-phosphohydrolase	6.7674	0	0	0	0	0	0	0	0	0	7425900	6831200	0
A0A078FW31	BnaA09g07850D	BnaA09g07850Dprotein	5.9296	0	0	3064300	0	0	0	3714900	3688800	0	5686300	4590900	3309300
A0A078FW39	BnaC09g40940D	BnaC09g40940Dprotein	18.531	9661300	5025400	7664600	8068400	6026700	6773900	9086900	7454100	8463600	9502300	11497000	7455900
A0A078FW43	BnaA09g20260D	BnaA09g20260Dprotein	323.31	161580000	163340000	158680000	168940000	195510000	220480000	215750000	226200000	260100000	213780000	215730000	279500000
A0A078FW52	BnaA09g20360D	hypotheticalprotein	2.2036	0	0	0	0	0	3328000	0	0	0	0	0	0
A0A078G1Z2	BnaC04g11050D	BnaC04g11050Dprotein	5.9563	9763200	7861000	0	0	0	0	0	0	0	0	9648700	6655400
A0A078J9U1	BnaCnng40120D	Mitochondrialpyruvatecarrier	6.925	143170000	83450000	165000000	109690000	214020000	183990000	233350000	219480000	174460000	133030000	117440000	167780000
A0A078FWB1	BnaA09g06700D	BnaA09g06700Dprotein	9.3476	1451000	1451400	1347100	1397700	1594400	1483700	1263700	919520	1079500	1392400	1099900	1775900
A0A078FWB8	BnaA05g09570D	hypotheticalprotein	14.378	2116100	2078600	2430100	1684200	0	1992700	0	0	0	1346500	1245000	1943800
A0A078IDT6	BnaCnng15730D	hypotheticalprotein	106.85	8264600	13370000	12283000	7338400	9034300	14330000	11745000	12739000	16024000	8293800	16190000	19151000
A0A078FWD3	BnaA09g06340D	BnaA09g06340Dprotein	7.0588	0	0	0	3630700	4396100	0	0	0	2811200	0	6126100	6556500
A0A078HNH2	BnaC01g09770D	Ammoniumtransporter	3.6136	0	0	0	0	0	0	0	0	0	0	1334300	0
A0A078FWE4	BnaA09g06240D	Peroxin-14	52.046	34453000	35850000	43661000	32867000	22592000	16763000	41839000	35115000	30581000	38077000	29339000	27958000
A0A078FWF3	BnaC03g65890D	40SribosomalproteinS3a	21.781	6336200	5230200	4851700	10433000	8170200	6059800	0	0	0	0	0	3957800
A0A078FWG3	BnaA10g09200D	BnaA10g09200Dprotein	5.337	6936900	8891000	7013900	7430100	7402200	8066300	0	0	0	6799900	0	6317400
A0A078HXG6	BnaC08g04880D	hypotheticalprotein	4.9637	23188000	19160000	0	15925000	15699000	14913000	13347000	0	0	20085000	0	0
A0A078FWI7	BnaA10g09500D	hypotheticalprotein	323.31	43326000	43295000	46976000	48845000	45762000	56213000	50018000	43575000	46454000	37828000	38498000	48224000
A0A078FWJ9	BnaA10g09650D	hypotheticalprotein	6.6789	0	0	0	0	0	2481000	0	0	0	0	0	0
A0A078FWK7	BnaA09g05590D	Histonedeacetylase	20.52	7248400	6557900	5323400	4922700	4733900	4626500	5055400	4734500	5141300	5100600	4849300	3995000
A0A078FWL6	BnaAnng02900D	Alkaline/neutralinvertase	22.756	0	0	0	0	0	1825500	0	0	0	0	0	0
A0A078FWM7	BnaAnng03000D	T-complexprotein1subunitgamma	4.8979	0	6460500	0	0	6908400	5849200	0	7623300	0	0	8064900	0
A0A078FWR1	BnaC03g65340D	hypotheticalprotein	48.948	20094000	19447000	17858000	18930000	19539000	26474000	15790000	20258000	15411000	15898000	14339000	15074000
A0A078FWR2	BnaC04g04800D	PRA1familyprotein	15.357	20898000	13113000	24479000	0	10311000	9178600	0	0	0	0	5411500	0
A0A078JAC1	BnaA09g53640D	hypotheticalprotein	8.8375	10966000	8071300	8185700	9954400	13099000	12978000	8743200	10692000	14762000	13502000	10430000	15581000
A0A078FWS4	BnaA09g05090D	hypotheticalprotein	17.969	44492000	43519000	44620000	66592000	104480000	74761000	48265000	52935000	58402000	59453000	57165000	61060000
A0A078FWT2	BnaC09g21010D	hypotheticalprotein	3.8261	0	0	0	0	0	1906600	2348000	0	2642000	0	2421100	0
A0A078FWU2	BnaC04g04500D	Phosphomannomutase	128.65	169610000	174210000	147800000	129910000	128600000	125190000	124980000	142010000	122890000	128970000	139290000	119610000
F8K8Q7	BnaCnng12890D	ATPsynthaseproteinMI25	5.5628	46344000	35411000	38915000	18952000	13827000	17915000	30377000	24554000	32825000	33003000	29390000	28952000
A0A078FWU8	BnaC04g04450D	BnaC04g04450Dprotein	28.779	104830000	84563000	96991000	71343000	43330000	47122000	99622000	58742000	87157000	122140000	138750000	136840000
A0A078FWX6	BnaA05g09410D	Chlorophylla-bbindingprotein,chloroplastic	323.31	29295000000	28883000000	25983000000	28861000000	33994000000	28732000000	28194000000	26827000000	33303000000	29411000000	27604000000	30913000000
A0A078FWY1	BnaC04g04150D	2'-phosphotransferase	2.5464	1320000	0	0	0	0	0	0	0	0	0	0	0
A0A078FWY4	BnaA06g34380D	BnaA06g34380Dprotein	22.168	53297000	42336000	63009000	30145000	28147000	31357000	17923000	19583000	26521000	18605000	14982000	18819000
A0A078FWY8	BnaC04g04100D	Methionineaminopeptidase	3.2727	0	0	0	0	0	1040100	0	0	0	0	0	0
A0A078FX04	BnaA05g09160D	hypotheticalprotein	27.703	20099000	26813000	21640000	34883000	39549000	30332000	19841000	19881000	21830000	19340000	19382000	18709000
A0A078FX10	BnaC03g65520D	hypotheticalprotein	323.31	551180000	504000000	531300000	534520000	522170000	424910000	491900000	443850000	533690000	463880000	465260000	479620000
A0A078JMH6	BnaA08g30570D	hypotheticalprotein	221.54	216810000	227590000	198900000	218160000	209330000	198470000	170120000	195310000	157950000	192200000	181450000	191920000
A0A078I302	BnaA01g21380D	hypotheticalprotein	261.1	4285200000	3387200000	3916400000	1830400000	1617500000	1766500000	2867900000	1933600000	2461900000	3868900000	2496300000	2684500000
A0A078FX50	BnaA06g35480D	hypotheticalprotein	4.2296	27345000	24805000	29536000	0	0	0	0	0	0	0	0	0
A0A078GZM7	BnaAnng03740D	hypotheticalprotein	2.2878	0	0	0	0	1248900	0	0	0	0	0	0	0
A0A078GQ28	BnaC09g32300D	hypotheticalprotein	6.1888	0	2426000	0	0	3047900	0	1933800	0	0	2216000	0	1983000
A0A078FX96	BnaA06g34450D	Purpleacidphosphatase	8.9542	2901100	2717200	0	2757800	0	0	4459700	0	3498400	3233500	0	0
A0A078G2K4	BnaA02g08850D	BnaA02g08850Dprotein	22.918	18018000	0	0	13125000	0	0	0	0	0	9101000	0	0
A0A078FXA5	BnaA10g10060D	hypotheticalprotein	34.617	13070000	14716000	12810000	9393000	9097600	10881000	10729000	8703100	11678000	8458300	9230000	8051100
A0A078GXK1	BnaA03g49340D	hypotheticalprotein	4.6278	0	0	0	0	0	1158900	0	0	0	0	0	0
A0A078FXE2	BnaC01g20230D	hypotheticalprotein	22.763	14426000	16958000	18034000	21250000	16153000	19031000	6460900	7948200	9189900	11213000	10199000	0
A0A078FXE6	BnaC01g20180D	BnaC01g20180Dprotein	5.3251	3918900	0	0	3793800	0	3507100	0	0	0	0	3238700	0
A0A078FXE7	BnaA06g35200D	hypotheticalprotein	6.6526	11208000	9203300	0	8176300	0	0	5564500	4873400	0	5621500	0	0
A0A078GUT9	BnaA02g25720D	BnaA02g25720Dprotein	3.5652	0	3811500	2847200	0	2445500	0	0	0	0	1616700	0	2210100
A0A078FXH9	BnaC04g03400D	Methylenetetrahydrofolatereductase	62.042	95046000	95427000	99750000	61313000	64051000	70443000	131750000	131170000	113820000	105470000	106260000	111370000
A0A078FXI3	BnaC04g03350D	hypotheticalprotein	176.79	831750000	642980000	710500000	867730000	800820000	843150000	461710000	357630000	315670000	444660000	380730000	370410000
A0A078FXL6	BnaC06g00260D	BnaC06g00260Dprotein	323.31	264180000	323210000	321530000	192860000	233220000	236460000	439600000	427620000	381990000	305130000	321520000	339530000
A0A078FXM1	BnaC04g03050D	Cysteinesynthase	323.31	1337900000	1553000000	1305400000	1285600000	1483900000	1315100000	1471100000	1685700000	1487400000	1434300000	1387000000	1475600000
A0A078FXM4	BnaC03g65810D	Argininedecarboxylase	2.7662	0	4482000	0	0	0	0	0	0	0	0	0	0
A0A078FXM8	BnaC08g21990D	BnaC08g21990Dprotein	42.236	85245000	83622000	77753000	74357000	72835000	72353000	61756000	84053000	67271000	96337000	78336000	72758000
A0A078FXN1	BnaA04g18850D	hypotheticalprotein	6.7467	24143000	16944000	0	0	16030000	0	30250000	21076000	20516000	30290000	0	28973000
A0A078FXS5	BnaC03g30360D	Serine/threonine-proteinphosphatase	100.85	57697000	49608000	46217000	58838000	58155000	58100000	17920000	25168000	20641000	50509000	48369000	32523000
A0A078FXS8	BnaA05g10150D	BnaA05g10150Dprotein	2.2	0	0	0	0	0	1304200	0	0	0	0	0	0
A0A078FXT6	BnaA05g10050D	Carboxypeptidase	17.588	33276000	29717000	36735000	35065000	33010000	38795000	41434000	40106000	38588000	38143000	31714000	33194000
A0A078FXT7	BnaC03g65310D	hypotheticalprotein	323.31	94859000	94197000	79815000	79687000	87619000	81016000	88620000	91843000	71445000	66493000	61041000	66108000
A0A078GN28	BnaA06g12710D	Hexosyltransferase	7.079	11642000	9720200	11386000	11381000	0	10671000	10790000	14440000	13851000	8805800	8127100	9690200
A0A078I8N2	BnaCnng12670D	DNA-directedRNApolymerase	69.248	69702000	67503000	73281000	95587000	104910000	105360000	81060000	85693000	84603000	89670000	79357000	89438000
A0A078FXX2	BnaA06g34160D	Glutathionetransferase	5.5584	0	11678000	12289000	0	0	0	0	0	3758800	22379000	0	0
A0A078FXY1	BnaC04g03430D	hypotheticalprotein	13.47	23354000	27631000	19933000	26888000	21278000	19039000	37763000	33577000	38305000	24835000	34642000	35389000
A0A078FY01	BnaC04g03230D	BnaC04g03230Dprotein	14.299	0	8897700	6398900	5983000	6417000	7668900	4154900	0	7073700	4835100	7139100	5699600
A0A078FY06	BnaC04g03180D	hypotheticalprotein	13.54	36701000	28302000	26136000	42390000	30998000	38672000	39181000	29748000	23997000	45440000	45935000	28350000
A0A078FY12	BnaA05g09400D	Chlorophylla-bbindingprotein,chloroplastic	3.056	0	0	0	0	0	32402000	0	0	0	0	0	0
A0A078FY20	BnaA06g34910D	hypotheticalprotein	2.7939	8914700	0	0	0	0	0	0	0	0	4982500	0	0
A0A078FY22	BnaC04g03030D	Acyl-[acyl-carrier-protein]desaturase	90.241	35825000	33410000	36037000	42182000	40190000	48162000	45740000	43174000	45081000	53005000	38012000	52969000
A0A078FY34	BnaC03g30910D	hypotheticalprotein	6.1443	0	0	51674000	38812000	67239000	77892000	66860000	91454000	74658000	0	120590000	96079000
A0A078HS84	BnaC02g33410D	hypotheticalprotein	5.0637	0	0	0	0	0	3097900	0	0	0	0	0	0
A0A078FY57	BnaC03g30230D	Plastoquinol--plastocyaninreductase	280.11	4726300000	6236400000	3996600000	4905900000	5213400000	4385800000	5530100000	4558200000	4580400000	5593400000	6185900000	5339900000
A0A078FZY3	BnaC09g31460D	Pyruvatedecarboxylase	10.288	0	0	0	0	0	0	7812800	7882000	7538900	6893300	0	0
A0A078FY71	BnaC07g04160D	Aconitatehydratase	2.8049	0	0	0	0	0	0	0	0	0	37102000	0	0
A0A078FY80	BnaA10g09470D	hypotheticalprotein	172.54	57374000	48420000	61533000	54316000	52009000	55889000	42451000	36207000	47241000	48474000	34060000	61553000
A0A078FY82	BnaC05g08640D	Receptor-likeserine/threonine-proteinkinase	18.608	26118000	31356000	25311000	18331000	21136000	23276000	29172000	27325000	26106000	20042000	25124000	18738000
A0A078FY87	BnaC05g08690D	BnaC05g08690Dprotein	6.2052	0	0	3440300	0	0	0	0	0	0	0	0	0
A0A078FY92	BnaA10g09570D	Glycerophosphodiesterphosphodiesterase	275.58	287340000	278770000	290660000	267810000	276390000	269010000	331800000	347730000	298670000	272150000	277160000	258080000
A0A078FYB1	BnaA01g23550D	hypotheticalprotein	11.96	0	24660000	22609000	0	0	0	25566000	26273000	24736000	0	0	0
A0A078FYC0	BnaA01g23700D	BnaA01g23700Dprotein	191.59	171690000	147680000	152660000	91811000	88196000	93653000	307330000	240170000	270430000	168580000	152720000	146890000
A0A078FYH4	BnaA10g10320D	BnaA10g10320Dprotein	2.379	0	0	0	0	0	4772700	0	0	0	0	0	0
A0A078FYH7	BnaC04g03470D	BnaC04g03470Dprotein	2.4922	0	0	0	0	0	2282400	0	0	0	0	0	0
A0A078FYH9	BnaC03g30980D	hypotheticalprotein	14.935	44692000	41466000	46852000	51943000	44447000	54797000	59845000	45501000	55078000	44426000	40320000	42249000
A0A078FYJ7	BnaC05g02620D	Pre-mRNA-processingfactor19	58.554	31113000	29383000	37556000	32397000	28540000	37341000	28991000	26433000	32281000	30299000	27175000	31324000
A0A078FYK6	BnaC04g03220D	hypotheticalprotein	196.67	509690000	337510000	504340000	452120000	298080000	437150000	610810000	455890000	685390000	516270000	373310000	494950000
A0A078FYK7	BnaC05g02770D	hypotheticalprotein	148.04	120770000	97645000	100670000	86346000	85154000	66861000	117840000	103740000	101250000	69287000	86353000	84019000
A0A078FYL7	BnaC09g21040D	hypotheticalprotein	2.2773	0	0	0	0	0	0	0	0	0	20427000	0	0
A0A078FYL8	BnaC04g03070D	BnaC04g03070Dprotein	3.1227	0	0	0	0	5186400	0	0	0	0	0	0	0
A0A078FYM4	BnaC05g02920D	O-fucosyltransferasefamilyprotein	9.5933	5179400	6826700	6222200	4228600	3549200	3909700	0	4553500	0	0	2979500	3230500
A0A078FYM6	BnaC04g02970D	BnaC04g02970Dprotein	2.2744	12530000	0	8469300	0	0	0	0	0	0	0	0	0
A0A078FYN9	BnaA01g23420D	BnaA01g23420Dprotein	35.583	30878000	28643000	39501000	44298000	47660000	45194000	31853000	29876000	33613000	31935000	30317000	42441000
A0A078FYQ1	BnaA01g23620D	BnaA01g23620Dprotein	2.8916	0	0	0	0	0	1794100	0	0	0	0	0	0
A0A078H3V1	BnaA09g51000D	BnaA09g51000Dprotein	3.1304	0	0	0	0	0	2376900	0	0	0	0	0	0
A0A078FYT2	BnaC09g30790D	hypotheticalprotein	2.2337	0	0	0	0	1669500	0	0	0	0	0	0	0
A0A078FYT4	BnaC03g65700D	hypotheticalprotein	96.741	26303000	23077000	29573000	15263000	16559000	15943000	18575000	16970000	17436000	19277000	18769000	20206000
A0A078FYT9	BnaC05g02140D	Prohibitin	45.809	44117000	42206000	45707000	20314000	17572000	25104000	27275000	28032000	37296000	34085000	34550000	43007000
A0A078FYV9	BnaC05g02390D	hypotheticalprotein	4.5385	1683000	0	0	0	0	1620000	2291300	0	1568300	1788000	2141200	0
A0A078FYW2	BnaA04g22130D	CTP:phosphoethanolaminecytidylyltransferase	37.131	0	0	3951100	0	0	0	8602900	12542000	11239000	8045700	8225500	11165000
A0A078J9I5	BnaA10g27790D	BnaA10g27790Dprotein	6.0266	6716900	5502600	6510900	0	0	0	5439900	4750700	3872800	0	0	0
A0A078FYW6	BnaA04g22080D	Non-specificlipid-transferprotein	15.715	0	0	0	0	0	0	1453800000	825050000	0	1017900000	935070000	824270000
A0A078FYX1	BnaC05g02540D	BnaC05g02540Dprotein	159.19	63359000	54362000	57874000	46636000	46625000	48308000	29417000	30252000	35230000	69590000	68086000	75654000
A0A078FYX6	BnaC05g02640D	hypotheticalprotein	7.8876	3597200	3516400	0	0	0	4339100	0	0	0	4189200	0	0
A0A078FYY7	BnaC05g02790D	BnaC05g02790Dprotein	4.651	3062700	2602200	2895900	0	2987500	0	0	0	0	0	0	0
A0A078FZ02	BnaC05g02990D	hypotheticalprotein	5.0893	6700700	5689500	5246800	5587900	6973300	5588800	7282400	5990700	5499100	6874800	8267600	6748100
A0A078FZ06	BnaC05g03040D	hypotheticalprotein	18.749	9437400	9973600	13103000	9701100	10264000	5947900	7008800	0	9263500	6106900	8694300	7712600
A0A078FZ28	BnaC09g30560D	hypotheticalprotein	8.0992	2141700	2173200	2320600	1939900	0	2304800	1718100	0	0	2528300	2659200	4011100
A0A078FZ39	BnaA04g21230D	Phenylalanineammonia-lyase	11.992	26720000	16569000	20500000	11537000	0	0	22007000	20068000	21322000	21850000	0	14616000
A0A078FZ41	BnaC07g04330D	BnaC07g04330Dprotein	323.31	245280000	229180000	247040000	199160000	186180000	206230000	260270000	237010000	220670000	205240000	164960000	227700000
A0A078FZ63	BnaC09g30910D	hypotheticalprotein	121.37	491160000	436130000	472810000	707910000	736240000	855680000	197970000	194340000	273120000	225170000	206570000	250210000
A0A078FZ75	BnaC09g29010D	Pyruvatekinase	11.585	0	0	0	7087500	0	9992200	0	0	0	0	0	5222700
A0A078JAJ7	BnaCnng44170D	hypotheticalprotein	33.864	5290800	4490800	6364800	5514500	5121200	5273900	6377400	5872000	5145700	8280200	10680000	7186900
A0A078FZ88	BnaA01g26860D	T-complexprotein1subunitdelta	9.4141	11033000	15755000	5996200	8871600	6639700	9597200	5011800	9545100	7121500	8292200	10880000	9258800
A0A078FZ90	BnaC09g29160D	BnaA01g34260Dprotein	107.84	82772000	82614000	86296000	70333000	71293000	81200000	76304000	75534000	64680000	78818000	81806000	87579000
A0A078FZ98	BnaA04g22160D	Peptidyl-prolylcis-transisomerase	10.687	0	7167400	0	0	0	0	0	0	8418200	0	0	0
A0A078FZE4	BnaC05g01650D	BnaC05g01650Dprotein	5.9662	9075800	8403200	8947800	8036700	8015100	8702900	9624100	10182000	8418600	8064300	9164900	8663800
A0A078FZE9	BnaA06g35320D	BnaA06g35320Dprotein	38.319	35039000	35435000	36461000	42984000	40364000	48556000	42949000	52041000	47407000	49071000	54528000	58454000
A0A078FZG1	BnaA09g03780D	BnaA09g03780Dprotein	4.1391	217920	278730	0	0	0	0	0	205740	0	0	0	0
A0A078FZG3	BnaA06g35470D	hypotheticalprotein	8.6997	9023400	7142900	7283000	6719600	0	6977400	9545900	9127000	7259600	8330800	7859300	6577100
A0A078FZG5	BnaC05g01850D	BnaC05g01850Dprotein	2.4313	0	0	0	0	0	763810	0	0	0	0	0	0
A0A078FZG6	BnaA09g03830D	HistoneH2A	3.8126	0	0	0	62685000	0	0	0	0	0	0	0	0
A0A078FZI4	BnaA09g08060D	hypotheticalprotein	149.47	54901000	45175000	50594000	45455000	42037000	45048000	54112000	44910000	48738000	52385000	49523000	53902000
A0A078FZJ3	BnaC05g02150D	hypotheticalprotein	74.08	271970000	261490000	225720000	240890000	248710000	191990000	200300000	182620000	168960000	158320000	174680000	150070000
A0A078FZL1	BnaC05g02300D	ABC-typexenobiotictransporter	2.1981	0	0	0	0	0	0	0	0	0	0	0	6783400
A0A078FZL2	BnaA09g07760D	Dolichyl-diphosphooligosaccharide--proteinglycosyltransferase48kDasubunit	131.13	52638000	50486000	44163000	43857000	42513000	41350000	32999000	35209000	35116000	36187000	33063000	30721000
A0A078FZM5	BnaA01g27090D	hypotheticalprotein	68.7	74435000	77349000	70608000	72216000	59141000	67088000	89817000	106500000	83748000	76761000	85801000	83901000
A0A078FZM8	BnaA09g07610D	Zeaxanthinepoxidase,chloroplastic	9.1345	0	3579700	0	0	0	0	0	0	0	3790700	3605500	0
A0A078FZN7	BnaC08g04470D	BnaC08g04470Dprotein	85.627	159790000	168120000	131590000	118530000	121620000	103870000	185840000	214720000	163620000	160320000	168540000	132450000
A0A078FZN8	BnaA09g07510D	BnaA09g07510Dprotein	3.3379	0	0	0	13644000	0	0	0	0	0	0	0	0
A0A078FZP1	BnaC05g02550D	Methyltransferase	60.618	125070000	130630000	121170000	174960000	134970000	146670000	127120000	93875000	118020000	152330000	139190000	144860000
A0A078FZP5	BnaA09g07410D	BnaA09g07410Dprotein	5.5995	0	0	0	5131900	8266000	4425900	0	0	0	0	0	0
A0A078FZR1	BnaC04g03460D	BnaC04g03460Dprotein	30.83	28930000	28902000	34125000	24158000	26580000	31381000	26949000	26194000	33270000	25312000	20958000	28101000
A0A078FZS9	BnaA09g04780D	CryptochromeDASH	2.7032	2659600	0	2646500	2819000	2850000	2880000	2851000	0	2360000	2916900	2298700	3423900
A0A078FZT3	BnaA09g04830D	hypotheticalprotein	50.876	171110000	183910000	177180000	262960000	233680000	267980000	141250000	142330000	118990000	143370000	116670000	129650000
A0A078FZT9	BnaA09g06810D	Peptidylprolylisomerase	2.2477	0	0	0	2172100	0	0	0	0	0	0	0	0
A0A078FZU4	BnaA09g06760D	BnaA09g06760Dprotein	11.725	19577000	15963000	15009000	11747000	16320000	14241000	8766600	10230000	8549100	10307000	13817000	9865900
A0A078FZU6	BnaC04g03060D	Molybdopterinsynthasecatalyticsubunit	4.7252	7646000	0	0	0	7728100	0	9290400	0	0	10895000	0	7607400
A0A078I1N8	BnaA08g05140D	GDT1familyprotein	4.1488	4691700	5307000	5657900	5192500	3928200	6773400	5171400	5545100	6248200	5448900	5595000	5703900
A0A078FZW4	BnaC04g02910D	Electrontransferflavoprotein-ubiquinoneoxidoreductase	16.516	5451600	7521700	0	5604100	6774200	5258400	5608200	9036200	8703400	5923300	8678200	0
A0A078FZY9	BnaA09g08190D	hypotheticalprotein	67.261	3195400000	3061500000	2260500000	2999300000	3346400000	2249500000	3256800000	2393300000	2275600000	3113300000	3105100000	2316300000
A0A078FZZ4	BnaA09g08140D	BnaA09g08140Dprotein	19.273	18797000	21465000	22717000	19177000	16452000	25462000	20268000	21150000	17745000	18121000	16051000	12323000
A0A078G005	BnaA09g08040D	Alpha-mannosidase	6.3788	25963000	20757000	24847000	14816000	22359000	8808800	14824000	32035000	24222000	6741700	11829000	16948000
A0A078G009	BnaC09g30770D	hypotheticalprotein	5.2321	0	0	0	0	0	0	0	0	0	0	0	0
A0A078G019	BnaA09g07840D	hypotheticalprotein	323.31	0	0	0	501160000	128500000	447340000	0	0	0	507450000	510920000	709550000
A0A078G020	BnaC03g30500D	ElongationfactorTu	323.31	298010000	305440000	272160000	371770000	318470000	286040000	342100000	326630000	286410000	332620000	348440000	260520000
A0A078G029	BnaA09g07690D	hypotheticalprotein	106.06	46394000	43367000	54344000	20894000	23851000	22949000	16153000	21460000	21287000	11130000	11277000	10195000
A0A078G041	BnaAnng02990D	Germin-likeprotein	3.6557	0	0	0	0	0	0	0	0	0	0	0	2094600
A0A078G049	BnaA09g03060D	BnaA09g03060Dprotein	9.4234	12451000	11483000	7214400	12769000	20226000	15362000	26144000	19356000	25670000	15687000	16260000	24450000
A0A078G053	BnaA09g07440D	BnaA09g07440Dprotein	115.69	18071000	45644000	38526000	87606000	97328000	78618000	20491000	14854000	11622000	90711000	72163000	76487000
A0A078G056	BnaA04g22200D	hypotheticalprotein	2.6659	0	24581000	0	0	0	0	0	0	0	29817000	0	0
A0A078G066	BnaC04g04760D	BnaC04g04760Dprotein	22.642	10418000	0	6792300	12880000	0	15519000	9363800	0	8697500	16158000	13216000	0
A0A078G071	BnaA09g07240D	hypotheticalprotein	31.983	56953000	53667000	55978000	61885000	86822000	70830000	73878000	103450000	67991000	88821000	123990000	83371000
A0A078JDW2	BnaCnng41730D	BnaCnng41730Dprotein	4.4262	5775300	0	5898500	6105500	4418800	5435300	6198300	5257800	5792200	6053700	6712800	7849500
A0A078G085	BnaA09g07040D	4-alpha-glucanotransferase	119.13	129380000	124920000	120720000	129450000	124420000	137360000	159720000	147780000	150600000	160980000	162510000	156930000
A0A078G088	BnaA09g06990D	Cellulosesynthase	2.267	0	0	0	0	0	5967300	0	0	0	0	0	0
A0A078G091	BnaC03g30850D	BnaC03g30850Dprotein	34.69	35339000	27397000	27670000	25480000	20494000	24419000	18260000	18533000	19916000	23817000	23808000	15875000
A0A078G0A1	BnaA09g06790D	GTPcyclohydrolaseII	58.095	113060000	120560000	99423000	144460000	151790000	131280000	84630000	93577000	83360000	94074000	87998000	80178000
A0A078G0E0	BnaC04g03910D	BnaC04g03910Dprotein	12.747	11573000	11186000	12452000	11592000	8816900	8816000	10131000	10544000	0	10284000	10382000	0
A0A078G0F8	BnaA01g27130D	BnaA01g27130Dprotein	10.941	4284100	5125500	5175300	4913700	3669300	5731300	0	4703800	0	6555700	4651300	4733800
A0A078IQ39	BnaCnng24680D	BnaCnng24680Dprotein	2.2106	0	0	0	0	0	2486200	0	0	0	0	0	0
A0A078G0G3	BnaA01g23540D	BnaA01g23540Dprotein	32.526	35850000	41430000	46170000	34299000	38396000	36338000	12807000	15166000	15512000	15936000	20621000	20428000
A0A078G0H0	BnaA01g26980D	hypotheticalprotein	154.35	91487000	97255000	88224000	99966000	91479000	115970000	42901000	39019000	43677000	39017000	40212000	43400000
A0A078G0I3	BnaAnng02760D	Phospholipase	18.367	0	0	0	0	0	0	69855000	71007000	70696000	57912000	57091000	61680000
A0A078G0J4	BnaA09g01960D	Prohibitin	20.48	9197400	7472100	6219800	5569000	0	0	5693000	0	0	7555200	6426900	0
A0A078G0J5	BnaC05g01510D	Thiaminepyrophosphokinase	2.8514	0	0	1992800	0	0	0	0	0	0	0	0	0
A0A078GGH6	BnaC05g34730D	ProteinCASP	18.726	12310000	12887000	12606000	12177000	10902000	8664500	11815000	13248000	14666000	10219000	10939000	11654000
A0A078G0L4	BnaA01g29170D	hypotheticalprotein	2.4987	0	0	0	0	0	2128700	0	0	0	0	0	0
A0A078G0M5	BnaC05g01860D	TranscriptioninitiationfactorIIEsubunitalpha	3.1458	0	0	0	0	0	1283100	0	0	0	0	0	0
A0A078G0N9	BnaC01g20490D	BnaC01g20490Dprotein	7.7919	5734500	6050600	6537200	6737700	6243700	7081900	0	0	0	5193900	0	5944400
A0A078G0P4	BnaA01g26230D	BnaA01g26230Dprotein	323.31	2569100000	2662900000	2607800000	2865300000	2769000000	3009900000	1885700000	2127000000	2053500000	3651000000	3751300000	3832300000
A0A078HGU9	BnaA04g26650D	BnaA04g26650Dprotein	60.516	0	0	0	0	0	3080000	0	0	0	0	0	0
A0A078G0Q3	BnaA09g08130D	hypotheticalprotein	2.6294	0	0	0	7391300	0	0	0	0	0	0	0	0
A0A078G0Q6	BnaC04g04690D	hypotheticalprotein	146.07	95712000	89634000	89985000	51866000	59707000	47174000	63749000	59016000	55650000	87024000	86553000	83783000
A0A078G0R1	BnaC05g02260D	BnaC05g02260Dprotein	11.804	7439200	5512800	4776500	11299000	6879000	0	5235000	7203700	5174800	7396500	6970200	5520700
A0A078G0R2	BnaC04g04640D	hypotheticalprotein	150.3	156010000	221190000	218220000	148780000	154430000	133130000	133780000	215050000	188420000	135470000	126460000	112320000
A0A078G0R3	BnaA09g08030D	Ferredoxin--NADPreductase,chloroplastic	323.31	668280000	639880000	613140000	771840000	738770000	807510000	666540000	771700000	755600000	837280000	766320000	898650000
A0A078GWD3	BnaC07g16750D	hypotheticalprotein	12.165	3103900	3127100	2918600	6771400	4163900	4035300	4145600	2617500	4083200	3390700	0	3002200
A0A078IZA0	BnaCnng27520D	hypotheticalprotein	7.043	17250000	17759000	7817600	17530000	21025000	0	0	13684000	0	6938700	8162300	0
A0A078G0V8	BnaA01g28120D	hypotheticalprotein	78.175	29047000	48797000	12576000	54053000	71473000	46062000	15116000	34746000	6472700	73436000	127470000	40888000
A0A078G0X3	BnaC05g02960D	hypotheticalprotein	16.538	4216100	4377100	0	3010600	3716700	4690800	0	4824100	3861500	4249300	4277500	0
A0A078G0X7	BnaC05g03010D	Proteindisulfide-isomerase	19.206	8844400	7774200	10799000	0	5996600	6902600	6522900	8425900	0	0	0	8326000
A0A078G0Y8	BnaA09g07330D	hypotheticalprotein	323.31	372440000	449880000	398140000	363900000	322890000	389860000	393470000	461460000	443500000	400420000	419920000	429240000
A0A078G0Z3	BnaA09g07280D	NADHdehydrogenase[ubiquinone]iron-sulfurprotein4,mitochondrial	8.6499	74873000	61421000	90774000	73295000	75792000	73165000	121490000	102040000	120250000	91358000	80315000	93212000
A0A078G108	BnaA09g07130D	hypotheticalprotein	2.7633	4273300	4962300	3705400	0	0	0	0	0	0	0	0	0
A0A078G111	BnaC09g29940D	hypotheticalprotein	3.0987	0	0	0	0	0	502940	0	0	0	0	0	0
A0A078G136	BnaA09g06830D	hypotheticalprotein	2.2108	0	0	2495400	0	0	0	0	0	0	0	0	0
A0A078G143	BnaA09g06780D	hypotheticalprotein	98.01	67386000	73462000	81926000	59269000	52306000	56834000	60357000	64273000	60273000	77561000	62294000	79953000
A0A078G151	BnaA09g06680D	3'(2'),5'-bisphosphatenucleotidase	12.632	0	0	0	0	0	2624400	0	0	0	0	0	0
A0A078GLW0	BnaA06g12400D	BnaA06g12400Dprotein	28.814	24638000	22717000	21816000	29481000	28844000	25068000	21259000	19128000	23620000	25656000	26593000	22390000
A0A078I7T7	BnaA04g14350D	hypotheticalprotein	2.6921	0	0	0	0	0	4606300	0	0	0	0	0	0
A0A078G182	BnaC04g36410D	hypotheticalprotein	6.2337	7660500	6821900	6256700	15424000	14024000	8197400	7110600	5767600	4996900	7632800	0	0
A0A078G191	BnaAnng02320D	ProteinYIP	4.8319	0	0	0	0	0	4227500	0	0	0	0	0	0
A0A078G195	BnaC01g20270D	hypotheticalprotein	55.233	71788000	53514000	46603000	76520000	68141000	62558000	81778000	55422000	62996000	60723000	57318000	55960000
A0A078JCN9	BnaC04g56640D	AMPdeaminase	47.681	79931000	82706000	92929000	101570000	104880000	102280000	130960000	93285000	111040000	128360000	124000000	126360000
A0A078G1A2	BnaAnng02420D	Acyl-coAbindingprotein	7.0197	0	0	9380600	0	0	0	0	0	0	0	0	0
A0A078G1A8	BnaC01g20120D	hypotheticalprotein	37.123	64538000	73941000	63124000	47711000	50003000	60794000	58324000	66592000	80164000	64100000	74196000	63280000
A0A078G1F2	BnaC02g24310D	Eukaryotictranslationinitiationfactor5B	97.951	63479000	63194000	64823000	64565000	59460000	54572000	46596000	47272000	50130000	56720000	52726000	48209000
A0A078G1G3	BnaC02g24210D	BnaC02g24210Dprotein	190.74	55274000	63054000	59749000	25501000	35922000	34768000	48764000	53766000	59789000	33386000	38819000	39194000
A0A078G1G5	BnaC01g31710D	Proteasomesubunitalphatype	3.0914	0	0	0	0	0	988610	0	0	0	0	0	0
A0A078IA67	BnaA03g17150D	hypotheticalprotein	323.31	756370000	935280000	941770000	797980000	778710000	810490000	431400000	427020000	387790000	439930000	443200000	408470000
A0A078G1H3	BnaC05g08230D	hypotheticalprotein	11.32	2571600	2827000	1998800	0	2571200	2367100	0	3128600	3343400	2744000	2628900	2936600
A0A078G1H5	BnaA04g21240D	Phenylalanineammonia-lyase	13.449	11973000	13266000	14312000	0	0	7502100	0	0	0	14780000	13337000	17582000
A0A078G1I3	BnaA04g19060D	Beta-galactosidase	24.62	5331500	6661000	4508600	0	0	0	6560800	5932000	4653300	0	0	0
A0A078HD08	BnaC08g42320D	Eukaryotictranslationinitiationfactor3subunitH	9.2313	12745000	8722100	11037000	11499000	9822500	12866000	7346300	6972100	0	8323600	7390400	7586700
A0A078G1I9	BnaC05g08430D	Ferredoxin	13.492	95978000	75841000	26375000	105720000	72269000	101330000	84785000	115420000	117570000	60788000	88139000	69658000
A0A078G1L6	BnaC05g13970D	hypotheticalprotein	13.435	20535000	13574000	18690000	14431000	9684000	13294000	25647000	23933000	31657000	23688000	15871000	13457000
A0A078G1M1	BnaC05g14020D	BnaC05g14020Dprotein	169.45	472280000	455340000	454870000	336520000	360390000	357960000	445110000	451210000	433990000	380970000	368640000	388510000
A0A078GI76	BnaA06g12620D	Cysteinedioxygenase	5.4003	0	0	0	0	0	0	0	0	3890900	0	0	0
A0A078G1Q5	BnaC04g04280D	BnaC04g04280Dprotein	28.331	18787000	22830000	22878000	21134000	17475000	20460000	23281000	18344000	18235000	19822000	17939000	20399000
A0A078G1Q9	BnaC04g04230D	hypotheticalprotein	323.31	2088600000	1952700000	2014700000	2373200000	2430300000	2101500000	2535800000	2177800000	2041800000	2032300000	2169900000	2127500000
A0A078G1R0	BnaC05g14520D	hypotheticalprotein	5.371	0	5705400	6165900	5788500	7298700	9835800	0	0	0	0	0	0
A0A078G1R2	BnaA01g26720D	hypotheticalprotein	2.5452	0	0	0	0	0	363220	0	0	0	0	0	0
A0A078G1R4	BnaC05g14570D	Isochorismatesynthase	53.651	2417200	0	3387800	0	3171400	3578500	2543700	2957100	3786800	0	0	4100200
A0A078G1R5	BnaA01g26670D	hypotheticalprotein	4.715	0	0	7475400	0	0	0	0	0	7592800	0	0	0
A0A078G1S6	BnaA01g26470D	hypotheticalprotein	38.42	41055000	27495000	42299000	27769000	24317000	26245000	87492000	29782000	30543000	28212000	22636000	28249000
A0A078G1T7	BnaA01g26270D	hypotheticalprotein	2.2117	0	0	0	0	0	0	0	0	0	0	0	1163800
A0A078G1T8	BnaC04g03930D	ElongationfactorG,mitochondrial	55.747	11751000	12612000	15458000	15317000	18205000	17856000	10639000	17204000	18510000	10546000	10641000	13556000
A0A078G1U2	BnaA09g08170D	hypotheticalprotein	2.3037	0	0	0	0	0	535930	0	0	0	0	0	0
A0A078G1U4	BnaC04g05440D	hypotheticalprotein	13.097	6432900	12447000	7422900	7934000	10442000	10221000	9340700	11953000	12601000	14008000	12892000	12301000
A0A078HIV9	BnaA01g24990D	Glycosyltransferase	3.9837	0	0	0	0	0	0	0	0	3586900	0	0	3300900
A0A078G1V1	BnaC04g05390D	hypotheticalprotein	2.346	0	0	0	0	12319000	0	0	0	0	0	0	0
A0A078G1Y5	BnaC04g11150D	Pre-mRNA-processingfactor19	2.6453	0	0	0	879500	0	0	0	0	0	0	0	0
A0A078G1Y6	BnaA09g07470D	BnaA09g07470Dprotein	2.2902	0	0	0	0	194110	0	0	0	0	0	0	0
A0A078G200	BnaC05g08650D	Receptor-likeserine/threonine-proteinkinase	3.953	0	0	0	0	0	1747500	0	0	0	0	0	0
A0A078IMG8	BnaA07g37100D	hypotheticalprotein	5.1359	0	0	0	0	0	2320600	0	0	0	0	0	0
A0A078G209	BnaA09g07220D	hypotheticalprotein	79.013	7624500	8200500	7745300	8123100	7908100	8894600	7471100	6808800	5667200	8576100	9007500	10413000
A0A078G220	BnaC07g12220D	hypotheticalprotein	42.151	22685000	25736000	18591000	32824000	35538000	29096000	21745000	22150000	20098000	33143000	30237000	25527000
A0A078G238	BnaA09g06820D	hypotheticalprotein	2.6473	0	0	0	0	0	0	406340	0	0	0	0	0
A0A078G243	BnaA09g06770D	BnaA09g06770Dprotein	37.708	37645000	39124000	39455000	49395000	42319000	44448000	44915000	49748000	52957000	50780000	47266000	55667000
A0A078H3C2	BnaA02g34080D	hypotheticalprotein	3.049	0	0	0	0	0	5488400	0	0	0	0	0	0
A0A078G265	BnaC05g09300D	V-typeprotonATPasesubunitC	30.916	32901000	30965000	18675000	25327000	25260000	10367000	25441000	29394000	24010000	29597000	29297000	26398000
A0A078G268	BnaA04g18170D	hypotheticalprotein	64.897	41407000	45028000	38293000	38610000	36409000	37115000	38135000	35900000	36124000	36335000	34182000	34927000
A0A078G2A2	BnaAnng02530D	BnaAnng02530Dprotein	4.3954	5406600	0	0	0	0	0	0	4581500	0	4432700	3468300	0
A0A078G2B4	BnaA04g18820D	hypotheticalprotein	2.9727	0	0	0	0	0	0	0	0	0	0	328240	0
A0A078G2C7	BnaAnng02780D	BnaAnng02780Dprotein	101.66	532470000	473900000	530750000	639620000	497780000	478280000	314280000	206890000	248540000	326090000	210320000	227770000
A0A078G2C8	BnaA04g19020D	26Sproteasomenon-ATPaseregulatorysubunit1homolog	198.45	417150000	411760000	410500000	385440000	399360000	418890000	486220000	473730000	498710000	447390000	416560000	424150000
A0A078G2D0	BnaC08g13830D	hypotheticalprotein	4.1169	0	0	0	0	9195000	0	0	0	0	0	0	0
A0A078G2D3	BnaA04g19070D	Sinigrinase	3.4938	0	0	0	0	0	0	7675100	0	0	0	0	0
A0A078G2D8	BnaC04g11280D	hypotheticalprotein	323.31	958130000	868780000	898100000	576220000	597750000	522380000	753460000	787560000	728370000	672900000	681630000	653210000
A0A078G2F1	BnaC05g13930D	BnaC05g13930Dprotein	4.543	0	0	0	3310200	3705400	0	0	0	0	0	0	0
A0A078G2F2	BnaA05g20120D	BnaA05g20120Dprotein	13.535	7904100	5956100	10130000	6527000	9872800	5043000	7246800	11548000	7611000	6476600	10459000	2352100
A0A078G2G2	BnaAnng03180D	Shikimatedehydrogenase	323.31	228750000	226160000	238790000	222210000	234870000	239700000	256110000	282890000	256600000	308050000	306190000	294920000
A0A078GI80	BnaA06g12570D	BnaA06g12570Dprotein	8.7549	0	0	0	9600300	5720200	6267100	0	0	0	0	0	0
A0A078G2G9	BnaC05g14180D	2-isopropylmalatesynthase	323.31	199120000	215120000	192200000	296180000	312540000	314120000	212070000	232380000	214990000	236030000	255420000	244360000
A0A078G2H1	BnaC04g04870D	hypotheticalprotein	11.323	12030000	16659000	14877000	18325000	17709000	23690000	0	11398000	13633000	10226000	14010000	12054000
A0A078H5N0	BnaA10g10800D	BnaA10g10800Dprotein	4.9954	0	0	0	0	0	0	13332000	8705200	9378000	11173000	0	8000700
A0A078G2I8	BnaC05g14430D	BnaC05g14430Dprotein	4.3185	0	2912400	0	3317900	3504500	0	0	0	0	0	0	0
A0A078G2K1	BnaC04g04520D	hypotheticalprotein	193.28	345120000	320820000	363470000	281110000	232450000	319020000	415960000	416480000	326080000	330170000	233920000	283460000
A0A078G2L0	BnaC09g29200D	NAD(P)Hdehydrogenasesubunit5	154.5	72071000	102130000	82961000	59266000	80444000	62322000	68355000	85930000	76300000	80459000	73365000	60192000
A0A078G2L8	BnaC04g04370D	HistonedeacetylasecomplexsubunitSAP18	6.5276	29195000	26936000	26432000	37982000	34459000	35725000	35084000	30440000	29701000	32403000	27563000	28521000
A0A078G2Q1	BnaA02g09300D	Dihydrolipoyllysine-residuesuccinyltransferase	43.734	42908000	42486000	42082000	41616000	43161000	33734000	51360000	60402000	58578000	44200000	41082000	45749000
A0A078G2R3	BnaA02g09400D	BnaA02g09400Dprotein	19.285	12944000	14309000	19237000	11729000	14596000	15718000	22963000	21429000	25041000	21114000	13542000	20878000
A0A078G2S0	BnaA05g20090D	BnaA05g20090Dprotein	323.31	221080000	203630000	204580000	285000000	277420000	311970000	225670000	191770000	192440000	170290000	144960000	140240000
A0A078G2T3	BnaA05g20290D	Ubiquitincarboxyl-terminalhydrolase	11.215	12221000	19448000	11935000	16372000	22015000	14967000	13568000	14450000	12522000	13469000	16386000	16905000
A0A078G2V7	BnaA09g04070D	Threonyl-tRNAsynthetase	44.863	161940000	169880000	159590000	176460000	191220000	166450000	150440000	132160000	133330000	126910000	114420000	103580000
A0A078G2W5	BnaC05g08760D	Receptor-likeserine/threonine-proteinkinase	4.5773	30522000	24710000	28981000	19472000	20596000	21215000	25394000	26601000	30196000	23422000	26704000	24341000
A0A078G2Y1	BnaC05g26220D	BnaC05g26220Dprotein	2.3403	0	867810	0	0	0	0	0	0	0	0	0	0
A0A078G301	BnaC05g09110D	Proteasomesubunitbeta	39.974	49615000	55671000	46176000	73915000	122110000	112250000	61785000	49705000	50005000	32348000	44132000	42700000
A0A078G305	BnaA09g03590D	hypotheticalprotein	28.367	13479000	8874000	8632800	14752000	14679000	11664000	6318300	5727500	5812400	7724200	4759600	9357400
A0A078G306	BnaA09g04620D	ProteinTIC20	4.7384	37411000	0	42812000	35490000	35792000	0	34103000	23535000	37040000	0	41505000	48461000
A0A078G311	BnaA09g03690D	hypotheticalprotein	17.174	0	0	0	0	170190	0	0	0	0	0	0	0
A0A078HKL0	BnaA07g02120D	BnaA07g02120Dprotein	6.2613	0	0	14489000	0	24276000	0	0	0	0	0	0	0
A0A078G325	BnaC01g20350D	hypotheticalprotein	255.84	403790000	431920000	423920000	340220000	416810000	290970000	364290000	409500000	433380000	527690000	550080000	378280000
A0A078G337	BnaC01g20150D	hypotheticalprotein	22.11	15929000	15069000	14969000	15826000	14777000	14002000	19205000	16109000	15070000	12789000	14474000	13896000
A0A078G351	BnaA09g04190D	RNAhelicase	5.2259	0	0	0	6427000	5945200	5965400	0	0	0	0	0	0
A0A078G355	BnaA09g04240D	hypotheticalprotein	239.67	417200000	421930000	431200000	445090000	433490000	435620000	950230000	953910000	922060000	959490000	997540000	999910000
A0A078G360	BnaC06g01550D	Dihydrolipoyldehydrogenase	323.31	3718200000	4439000000	3621200000	3638200000	3486800000	3405500000	4490400000	4704900000	3743200000	4378200000	4426000000	3494800000
A0A078G370	BnaC04g11470D	hypotheticalprotein	323.31	199960000	215310000	206550000	157860000	165720000	169790000	181130000	208760000	189330000	114400000	143520000	130050000
A0A078G380	BnaA09g04540D	BnaA09g04540Dprotein	121.45	100530000	95122000	76927000	116850000	116190000	109680000	87769000	77542000	66053000	102690000	54976000	77015000
A0A078G391	BnaA09g04690D	hypotheticalprotein	4.2764	245780000	311930000	313030000	139730000	287010000	420080000	309130000	397030000	349910000	288080000	402020000	318330000
A0A078G3A2	BnaA09g04790D	BnaA09g04790Dprotein	49.136	37514000	47994000	39672000	37743000	46941000	36542000	27208000	22539000	21261000	29882000	28938000	24699000
A0A078G3B4	BnaA09g04940D	hypotheticalprotein	9.4357	9884400	9828200	0	10709000	7586400	9892100	8743700	10590000	0	7247700	7204000	7952500
A0A078G3C7	BnaC05g13840D	Nascentpolypeptide-associatedcomplexsubunitbeta	57.803	75337000	101760000	50825000	85975000	186130000	90801000	69882000	61793000	36790000	54325000	70387000	35219000
A0A078GNI1	BnaA06g12340D	hypotheticalprotein	5.9705	0	7011800	0	4983700	7931400	7651500	8406800	7287800	7275100	6916400	7825400	7034900
A0A078GLP3	BnaA06g12580D	BnaA06g12580Dprotein	59.015	48827000	41423000	56231000	45180000	40498000	52587000	65451000	50540000	65829000	57131000	62173000	65285000
A0A078GNB3	BnaA06g12830D	hypotheticalprotein	49.044	13993000	12871000	19271000	9529000	9549000	10702000	9797400	8642500	10900000	7796600	9286700	8005700
A0A078G3H9	BnaA08g25100D	Aminomethyltransferase	11.059	0	0	0	0	0	815350	0	0	0	0	0	0
A0A078G3I1	BnaA09g02770D	hypotheticalprotein	8.2294	0	3195900	0	0	0	0	0	0	0	0	0	0
A0A078G3M9	BnaA08g24550D	V-typeprotonATPasesubunitC	36.52	18037000	23779000	35113000	22252000	20611000	31440000	23462000	20729000	22726000	25227000	24049000	26292000
A0A078G3N7	BnaC05g08320D	hypotheticalprotein	5.9441	0	11598000	11774000	10654000	8672300	8816100	13004000	11055000	0	11866000	12031000	21989000
A0A078G3P4	BnaA08g24350D	Allene-oxidecyclase	5.8569	25553000	28846000	51294000	27123000	22440000	36681000	64222000	76038000	98322000	61711000	52268000	58280000
A0A078G3Q8	BnaA01g33410D	Ribose-5-phosphateisomerase	323.31	230080000	327400000	121750000	176950000	343100000	120490000	173000000	224000000	223170000	201480000	280840000	239060000
A0A078G3S0	BnaA01g33560D	hypotheticalprotein	62.24	44230000	46517000	44501000	94781000	95081000	91554000	81925000	75155000	89561000	85493000	87329000	95046000
A0A078G3S7	BnaC09g29130D	BnaC09g29130Dprotein	67.54	156550000	146990000	144640000	154250000	160030000	159240000	206500000	207810000	205640000	202930000	209490000	222070000
A0A078G3T0	BnaA01g33660D	BnaA01g33660Dprotein	2.293	0	4832600	3509500	4534900	3851300	0	6668800	0	4370500	5480000	4174100	4883700
A0A078G3T3	BnaC05g08770D	Arogenatedehydratase	2.1676	0	0	0	0	422370	0	0	0	0	0	0	0
A0A078G3U4	BnaC09g29330D	BnaC09g29330Dprotein	19.407	21899000	22613000	14648000	23996000	28506000	30907000	24499000	0	25238000	28267000	28689000	25741000
A0A078G3U5	BnaA09g01920D	BnaA09g01920Dprotein	2.5727	0	0	0	0	0	1565200	0	0	0	0	0	0
A0A078H0V0	BnaC01g36590D	BnaC01g36590Dprotein	31.958	43156000	41534000	45839000	47435000	44595000	48134000	38080000	32656000	25528000	36136000	43639000	39633000
A0A078G3W9	BnaA09g03550D	Cysteinesynthase	52.44	20259000	20852000	18405000	13578000	18369000	15218000	17869000	22536000	16112000	14598000	17678000	15968000
A0A078G3Y7	BnaA09g03700D	Glutathionesynthetase	84.955	43489000	42846000	51769000	45800000	51348000	53455000	46249000	48129000	48055000	34975000	30952000	33397000
A0A078G3Z4	BnaA09g03750D	hypotheticalprotein	3.7279	0	0	0	0	0	1490500	0	0	0	0	0	0
A0A078G3Z9	BnaA09g03800D	hypotheticalprotein	48.673	7397000	7382200	11263000	11531000	14001000	12962000	13232000	16143000	14299000	12154000	16291000	11516000
A0A078G422	BnaA01g28580D	BnaA01g28580Dprotein	73.465	21776000	26098000	19981000	17522000	33844000	26198000	23187000	19964000	26130000	18315000	24611000	25859000
A0A078G425	BnaA01g29060D	BnaA01g29060Dprotein	18.322	10920000	9052100	9828600	13461000	13971000	13783000	8663200	9371500	9121700	9866400	8474600	10132000
A0A078G428	BnaA01g28530D	PhospholipaseD	12.264	49640000	52319000	30469000	38535000	18951000	27629000	48474000	36766000	37978000	42864000	41039000	36921000
A0A078G439	BnaA01g28810D	hypotheticalprotein	7.7752	0	0	0	8630100	0	0	0	0	0	0	0	0
A0A078G450	BnaA01g28330D	Coatomersubunitbeta'	16.528	42221000	42213000	46124000	34026000	38766000	35410000	32466000	33989000	31015000	30476000	32022000	30322000
A0A078GY96	BnaC05g37680D	hypotheticalprotein	3.9485	0	0	0	0	0	11852000	0	0	0	0	0	0
A0A078G459	BnaC04g11260D	BnaC04g11260Dprotein	3.2992	341760000	338940000	362490000	462830000	468360000	431690000	311290000	423010000	647270000	461780000	441060000	394520000
A0A078G461	BnaA01g28460D	BnaA01g28460Dprotein	7.1877	0	19252000	14123000	15784000	14935000	14424000	15371000	24240000	22473000	22247000	19290000	20270000
A0A078G463	BnaC03g29490D	hypotheticalprotein	5.0374	2463900	2128900	2484000	0	0	1466800	0	0	0	1653800	1211100	0
A0A078GTB9	BnaC01g35470D	BnaC01g35470Dprotein	2.533	0	0	5848700	0	0	0	0	0	0	0	0	0
A0A078G471	BnaC03g29590D	BnaC03g29590Dprotein	9.2636	332770000	254070000	316130000	93050000	132210000	149340000	233830000	351560000	425110000	0	114780000	0
A0A078G484	BnaA01g28110D	hypotheticalprotein	6.2426	0	20739000	24959000	34954000	34589000	0	0	0	0	0	36573000	0
A0A078G495	BnaC03g29790D	hypotheticalprotein	43.536	5155600	0	3982900	0	5069200	6120600	0	0	0	4795200	0	0
A0A078G4C1	BnaC03g30040D	Vesicle-fusingATPase	323.31	171700000	170790000	156120000	150830000	148800000	140240000	147020000	137180000	146290000	102370000	106100000	94856000
A0A078HAR5	BnaA09g41680D	50SribosomalproteinL35	2.5231	111280000	9829600	6909300	250110000	47246000	0	0	0	0	0	5603000	0
A0A078G4F2	BnaC09g13600D	O-fucosyltransferasefamilyprotein	12.797	10710000	11678000	13056000	11490000	7557200	11609000	9641200	9986800	11579000	9862000	9888700	10415000
A0A078G4G1	BnaC04g36770D	TranslationinitiationfactorIF-3	40.312	6385100	7182600	5704100	10562000	10099000	10693000	4305300	4238600	4064400	3923700	3543400	3650100
A0A078G4G6	BnaC04g36720D	hypotheticalprotein	323.31	49881000	51408000	58408000	40661000	39127000	42083000	63096000	49684000	57644000	47738000	38332000	47974000
A0A078H4I9	BnaC03g41910D	hypotheticalprotein	3.0452	0	0	0	0	0	1775400	0	0	0	0	0	0
A0A078G4I7	BnaA05g19960D	BnaA05g19960Dprotein	7.8418	0	0	0	13155000	0	16394000	0	0	15258000	23930000	20370000	13699000
A0A078G4K6	BnaC09g31680D	hypotheticalprotein	3.0491	0	0	0	0	2424900	0	0	0	0	0	0	0
A0A078G4K7	BnaA09g30370D	BnaA09g30370Dprotein	5.4119	2469200	0	0	2126800	0	0	2500800	0	0	2249300	3325400	0
A0A078G4L8	BnaA09g30270D	hypotheticalprotein	18.152	15054000	11096000	12695000	13271000	12340000	12258000	13461000	10688000	10612000	13043000	13537000	9538400
A0A078GYR5	BnaAnng03500D	50SribosomalproteinL9,chloroplastic	193.22	1487700000	1326900000	1359200000	2112400000	2159700000	1894700000	755800000	575660000	646030000	875940000	682000000	620030000
A0A078G4N8	BnaA09g30070D	hypotheticalprotein	2.631	0	2480500	0	0	0	0	0	0	0	0	0	0
A0A078J2X9	BnaCnng30870D	Pectatelyase	77.737	7007300	5367300	8843000	7783700	8642000	7574900	6665000	5848500	9178800	4379200	4840700	4746900
A0A078G4P5	BnaC09g29140D	hypotheticalprotein	40.755	39280000	36879000	42276000	43020000	45189000	49092000	56950000	61828000	44973000	58493000	59051000	54967000
A0A078G4P6	BnaA09g03140D	hypotheticalprotein	85.369	151050000	113100000	138870000	110480000	83312000	146050000	131410000	101670000	115050000	100710000	72644000	118030000
A0A078G4P9	BnaC09g29190D	BnaC09g29190Dprotein	22.986	4684600	5537800	4960600	2928400	3649500	3625100	2290100	2548900	2736300	3175100	3507300	5229300
A0A078G4Q0	BnaA09g29970D	BnaA09g29970Dprotein	8.4023	42637000	36845000	41369000	51690000	49320000	69466000	23137000	0	18925000	21520000	11839000	15286000
A0A078G4Q1	BnaA09g03090D	hypotheticalprotein	3.1805	0	0	0	0	0	391720	0	0	0	0	0	0
A0A078G4Q6	BnaA09g03040D	hypotheticalprotein	3.9232	0	27997000	0	0	17013000	0	30784000	30037000	31041000	0	0	0
A0A078G4Q8	BnaC03g27570D	NAD(P)H-hydrateepimerase	88.827	12591000	14009000	13443000	14046000	13511000	20220000	16768000	14767000	17351000	13157000	15521000	16190000
A0A078G4R2	BnaC03g27520D	Non-lysosomalglucosylceramidase	3.4683	0	601180	0	0	0	0	0	0	0	0	0	0
A0A078G4S3	BnaC03g27420D	BnaC03g27420Dprotein	68.989	82926000	82612000	72466000	86032000	89760000	92953000	70040000	78232000	87115000	95938000	104620000	98634000
A0A078G4S7	BnaC03g27370D	hypotheticalprotein	2.6564	0	0	0	0	0	3903600	0	0	0	0	0	0
A0A078G4T3	BnaA09g02790D	ATP:AMPphosphotransferase	246.17	147010000	122620000	133740000	173430000	187560000	145090000	151090000	136280000	111260000	159910000	142660000	144520000
A0A078G4U3	BnaA09g03710D	hypotheticalprotein	24.92	9765300	8809900	14025000	8139800	11082000	11874000	8799100	8615100	9489700	7057800	7156000	9404500
A0A078G4W0	BnaC04g05780D	hypotheticalprotein	5.9216	0	0	0	1629600	1813800	1693200	0	0	0	0	0	0
A0A078G4X5	BnaA09g04160D	Glutamyl-tRNAsynthetase	147.39	185560000	205310000	205740000	171670000	170000000	175650000	161140000	162630000	173600000	152960000	153800000	182350000
A0A078G4Z5	BnaA09g02240D	Peroxidase	8.1351	5778400	4164300	4703400	5088400	5623300	3863600	4181500	0	5349800	5097700	0	3113800
A0A078G516	BnaA09g04710D	hypotheticalprotein	6.1559	0	0	0	0	6440300	0	6536800	0	0	6296200	0	0
A0A078G525	BnaC04g05700D	hypotheticalprotein	323.31	19878000000	19084000000	18492000000	22446000000	20436000000	22443000000	22927000000	21220000000	20732000000	20729000000	19014000000	20003000000
A0A078G529	BnaC09g47420D	hypotheticalprotein	4.3054	0	0	0	0	0	0	0	0	3003600	0	0	0
A0A078G559	BnaC09g47020D	hypotheticalprotein	20.883	10687000	9319400	8991700	8217100	7527500	7988000	10236000	8330700	9601400	9058900	7875900	7687900
A0A078G562	BnaC07g12180D	BnaC07g12180Dprotein	10.645	5546100	4442500	5306100	0	7573900	5899700	0	2830000	0	6989300	7311700	5476900
A0A078J5E7	BnaA08g19830D	Eukaryotictranslationinitiationfactor5A	323.31	2383600000	1906300000	2048400000	2191900000	2033400000	2073600000	1425100000	2264800000	2264900000	1458100000	1427800000	1611000000
A0A078G5A5	BnaC08g14320D	BnaC08g14320Dprotein	120.3	25855000	24798000	23372000	30981000	31475000	29487000	22091000	21789000	19660000	24953000	23204000	19865000
A0A078GAZ9	BnaC01g35600D	hypotheticalprotein	4.0125	2571500	0	0	3063500	4434000	4225900	0	3441500	0	7217900	7695000	5617100
A0A078G921	BnaC01g35690D	Kinesin-likeprotein	2.6296	0	0	0	4922200	5314500	0	0	0	0	0	0	0
A0A078G5E5	BnaC08g13820D	hypotheticalprotein	146.86	88029000	66687000	47889000	48500000	41968000	39159000	160860000	138520000	127940000	84273000	83388000	80709000
A0A078H104	BnaA08g26240D	BnaA08g26240Dprotein	323.31	51007000	43415000	50852000	45801000	52911000	60612000	44799000	31756000	44763000	36140000	38677000	53781000
A0A078JA80	BnaC05g50130D	BnaC05g50130Dprotein	22.614	14724000	0	18262000	21337000	26147000	19993000	0	12321000	0	0	10650000	11330000
A0A078G5I5	BnaC08g14540D	BnaC08g14540Dprotein	11.926	12430000	11508000	11567000	12110000	14522000	14486000	15044000	12179000	14601000	27098000	17479000	23410000
A0A078G5J5	BnaA09g02880D	hypotheticalprotein	68.516	17116000	18681000	19701000	17801000	20600000	21652000	14646000	13056000	16670000	15884000	20320000	22387000
A0A078G5L6	BnaA09g45010D	Lipoxygenase	47.457	38032000	36762000	33798000	13199000	14505000	13247000	15435000	19940000	13512000	9444400	16783000	7623300
A0A078HPZ1	BnaA04g13930D	5'-deoxynucleotidase	11.745	10960000	9713200	14601000	11610000	11512000	0	9255400	0	7803200	0	0	16630000
A0A078H011	BnaA08g26160D	hypotheticalprotein	44.998	7968400	6446600	7533400	7101500	6843600	8580700	5699500	4866800	8264400	5774700	6749500	0
A0A078G5N7	BnaA02g09160D	hypotheticalprotein	16.159	0	0	0	0	0	1105200	0	0	0	0	0	0
A0A078G5P2	BnaA02g09210D	Smallubiquitin-relatedmodifier	9.1305	11063000	9817600	6279900	10984000	12446000	9274200	15062000	15991000	11645000	14172000	15942000	11801000
A0A078G5R0	BnaC04g36640D	BnaC04g36640Dprotein	323.31	296300000	334430000	325030000	351800000	412610000	452340000	410830000	434420000	506130000	509320000	547280000	633620000
A0A078IL52	BnaC06g24350D	40SribosomalproteinSA	134.18	314850000	321130000	295700000	346800000	369050000	363430000	155060000	164200000	163680000	155290000	177140000	162730000
A0A078G5S9	BnaA02g08790D	4-hydroxy-4-methyl-2-oxoglutaratealdolase	20.317	131850000	131490000	142280000	99824000	125120000	115790000	152540000	134340000	127830000	123590000	104020000	97340000
A0A078GGS0	BnaA07g03020D	Vacuolarproteinsorting-associatedprotein35	91.623	25183000	22005000	24560000	15863000	12000000	14338000	17883000	13621000	18206000	20456000	16691000	26758000
A0A078G5T7	BnaA02g08940D	hypotheticalprotein	25.55	80249000	66302000	65827000	61060000	66577000	74567000	69633000	69260000	56404000	80123000	92591000	88776000
A0A078G5U4	BnaC04g36290D	Sarcosineoxidase	41.57	4083100	3526600	4039900	0	0	0	22391000	14723000	15373000	11788000	13376000	12832000
A0A078G5U7	BnaC01g36130D	hypotheticalprotein	24.428	18406000	22863000	16964000	13810000	17856000	8088000	19456000	11613000	10521000	0	0	0
A0A078G5V5	BnaA09g02330D	V-typeprotonATPasesubunit	19.357	7724800	6436500	5023100	4327800	4580300	4407100	0	2206000	0	5652100	0	5918000
A0A078JR49	BnaAnng26290D	BnaAnng26290Dprotein	10.766	38488000	40428000	26374000	47264000	52754000	43247000	52479000	54351000	32091000	72704000	63197000	33970000
A0A078G5Y0	BnaC01g35830D	PhospholipaseD	323.31	1317800000	1458100000	1316000000	1144600000	1135500000	1154400000	1273000000	1243600000	1258900000	1244000000	1337700000	1285200000
A0A078HNU1	BnaA02g17230D	hypotheticalprotein	31.727	14571000	0	0	0	0	0	27627000	0	0	22459000	0	0
A0A078G5Z3	BnaA09g01980D	Glucose-6-phosphate1-dehydrogenase	6.5247	3746700	0	2770500	2981500	0	0	3708700	3277200	4252100	0	0	4299500
A0A078G602	BnaC06g01110D	Transmembraneprotein147	3.3471	0	0	0	0	0	1913300	0	0	0	0	0	0
A0A078G607	BnaC09g00010D	hypotheticalprotein	266.52	467800000	265310000	210740000	330820000	441170000	313340000	336480000	341340000	226430000	537890000	463540000	449680000
A0A078G608	BnaC06g01160D	BnaC06g01160Dprotein	22.759	14397000	14228000	13313000	10965000	8019500	10473000	16134000	14964000	17303000	16732000	11728000	12531000
A0A078GX82	BnaA06g25390D	Peptidyl-prolylcis-transisomerase	8.3924	44902000	50693000	49151000	39373000	43756000	40225000	48822000	42763000	29373000	47955000	36940000	34424000
A0A078G629	BnaA01g29140D	Non-specificserine/threonineproteinkinase	24.173	39864000	36652000	46216000	23578000	22216000	21755000	21278000	24231000	26843000	20134000	22996000	21604000
A0A078G640	BnaC09g00310D	BnaC09g00310Dprotein	2.4211	0	0	0	2038500	3151000	0	0	0	0	0	0	0
A0A078G659	BnaA08g25790D	BnaA08g25790Dprotein	9.066	18124000	11678000	16566000	14895000	16248000	16671000	17380000	18149000	17254000	17802000	21734000	19156000
A0A078G9P0	BnaA09g01350D	3-oxoacyl-[acyl-carrier-protein]reductase	3.1112	0	0	0	0	4917300	0	0	0	0	0	0	0
A0A078G670	BnaC06g01490D	hypotheticalprotein	2.29	0	0	0	0	0	7478900	0	0	0	0	0	0
A0A078G680	BnaC06g01590D	BnaC06g01590Dprotein	3.2137	3416500	0	0	3684300	0	0	0	0	0	5287400	0	0
A0A078G686	BnaC09g00810D	BnaC09g00810Dprotein	3.2782	0	1876700	0	0	0	0	0	0	0	0	0	0
A0A078G696	BnaA01g28540D	PhospholipaseD	120.54	57399000	33940000	25384000	34025000	13763000	0	33884000	40275000	0	50106000	42557000	38146000
A0A078G6B4	BnaC04g05620D	Delta-1-pyrroline-5-carboxylatesynthase	187.39	85864000	72023000	99637000	101530000	117250000	111450000	514810000	539470000	460920000	438380000	448290000	428840000
A0A078G6E7	BnaA08g25160D	ATP-dependentClpproteaseproteolyticsubunit	104.25	332350000	328210000	239440000	338980000	267730000	289140000	384110000	337500000	306540000	491860000	310080000	285930000
A0A078G6F1	BnaA09g00540D	DNAreplicationlicensingfactorMCM7	4.3736	0	0	0	4173200	0	0	0	0	0	0	0	0
A0A078G6G4	BnaA08g25090D	Dihydrolipoyllysine-residuesuccinyltransferase	4.9277	16225000	0	17241000	0	0	0	0	22404000	22850000	0	0	17156000
A0A078IHF2	BnaCnng19170D	hypotheticalprotein	3.3623	0	0	8574600	0	0	0	0	0	0	0	0	0
A0A078G6G8	BnaA08g25040D	hypotheticalprotein	9.184	6324000	8185100	7712300	0	6651900	5085900	5225800	8071500	10144000	0	0	0
A0A078G6G9	BnaA09g00840D	BnaA09g00840Dprotein	5.4152	0	1246500	0	1477800	0	0	0	0	0	1443400	0	0
A0A078G928	BnaC09g00020D	BnaC09g00020Dprotein	9.1392	0	0	0	0	5072200	0	0	0	0	0	0	0
A0A078G6I2	BnaA08g25110D	Lactoylglutathionelyase	5.6936	0	0	0	8149700	0	9598500	0	0	0	0	10572000	0
A0A078G6J1	BnaA09g01140D	ElongationfactorTu	10.645	0	0	0	0	3911700	0	0	0	0	0	0	0
A0A078HAB0	BnaC08g41760D	hypotheticalprotein	6.9731	14549000	8404600	8443500	6848000	5413700	4640000	8921300	5537200	0	6683300	5633400	7993900
A0A078G6K0	BnaA09g01240D	LEC14Bhomolog	2.5252	0	0	0	0	0	0	0	0	0	0	0	0
A0A078G6L3	BnaC04g36630D	hypotheticalprotein	3.7197	0	0	0	0	0	2184900	0	0	0	0	0	0
A0A078H1E3	BnaC08g15540D	hypotheticalprotein	6.9581	25578000	29399000	46863000	15233000	14010000	17588000	19874000	13967000	18445000	19097000	15963000	18967000
A0A078I5P3	BnaA04g14280D	hypotheticalprotein	2.783	0	0	0	0	0	0	4470300	0	0	0	0	0
A0A078GX70	BnaA08g25900D	hypotheticalprotein	211.44	167770000	179600000	233760000	166710000	178130000	227390000	138710000	201200000	268090000	96643000	145380000	179780000
A0A078IJK8	BnaC08g15780D	Methionineaminopeptidase	273.04	46419000	47072000	44769000	73290000	70415000	62922000	40959000	48477000	33056000	53988000	42242000	41052000
A0A078G6R5	BnaA01g33620D	BnaA01g33620Dprotein	10.669	0	0	0	0	0	0	0	0	0	2924200	0	0
A0A078G6S3	BnaC08g13860D	Phosphoglyceratemutase(2,3-diphosphoglycerate-independent)	217.4	403760000	420680000	360460000	332470000	341540000	327140000	813400000	896590000	734060000	600740000	658790000	551730000
A0A078H102	BnaA08g26190D	BnaA08g26190Dprotein	2.882	0	0	0	0	0	2290500	0	0	0	0	0	0
A0A078G6S8	BnaA01g33400D	40SribosomalproteinS3a	93.21	44091000	34717000	46601000	49979000	48364000	44971000	37718000	38718000	36031000	36572000	36574000	37448000
A0A078GZG9	BnaC01g40000D	Histonedeacetylase	10.839	0	0	0	0	5283200	0	0	0	0	0	0	0
A0A078GTY6	BnaC01g40380D	H/ACAribonucleoproteincomplexsubunit	37.926	5612800	0	5003600	7464300	8995700	6061600	0	0	0	4284200	0	4519700
A0A078HYE1	BnaC05g47390D	hypotheticalprotein	63.481	26268000	32268000	27940000	32460000	50714000	49431000	9932700	19926000	20793000	8610200	39044000	17675000
A0A078G6V7	BnaA01g33700D	ATP-diphosphatase	3.3794	0	0	0	0	1344700	0	0	0	0	0	0	0
A0A078G6W5	BnaA01g34070D	Cysteinesynthase	7.1246	2113700	1747000	2201500	5084700	4199800	4324100	1968100	0	0	3073800	0	2956800
A0A078G6W9	BnaC01g38960D	Adenosinekinase	13.792	0	0	0	0	0	0	0	0	0	1464300	0	0
A0A078G6X0	BnaA01g34120D	30SribosomalproteinS3,chloroplastic	309.99	527730000	609730000	609000000	816910000	841080000	892680000	291260000	279920000	249800000	339750000	375310000	340400000
A0A078G6X1	BnaA02g08820D	BnaA02g08820Dprotein	167.84	92088000	94862000	69832000	74014000	85964000	75495000	106100000	95907000	91310000	100440000	83032000	82971000
A0A078G6X6	BnaA01g34170D	ATPsynthasesubunitalpha	323.31	31389000000	35259000000	32100000000	26893000000	27172000000	28622000000	34411000000	35630000000	34129000000	28552000000	30688000000	30039000000
A0A078G6Z4	BnaA02g09170D	BnaA02g09170Dprotein	63.874	33667000	31613000	37709000	15812000	14023000	17805000	23234000	29518000	29283000	15769000	13972000	14968000
A0A078G6Z6	BnaA01g34100D	50SribosomalproteinL2,chloroplastic	101.09	125270000	154140000	139910000	213880000	193090000	175300000	47696000	70215000	41325000	53239000	68705000	57394000
A0A078G707	BnaA02g09370D	Aspartatekinase	2.8085	6580200	5840900	5240800	5973300	6201200	6507600	3946900	4866400	4228100	4065200	4216300	4196500
A0A078G714	BnaA01g34250D	BnaA01g34250Dprotein	146.48	31650000	28152000	31687000	25235000	22873000	29858000	27421000	28826000	27466000	30060000	34410000	41069000
A0A078G720	BnaA01g34300D	Ribulosebisphosphatecarboxylaselargechain	323.31	159570000000	157750000000	158190000000	179410000000	174750000000	173490000000	177830000000	177640000000	171390000000	175510000000	176370000000	172790000000
A0A078G729	BnaC02g25790D	BnaC02g25790Dprotein	4.3321	0	16191000	14523000	0	0	0	0	0	0	0	0	13234000
A0A078G733	BnaC02g25840D	3-deoxy-8-phosphooctulonatesynthase	2.9328	0	0	0	0	0	2876400	0	0	0	0	0	0
A0A078G743	BnaC03g54000D	Nicalin	171.37	64408000	52349000	71343000	55555000	47661000	57574000	42478000	35804000	42767000	44699000	41858000	45777000
A0A078G747	BnaC04g06110D	BnaC04g06020Dprotein	108.47	350570000	324820000	339570000	335070000	318970000	315490000	553170000	418320000	470930000	493190000	414870000	451590000
A0A078G755	BnaA06g36420D	BnaA06g36420Dprotein	6.7559	0	204880	0	0	0	0	0	0	0	0	0	0
A0A078G759	BnaA06g36470D	hypotheticalprotein	5.6941	0	7611000	8658500	7186200	0	0	0	0	0	5813900	5213600	6573900
A0A078G761	BnaC04g06010D	BnaC04g06010Dprotein	8.7344	3137700	0	0	0	0	0	0	0	0	0	0	0
A0A078G772	BnaC03g29500D	BnaC03g29500Dprotein	3.4502	0	2454600	0	0	0	0	0	0	0	0	0	0
A0A078G799	BnaC03g29750D	BnaC03g29750Dprotein	323.31	104530000	102690000	122440000	101730000	102710000	136840000	132300000	140190000	159500000	134380000	142350000	156830000
A0A078G7A3	BnaA06g36920D	hypotheticalprotein	144.83	120240000	125800000	124160000	102430000	119190000	128820000	187580000	206780000	205340000	156590000	93198000	181920000
A0A078G7A7	BnaC03g29680D	TranscriptioninitiationfactorIIFsubunitalpha	14.722	11113000	9764700	12112000	13718000	12604000	20284000	8263400	9432100	10665000	9320800	9053900	8274900
A0A078G7A9	BnaA06g36970D	hypotheticalprotein	11.174	10871000	0	11569000	9210700	7925900	8445200	16845000	11999000	10967000	9967000	9137800	0
A0A078G7B3	BnaC04g05360D	Clathrinlightchain	3.3478	0	0	1370300	0	0	0	0	0	0	0	0	0
A0A078G7B8	BnaA06g37070D	BnaA06g37070Dprotein	161.36	119090000	98389000	111550000	132100000	116120000	120590000	101530000	90619000	104340000	128670000	97059000	113170000
A0A078G7C1	BnaC03g29830D	Leucyl-tRNAsynthetase	288.04	415730000	434860000	436950000	525470000	507350000	521090000	638620000	662850000	716630000	572350000	574280000	569210000
A0A078G7C3	BnaA06g37120D	hypotheticalprotein	256.02	100060000	103800000	92910000	127910000	137310000	138750000	126720000	134070000	134370000	146520000	149120000	159290000
A0A078G7C7	BnaA06g37170D	hypotheticalprotein	5.5411	0	0	0	0	0	2171600	0	0	0	0	0	0
A0A078G7P4	BnaC08g14300D	RNAcytidineacetyltransferase	4.9749	0	0	0	0	0	1116000	0	0	0	0	0	0
A0A078G7F6	BnaC04g05260D	Chlorophylla-bbindingprotein,chloroplastic	323.31	5676500000	4768500000	4697600000	6138700000	7162000000	6579900000	6486900000	5816800000	6647400000	6965800000	6966200000	6746300000
A0A078G7H0	BnaA08g25580D	BnaA08g25580Dprotein	90.986	38263000	54898000	54565000	64629000	62924000	67462000	100460000	85644000	88622000	121760000	134900000	117220000
A0A078G7H2	BnaA09g30710D	hypotheticalprotein	6.4399	2897000	0	0	4516500	0	0	2030900	2110500	2199700	2405200	0	1351300
A0A078G7H3	BnaA09g30680D	Glycosyltransferase	4.9047	0	0	0	0	0	0	0	0	0	2238200	0	0
A0A078G7H9	BnaA09g30660D	Phospho-2-dehydro-3-deoxyheptonatealdolase	22.456	5668900	6326600	5765500	7585900	0	6972200	6820400	7169500	6330200	8203300	7688900	7265000
A0A078G7K0	BnaA09g30410D	hypotheticalprotein	14.33	7583500	9212000	6730500	7450300	10539000	7626400	8167300	10165000	10055000	7258400	9100800	8712400
A0A078G7K4	BnaA09g30330D	hypotheticalprotein	5.4062	0	0	0	3328800	0	4401500	4284700	4644300	0	6857800	5352500	6235000
A0A078G7K6	BnaA08g25180D	hypotheticalprotein	71.853	55365000	48998000	60342000	53328000	62695000	61161000	85008000	79631000	81882000	88045000	81864000	86087000
A0A078G7L1	BnaA09g30310D	BnaA09g30310Dprotein	3.7937	971070	0	0	0	0	0	0	0	0	0	0	0
A0A078G7N0	BnaA09g30060D	Phosphoglucomutase(alpha-D-glucose-1,6-bisphosphate-dependent)	323.31	1579600000	1576900000	1502200000	1466100000	1562900000	1425500000	2297100000	2257100000	2073100000	2046000000	1844500000	1823100000
A0A078HCA8	BnaA03g19330D	hypotheticalprotein	6.9682	6004400	5629900	5468400	5932500	5178600	5558500	6242800	0	5143000	5735700	5146400	5231000
A0A078G7P3	BnaA08g25080D	Seryl-tRNAsynthetase	38.35	11726000	12269000	14456000	14161000	8426200	11529000	18902000	22968000	18196000	19858000	18091000	16315000
A0A078G7P8	BnaA08g25030D	Pyridoxalphosphatehomeostasisprotein	2.5259	0	0	0	0	0	5700300	0	0	0	0	0	0
A0A078G7P9	BnaC03g27580D	hypotheticalprotein	9.1671	5570900	5004100	7426500	6033000	4510200	6650200	4542400	3537300	6591700	6518100	5083100	7410700
A0A078G7Q3	BnaC08g14150D	DynaminGTPase	16.518	18329000	16651000	17197000	16222000	19446000	20547000	15091000	12166000	14963000	18936000	19855000	19509000
A0A078G7Q6	BnaC03g27480D	Endoglucanase	85.221	23063000	23823000	24099000	37828000	38670000	37751000	26864000	35778000	26110000	38136000	44139000	43790000
A0A078G7S0	BnaC08g13900D	BnaC08g13900Dprotein	4.7038	0	0	0	0	0	10074000	0	0	0	0	0	0
A0A078G7T4	BnaA02g08330D	Calcium-transportingATPase	58.495	121630000	132990000	144050000	78743000	78894000	78735000	208700000	218620000	209080000	125960000	109760000	132710000
A0A078G7V2	BnaA02g08580D	hypotheticalprotein	2.7133	0	0	0	0	0	0	0	0	0	0	657070	0
A0A078G7W7	BnaC03g23500D	hypotheticalprotein	3.2879	2735900	0	1727100	0	0	0	0	0	0	0	0	0
A0A078G7Z8	BnaA02g09180D	Peptidylprolylisomerase	323.31	1302600000	1296400000	1335300000	1412100000	1328600000	1262500000	999250000	1039200000	972290000	1066600000	1105200000	1001500000
A0A078G803	BnaC09g47630D	Hydroxymethylbilanesynthase	41.393	10783000	26478000	22574000	11284000	22391000	32820000	15903000	18749000	22914000	11548000	17480000	20098000
A0A078G817	BnaC09g47430D	hypotheticalprotein	5.9209	5096400	7485200	7145000	7255400	0	0	6631800	6087100	6236200	8139700	7895800	6895500
A0A078G822	BnaC09g47380D	BnaC09g47380Dprotein	37.342	33676000	22914000	26616000	59462000	52052000	47064000	16997000	10139000	8968800	10693000	9466500	13669000
A0A078G836	BnaA01g34180D	BnaA01g34180Dprotein	284.98	3845400000	2740700000	3545300000	2031000000	1589100000	1821700000	3190400000	2512200000	2883300000	3730500000	2432000000	2751600000
A0A078G839	BnaC08g42640D	Leucyl-tRNAsynthetase	323.31	838200000	821470000	797040000	865890000	820560000	886730000	678160000	750360000	671310000	781720000	757500000	762620000
A0A078G842	BnaA01g34230D	DNA-directedRNApolymerasesubunit	99.068	60538000	62109000	60581000	108730000	128120000	110810000	54333000	59427000	58167000	62283000	63177000	55613000
A0A078G848	BnaC09g47460D	BnaA03g55790Dprotein	13.73	13993000	0	13747000	17752000	0	15558000	0	10680000	18825000	16742000	0	0
A0A078G853	BnaC09g47410D	Pyruvatekinase	139.74	63903000	46750000	41801000	66094000	79137000	49115000	63584000	56584000	51706000	69841000	66745000	58670000
A0A078G858	BnaC09g47360D	hypotheticalprotein	30.866	3148700	2589900	3870400	5639000	4048300	5095800	6214400	6430500	6290700	9156200	12382000	11610000
A0A078G861	BnaA01g34430D	UTP--glucose-1-phosphateuridylyltransferase	78.737	6664100	7908900	7555500	0	6915200	7742300	0	0	0	5295300	6198400	0
A0A078I1S9	BnaA06g23020D	BnaA06g23020Dprotein	5.1404	0	0	0	453360	0	0	0	0	0	0	0	0
A0A078G873	BnaC09g46980D	Malatedehydrogenase	323.31	13091000	14081000	19160000	14795000	14510000	19576000	15601000	14066000	22230000	17744000	21794000	27965000
A0A078G8D5	BnaC08g43490D	L-ascorbateperoxidase	323.31	1479500000	1416500000	1457500000	1078100000	953130000	1192900000	1485900000	1206900000	1057300000	1473900000	1330000000	1213200000
A0A078G8E2	BnaC06g01480D	hypotheticalprotein	41.691	23559000	24436000	23133000	23290000	23362000	23717000	27381000	26950000	25677000	23956000	25731000	24832000
A0A078G8E8	BnaA09g44120D	BnaA09g44120Dprotein	98.458	69986000	77482000	74318000	85403000	84714000	84251000	82994000	100700000	83845000	74788000	87105000	87053000
A0A078G8E9	BnaC03g29810D	hypotheticalprotein	37.555	41606000	42576000	42607000	45060000	44674000	44856000	67526000	67239000	64937000	57373000	63243000	56606000
A0A078G8F0	BnaC06g01580D	Acetyl-CoAcarboxylase	3.9263	10848000	10947000	8148800	10571000	14971000	18530000	12552000	16149000	32417000	28169000	21318000	28998000
A0A078G8G2	BnaA08g05700D	BnaA08g05700Dprotein	101.99	686150000	579520000	746500000	654930000	591500000	690280000	806420000	702850000	772510000	790320000	617780000	606800000
A0A078G8H6	BnaC03g30060D	BnaC03g30060Dprotein	75.786	8716800	8694900	8435200	6297100	7786800	7159000	7534900	5826300	0	6806000	5821300	8677500
A0A078G8H7	BnaA09g44550D	2-isopropylmalatesynthase	54.249	39256000	28112000	33563000	72266000	90283000	82019000	8273700	13948000	14999000	13706000	17776000	14245000
A0A078G8I9	BnaA08g05950D	BnaA08g05950Dprotein	9.757	7044600	9455400	7452600	15583000	20573000	15647000	8296200	6118600	4935100	6238700	7810900	5692700
A0A078G8J0	BnaA09g44520D	hypotheticalprotein	57.292	101140000	80642000	91832000	114760000	156990000	107720000	56936000	42959000	43650000	53152000	56307000	58802000
A0A078G8K2	BnaA09g44800D	Nascentpolypeptide-associatedcomplexsubunitbeta	35.648	27744000	26210000	15804000	25841000	45451000	28679000	12192000	16940000	10341000	15443000	14603000	0
A0A078G8K7	BnaA09g44850D	hypotheticalprotein	39.693	0	0	0	0	0	0	11850000	9063400	10337000	0	0	0
A0A078G8K8	BnaA09g44720D	BnaA09g44720Dprotein	61.718	97166000	106740000	112030000	91292000	87260000	96672000	80259000	96063000	80876000	77823000	83260000	73180000
A0A078G8M3	BnaA06g02770D	hypotheticalprotein	2.7436	0	0	0	0	0	1612800	0	0	0	0	0	0
A0A078G8M9	BnaA06g02720D	Cytokininriboside5'-monophosphatephosphoribohydrolase	4.6867	0	0	0	0	0	2391200	0	0	0	0	0	0
A0A078G8P3	BnaA08g24720D	BnaA08g24720Dprotein	5.3558	8035000	6606400	8970600	7839100	0	7730300	6231000	6729700	0	9891400	7838200	13598000
A0A078G8Q6	BnaA06g02520D	hypotheticalprotein	323.31	113540000	110180000	96184000	125610000	125570000	123040000	148910000	153600000	150550000	148820000	153660000	139350000
A0A078G8Q9	BnaA06g20480D	BnaA06g20480Dprotein	15.728	35594000	40490000	35561000	23462000	27636000	14505000	16134000	12273000	8212100	25426000	24346000	18410000
A0A078G8R1	BnaA08g24370D	hypotheticalprotein	16.497	6033600	7139000	7226600	9365100	13946000	10665000	6744700	8909900	8616500	6471200	7584600	8798700
A0A078G8S0	BnaA09g30250D	Thiamine-phosphatepyrophosphorylase	16.484	11966000	15284000	14292000	10623000	12866000	11334000	14316000	12229000	12135000	10933000	12691000	12232000
A0A078ILF4	BnaC08g15900D	Glyceraldehyde-3-phosphatedehydrogenase	264.98	18094000	19428000	31727000	22812000	29280000	30317000	13413000	19793000	34531000	32656000	22543000	40300000
A0A078IK55	BnaC06g04600D	BnaC06g04600Dprotein	25.062	16670000	14602000	16278000	15788000	0	15834000	16102000	14975000	0	0	14296000	16509000
A0A078G8T8	BnaA06g20780D	hypotheticalprotein	140.75	93815000	82828000	81441000	97423000	109750000	109100000	123340000	127250000	120530000	139880000	154690000	141840000
A0A078G8V2	BnaA06g20880D	Protein-L-isoaspartateO-methyltransferase	15.117	23155000	16287000	18678000	15320000	21192000	16040000	24473000	21004000	26446000	15400000	14109000	11762000
A0A078G8V8	BnaC03g27500D	Chloridechannelprotein	22.246	16645000	16415000	16690000	12143000	13017000	9656400	0	13152000	12774000	11394000	13097000	0
A0A078GZE1	BnaC01g40350D	CCT-theta	323.31	411910000	453270000	413250000	345250000	332070000	314200000	311180000	309940000	265290000	294300000	293750000	265000000
A0A078G8Z9	BnaA01g34290D	BnaA01g34290Dprotein	22.682	12067000	15178000	8044200	15607000	22984000	16599000	21015000	23437000	9854000	0	0	4821800
A0A078G901	BnaA01g18430D	hypotheticalprotein	5.1222	0	0	1702000	0	0	0	0	0	0	0	0	0
A0A078JCB9	BnaA05g35660D	HistoneH2A	4.6427	71846000	93414000	116850000	176550000	0	114680000	94665000	50246000	44100000	73548000	158310000	126980000
A0A078G931	BnaC09g00070D	V-typeprotonATPasesubunitF	18.068	74649000	76266000	98193000	32601000	53517000	66810000	78992000	48804000	54091000	84222000	94474000	82659000
A0A078G940	BnaC09g00050D	MLO-likeprotein	7.1454	5466100	3358000	0	0	0	0	7284000	0	10314000	0	0	0
A0A078G944	BnaC09g00220D	hypotheticalprotein	323.31	31094000000	27538000000	29252000000	30700000000	30460000000	30456000000	41122000000	35199000000	34107000000	45243000000	36198000000	32330000000
A0A078G948	BnaC03g29470D	Maspardin	4.5296	0	0	0	1084800	0	0	0	0	0	0	0	0
A0A078G953	BnaC03g41190D	Peptidylprolylisomerase	3.9288	45715000	0	64745000	0	0	41102000	191620000	111150000	124660000	0	78530000	0
A0A078G9L0	BnaA09g01050D	hypotheticalprotein	2.3409	0	0	0	0	0	0	0	0	0	0	0	15573000
A0A078G956	BnaC09g47750D	BnaC09g47750Dprotein	2.554	0	0	0	0	0	880540	0	0	0	0	0	0
A0A078G960	BnaC09g00370D	hypotheticalprotein	2.2945	0	0	0	1406700	1392400	0	0	0	0	0	0	0
A0A078G963	BnaC09g47650D	Carboxypeptidase	211.43	235280000	220630000	259740000	117860000	125150000	95509000	515740000	425530000	343930000	348230000	277350000	257640000
A0A078G969	BnaC09g00470D	hypotheticalprotein	8.8137	8433000	7877500	7632500	9801900	9988700	10275000	4671300	5286300	5337700	5944100	6314600	5272400
A0A078G974	BnaC09g00520D	hypotheticalprotein	7.7875	16076000	27848000	33626000	26943000	24182000	33560000	28387000	25534000	28679000	28385000	38553000	41270000
A0A078G998	BnaC03g30020D	Peptide-methionine(R)-S-oxidereductase	15.893	166980000	159980000	141290000	178040000	208520000	200390000	254130000	278880000	301500000	317700000	233370000	274960000
A0A078G9A1	BnaC09g00770D	hypotheticalprotein	21.618	860890000	749010000	566260000	562420000	522430000	640790000	578290000	601340000	612760000	924240000	654760000	495370000
A0A078IXD5	BnaA03g55960D	Guanosinenucleotidediphosphatedissociationinhibitor	5.004	0	0	0	0	0	0	0	0	4848000	0	0	0
A0A078IF26	BnaA09g01630D	1,3-beta-glucansynthase	15.816	30427000	82157000	166110000	58549000	59614000	69193000	89851000	60678000	81221000	78047000	56034000	74412000
A0A078G9C9	BnaC09g46850D	hypotheticalprotein	323.31	1790100000	1731500000	1598400000	1686300000	1634400000	1568900000	1886700000	1870300000	1677000000	1339400000	1222600000	1358900000
A0A078G9E1	BnaA09g30590D	BnaA09g30590Dprotein	323.31	3214800000	3240400000	3424200000	2963400000	2718700000	2839300000	2882100000	2989300000	2860600000	2669800000	2775100000	2999600000
A0A078G9E9	BnaA09g30540D	hypotheticalprotein	19.21	23908000	20990000	19487000	26780000	29270000	27004000	25863000	22467000	22784000	29469000	28652000	26625000
A0A078HZH9	BnaC06g01810D	BnaC06g01810Dprotein	56.489	96036000	80074000	97449000	39607000	38453000	50191000	55004000	47339000	48816000	146670000	96396000	105640000
A0A078G9H0	BnaA09g30290D	Dirigentprotein	3.0175	0	0	0	0	0	6300200	0	0	0	0	0	0
A0A078G9H2	BnaA09g44230D	hypotheticalprotein	15.392	0	9480000	12221000	0	8999800	0	0	10279000	0	0	0	0
A0A078G9I3	BnaA09g44330D	hypotheticalprotein	36.805	43562000	43562000	41519000	43068000	44533000	51322000	39916000	36969000	32935000	43095000	38966000	41309000
A0A078G9J3	BnaA09g30090D	hypotheticalprotein	6.1061	0	18000000	17558000	0	12569000	0	0	11210000	0	0	11411000	15246000
A0A078G9K3	BnaA09g00900D	BnaA09g00900Dprotein	93.666	166530000	106020000	110260000	130990000	119450000	117760000	189700000	144690000	152310000	153880000	127960000	141300000
A0A078G9L8	BnaA09g44680D	Peptidylprolylisomerase	85.537	61025000	70274000	60939000	54833000	51272000	60048000	78369000	72128000	72531000	56970000	56942000	71245000
W8RGQ3	Raf33	BnaA03g56980Dprotein	12.122	9521900	11296000	8601800	16347000	16041000	12253000	8399200	8629200	8001200	9212800	7671000	10426000
A0A078G9M5	BnaC03g27540D	BnaC03g27540Dprotein	9.8261	8426600	9482200	7122900	8476200	9997200	8817800	9399000	8625800	7017600	8600300	9202300	8255100
A0A078G9N0	BnaC03g27490D	hypotheticalprotein	53.983	16809000	16247000	16583000	17167000	16674000	17448000	21949000	21996000	16850000	19049000	14497000	16575000
A0A078G9Q7	BnaA09g45030D	hypotheticalprotein	2.7575	0	0	0	0	0	2556200	0	0	0	0	0	0
A0A078G9Q8	BnaA09g01080D	BnaA09g01080Dprotein	8.3259	1029200000	2626200000	1339100000	4544400000	2853800000	2322600000	0	2999600000	620200000	897950000	2475700000	3285400000
A0A078G9Q9	BnaC01g39750D	BnaC01g39750Dprotein	13.665	10814000	15404000	15307000	11958000	13009000	12892000	14360000	12729000	11874000	10099000	12650000	9874200
A0A078G9R6	BnaA04g05890D	Clathrinlightchain	3.9709	0	0	2517200	0	0	0	0	0	0	0	0	0
A0A078G9S1	BnaC03g27090D	BnaC03g27090Dprotein	323.31	2910300000	2652900000	2677300000	2656200000	2474400000	2338700000	3672500000	2847300000	3068200000	3109000000	2290300000	2350500000
A0A078G9S6	BnaA09g45180D	BnaA09g45180Dprotein	3.8113	3120800	0	2837300	0	2727200	3073800	3361000	0	3704200	0	2581800	2724100
A0A078G9T4	BnaA09g01380D	BnaA09g01380Dprotein	7.859	22046000	16039000	15108000	21696000	23908000	25654000	19189000	18453000	17459000	18404000	17795000	18832000
A0A078G9U0	BnaC01g39450D	BnaC01g39450Dprotein	3.0974	0	0	2194300	0	0	0	0	0	0	0	0	0
A0A078G9U8	BnaC09g47840D	hypotheticalprotein	21.956	24042000	19288000	18578000	20837000	18859000	22752000	34110000	23129000	33595000	25070000	19312000	22547000
A0A078G9V3	BnaA06g20710D	hypotheticalprotein	323.31	350770000	278540000	317700000	222940000	199840000	234680000	416530000	343990000	355270000	262260000	238060000	235870000
A0A078G9V6	BnaA04g05490D	hypotheticalprotein	214.07	82647000	58507000	56666000	94593000	35522000	83561000	78757000	44463000	52743000	73414000	68044000	63458000
A0A078G9W1	BnaC01g39200D	BnaC01g39200Dprotein	10.458	10465000	7676400	7836700	0	8947000	5520000	0	6119300	0	6377300	4839600	0
A0A078HX28	BnaA01g32060D	Coatomersubunitzeta	4.4551	36442000	27084000	34652000	0	0	0	0	0	21424000	0	0	21089000
A0A078GA04	BnaC09g47690D	ATP-dependentClpproteaseproteolyticsubunit	34.778	68204000	46287000	49774000	29929000	30093000	31152000	41904000	35855000	27228000	45687000	40419000	35597000
A0A078GA28	BnaC09g47440D	hypotheticalprotein	144.38	54192000	53718000	47201000	56761000	54691000	52774000	57714000	53271000	51712000	50980000	52831000	52122000
A0A078GA32	BnaC02g25430D	hypotheticalprotein	23.692	0	0	0	4969200	0	0	0	0	0	0	6510500	0
A0A078GA33	BnaC09g47390D	hypotheticalprotein	9.4713	8505000	7241500	8680700	8113300	5587300	5825600	6712000	0	6841300	6063200	6534000	4812900
A0A078I6L6	BnaC02g01040D	ATPsynthasesubunitbeta	323.31	2017400000	2035400000	2023500000	1996600000	1953500000	2081500000	2029700000	1971700000	1869400000	2853800000	2623100000	3044300000
A0A078JMK2	BnaCnng57310D	hypotheticalprotein	3.9814	4740600	0	0	3542500	0	0	5746400	4432300	0	5126700	0	0
A0A078GA43	BnaC09g47290D	hypotheticalprotein	93.52	64750000	64077000	70140000	58340000	57774000	68059000	63793000	62227000	64721000	61539000	58090000	67263000
A0A078GA48	BnaC01g35560D	Coatomersubunitbeta'	2.494	0	0	0	0	0	2321200	0	0	0	0	0	0
A0A078IXW8	BnaA02g36200D	BnaA02g36200Dprotein	9.3256	42517000	41239000	54262000	38294000	32017000	47254000	54007000	61897000	75790000	49617000	40176000	55865000
A0A078GA54	BnaC09g00030D	BnaC09g00030Dprotein	46.819	50193000	45836000	34003000	42291000	22597000	40648000	69975000	57657000	30730000	52239000	41070000	30699000
A0A078GA58	BnaC09g47090D	hypotheticalprotein	118.32	77695000	67762000	73936000	63893000	46248000	68502000	97873000	86315000	75143000	127280000	118210000	131250000
A0A078GA59	BnaC09g00080D	hypotheticalprotein	4.0272	3652100	3310600	3472300	2862700	0	3108500	4489100	4165800	4296700	3923400	3285600	4104500
A0A078GA67	BnaC02g25900D	BnaC02g25900Dprotein	192	60919000	58728000	70318000	31964000	36010000	37103000	28532000	26392000	31281000	41099000	46286000	46631000
A0A078GA69	BnaC09g46990D	Inorganicdiphosphatase	145.35	288630000	271900000	277510000	315990000	269540000	310880000	266290000	272580000	302170000	340050000	267740000	342680000
A0A078GA97	BnaA06g36380D	hypotheticalprotein	227.64	885140000	793000000	802360000	765200000	729520000	713810000	1055100000	904580000	915470000	860690000	818280000	789530000
A0A078GA99	BnaC09g46690D	hypotheticalprotein	62.578	59753000	56383000	61376000	68015000	60677000	73993000	56907000	57059000	64692000	53174000	52762000	54913000
A0A078GBR6	BnaA09g01470D	Plastoquinol--plastocyaninreductase	323.31	12752000000	12154000000	11730000000	13713000000	14363000000	15349000000	16025000000	12594000000	13485000000	17173000000	14018000000	13326000000
A0A078GAD3	BnaC04g49280D	Cysteinesynthase	201.89	28534000	23621000	43142000	0	0	0	26678000	33529000	43334000	0	0	0
A0A078GAD8	BnaA09g44140D	BnaA09g44140Dprotein	50.584	20774000	23765000	23182000	26774000	24305000	23121000	24880000	24632000	18085000	24386000	23831000	13542000
A0A078GAE5	BnaC04g49380D	hypotheticalprotein	51.632	16170000	14492000	18398000	19923000	20339000	19450000	13066000	14887000	15421000	22089000	18366000	18595000
A0A078GY98	BnaA04g25720D	Sinigrinase	4.0783	0	0	0	0	0	3285400	0	0	0	0	0	0
A0A078GAH6	BnaC04g49680D	Ribose-phosphatediphosphokinase	34.142	10511000	10565000	12622000	14794000	10824000	16102000	12398000	5888900	11724000	0	6476200	15180000
A0A078GAH8	BnaA06g37060D	hypotheticalprotein	2.7137	0	0	0	0	0	789540	0	0	0	0	0	0
A0A078GAH9	BnaA09g44690D	Mitogen-activatedproteinkinase	26.036	18868000	24507000	20293000	18689000	16412000	17498000	20554000	17009000	16727000	20196000	21904000	19276000
A0A078GAI4	BnaA06g37230D	Fructose-bisphosphatealdolase	143.18	1114900000	1008200000	946890000	1484500000	1535400000	1278000000	1487500000	1584300000	1147100000	1589200000	932330000	1630800000
A0A078JNS9	BnaCnng54710D	hypotheticalprotein	6.6415	24313000	16734000	9065500	29532000	27542000	24241000	31108000	24041000	20566000	29883000	21020000	0
A0A078GAJ2	BnaA09g44840D	Serine/threonine-proteinphosphatase2A55kDaregulatorysubunitB	4.8794	0	3243900	2996200	0	0	0	0	2160500	4292900	0	0	3244000
A0A078GAJ4	BnaA09g00510D	Vacuolarproteinsorting-associatedprotein51homolog	44.136	20038000	20575000	18506000	20013000	23010000	25421000	19035000	21594000	17422000	15164000	17219000	16034000
A0A078GAJ5	BnaA09g00560D	hypotheticalprotein	57.665	442660000	417810000	474910000	227660000	227780000	244000000	246610000	168000000	211520000	308600000	285270000	324710000
A0A078ISF2	BnaCnng23260D	Sucrosesynthase	2.6262	2848000	0	0	0	0	0	0	0	0	0	0	0
A0A078ILI8	BnaCnng18330D	NADHdehydrogenase[ubiquinone]1alphasubcomplexsubunit12	12.052	57007000	50590000	59813000	47806000	37246000	66411000	86980000	51722000	90383000	75187000	46730000	77278000
A0A078GAL1	BnaA06g37360D	Peptidyl-prolylcis-transisomerase	15.402	109600000	109480000	126860000	94552000	86197000	122190000	784710000	870360000	1181800000	296380000	309240000	523710000
A0A078GAQ0	BnaA09g01310D	hypotheticalprotein	3.8658	6335800	6294200	8946400	5059600	0	0	0	3034500	4719900	0	0	0
A0A078JS08	BnaCnng62340D	Vacuolarproteinsorting-associatedprotein29	2.222	0	0	0	0	1998600	0	0	0	0	0	0	0
A0A078GAR6	BnaC01g39740D	BnaC01g39740Dprotein	78.651	17914000	16679000	19841000	23042000	23630000	26203000	21263000	20794000	18842000	15391000	23372000	25660000
A0A078GAR7	BnaC01g39690D	BnaC01g39690Dprotein	48.842	43567000	46954000	63978000	54188000	63915000	52423000	59816000	47733000	53205000	56671000	55546000	51357000
A0A078GAT0	BnaC06g24840D	BnaC06g24840Dprotein	2.2872	0	0	0	0	0	864210	0	0	0	0	0	0
A0A078HUC8	BnaA01g32180D	BnaA01g32180Dprotein	57.122	64295000	85552000	75109000	90726000	89224000	54335000	37294000	35849000	28667000	33898000	24863000	31205000
A0A078GAW7	BnaC01g38940D	BnaC01g38940Dprotein	4.6227	0	0	0	0	0	2735800	0	0	0	0	0	0
A0A078GAX4	BnaC05g40290D	BnaC05g40290Dprotein	12.643	2912200	2653000	2622800	2015100	0	0	4626900	4590200	0	3609200	3199200	0
A0A078GAY2	BnaC05g40140D	BnaC05g40140Dprotein	13.699	98943000	111380000	120650000	132640000	93210000	95152000	140220000	129950000	127510000	120730000	114920000	131840000
A0A078GB01	BnaC03g23460D	BnaC03g23460Dprotein	3.1723	0	0	0	0	0	0	0	0	0	0	1875800	0
A0A078GB18	BnaC05g39540D	Transmembrane9superfamilymember	5.2724	0	0	0	0	0	0	10422000	0	9107900	0	0	0
A0A078GB20	BnaC03g23440D	Thioredoxinreductase	49.697	63438000	77366000	62269000	74395000	84136000	96364000	78851000	75844000	60133000	93557000	108430000	88485000
A0A078GB50	BnaC03g23740D	Amineoxidase	15.625	12873000	10638000	14568000	9803500	8810200	10905000	10996000	12243000	11442000	10449000	12519000	8749700
A0A078IWU9	BnaCnng27040D	Glutathionegamma-glutamylcysteinyltransferase	93.755	83433000	76704000	64992000	46554000	50937000	46605000	71585000	82430000	73084000	53285000	62491000	56788000
A0A078GB72	BnaC08g42350D	BnaC08g42350Dprotein	2.4044	0	0	0	0	0	0	0	0	0	0	0	11844000
A0A078GB79	BnaC01g24110D	BnaC01g24110Dprotein	8.9399	51441000	36778000	45272000	31819000	23931000	31421000	23294000	21374000	22576000	49280000	30983000	38879000
A0A078GB81	BnaA06g36640D	hypotheticalprotein	106.52	30997000	30170000	30258000	19708000	18879000	18886000	24128000	23662000	24187000	18001000	13077000	16947000
A0A078GB84	BnaC09g00540D	hypotheticalprotein	78.538	111580000	94792000	89810000	126800000	123690000	112590000	111160000	115900000	103370000	98172000	113450000	98059000
A0A078GBA2	BnaC09g00690D	hypotheticalprotein	19.586	11179000	9310300	10733000	6575900	6861200	6363000	8369900	7961600	11085000	8432100	7159800	8480400
A0A078GBA8	BnaA06g36890D	BnaA06g36890Dprotein	6.2065	5433900	4966100	5375800	4209700	5676000	5073700	0	5360400	6259700	0	4931800	0
A0A078GBB1	BnaC08g42630D	hypotheticalprotein	305.83	302630000	288040000	246990000	284640000	291630000	258440000	423620000	415700000	329530000	256050000	221980000	244070000
A0A078GBB2	BnaC08g42850D	hypotheticalprotein	4.6543	0	0	0	0	0	5314100	0	0	0	0	0	0
A0A078GBC7	BnaA06g37040D	hypotheticalprotein	8.5805	15679000	19455000	20745000	9635000	14125000	13793000	15208000	13606000	13471000	16697000	18412000	22722000
A0A078H130	BnaA08g26690D	BnaA08g26690Dprotein	31.973	16502000	14461000	14836000	19433000	31812000	14357000	16999000	16056000	17037000	14941000	13784000	14196000
A0A078GBE4	BnaC09g01090D	hypotheticalprotein	156.03	36066000	33443000	34984000	34345000	31924000	35349000	31385000	30507000	25097000	34368000	30635000	31197000
A0A078GBE5	BnaC08g43200D	hypotheticalprotein	2.6961	0	0	0	0	0	0	0	0	626060	0	0	0
A0A078GBE9	BnaA09g00370D	ProteintransportproteinSEC23	7.2318	0	0	6336800	5308000	5845700	6612100	7546600	6795300	7361300	6759900	7118500	5796100
A0A078GBF7	BnaC04g43370D	Beta-galactosidase	55.054	37263000	43630000	34188000	34648000	32992000	33945000	46265000	44861000	47127000	37481000	39882000	37808000
A0A078GBF9	BnaA06g37340D	hypotheticalprotein	20.192	16645000	15338000	14285000	12515000	12510000	13947000	8223700	11949000	9368500	8006300	12399000	12252000
A0A078GBG2	BnaC08g43180D	Serine/threonine-proteinphosphatase	4.6829	0	4890000	5722900	0	0	0	0	0	0	0	0	0
A0A078GBH5	BnaC08g43330D	hypotheticalprotein	2.7107	0	0	0	0	2422600	0	0	0	0	0	0	0
A0A078GBI0	BnaA08g05660D	Beta-amylase	15.198	0	0	3405600	0	0	0	6184300	6038000	6509500	10361000	8627600	10003000
A0A078GBI9	BnaC08g43480D	BnaC08g43480Dprotein	11.936	0	0	0	0	0	5387900	0	0	0	0	0	0
A0A078GBJ5	BnaA08g05810D	BnaA08g05810Dprotein	4.3615	0	0	0	0	0	0	1732000	0	0	0	0	0
A0A078GBK2	BnaC04g02020D	Thioredoxinreductase	323.31	331980000	342940000	340730000	306390000	326760000	335380000	397690000	545190000	395730000	521980000	532620000	492210000
A0A078GBX7	BnaC03g23420D	BnaA03g19530Dprotein	2.7954	0	0	0	0	0	838550	0	0	0	0	0	0
A0A078IK57	BnaCnng19130D	BnaCnng19130Dprotein	11.194	12106000	14816000	9968300	13773000	14926000	13576000	11606000	7106600	7368300	13119000	13320000	12735000
A0A078GBM1	BnaC04g01820D	BnaC04g01820Dprotein	3.3765	0	0	0	0	3154500	0	0	0	0	0	0	0
A0A078HF53	BnaA03g19170D	BnaA03g19170Dprotein	199.97	61845000	63659000	61739000	58309000	58402000	52590000	53349000	49513000	52009000	43594000	44220000	45955000
A0A078GBN3	BnaA06g02860D	hypotheticalprotein	2.5411	0	0	0	0	0	0	0	0	30069000	0	0	0
A0A078GBN8	BnaA06g02810D	hypotheticalprotein	8.188	10434000	10736000	10258000	14782000	14000000	15096000	14118000	14704000	14009000	13961000	11209000	13124000
A0A078HZ14	BnaC08g10640D	BnaC08g10640Dprotein	7.0782	5333600	3899400	0	4056500	5903600	0	9771700	7200900	7262200	6988700	5087300	5709900
A0A078GBQ3	BnaC04g01470D	Expansin	9.1052	102510000	89239000	100880000	0	75296000	55373000	0	107630000	83032000	110690000	63429000	0
A0A078GBQ5	BnaA08g06090D	Importinsubunitalpha	52.127	20705000	18207000	23778000	16249000	13421000	20053000	21217000	20004000	27090000	17463000	13534000	19323000
A0A078GBR0	BnaA06g02930D	Alanine--tRNAligase	323.31	1325100000	1311100000	1383700000	1733000000	1633700000	1570500000	585130000	569570000	546930000	1028400000	1112400000	1144800000
A0A078GBR4	BnaC04g01370D	BnaC04g01370Dprotein	144.62	42841000	42096000	43130000	49079000	49454000	65938000	39076000	41306000	43633000	41327000	51626000	50871000
A0A078I0C0	BnaC06g03500D	hypotheticalprotein	19.718	110870000	111370000	112220000	138150000	116250000	94609000	157400000	140070000	121070000	143450000	132850000	149540000
A0A078GBT4	BnaA06g02730D	BnaA06g02730Dprotein	2.749	0	0	0	1984000	0	0	0	0	0	0	0	0
A0A078GBT7	BnaC01g39480D	PhosphoinositidephospholipaseC	18.396	41906000	30852000	41363000	34098000	24569000	28966000	54415000	49024000	47106000	38706000	35404000	48595000
A0A078GBV1	BnaA06g02530D	hypotheticalprotein	6.2363	0	0	0	0	6046200	0	0	0	0	0	0	0
A0A078GBV3	BnaC03g23220D	BnaC03g23220Dprotein	6.2363	0	0	0	2347900	0	1990200	0	0	0	2531800	2882000	2337900
A0A078GBV7	BnaA06g02110D	Germin-likeprotein	323.31	4025800000	3375800000	3239300000	4156400000	3971600000	4203200000	6137800000	5422200000	4839300000	5110400000	3456100000	5046700000
A0A078GBW2	BnaC03g17310D	hypotheticalprotein	4.2123	8451200	10127000	7194100	0	7625600	7170700	8348000	7076200	5738600	6976600	6879800	5715700
A0A078GBW3	BnaC01g39180D	BnaC01g39180Dprotein	2.3192	0	0	0	0	0	0	0	12223000	0	0	0	0
A0A078GBY1	BnaC03g17110D	Glutathionetransferase	153.34	234170000	199510000	188250000	98011000	92799000	83829000	428520000	357260000	343090000	540420000	524930000	582070000
A0A078GBY2	BnaC03g23520D	hypotheticalprotein	285.43	276600000	260810000	281560000	337820000	314970000	333140000	103040000	98877000	94395000	105640000	102150000	124000000
A0A078GBZ3	BnaA01g18340D	BnaA01g18340Dprotein	2.3027	0	0	0	0	0	1690400	0	0	0	0	0	0
A0A078GBZ5	BnaC01g38830D	BnaC01g38830Dprotein	4.9051	5776100	4761400	4341400	4393000	4740700	3253900	4804400	4017200	3904000	3974800	4168900	3639700
A0A078GC10	BnaA06g01980D	BnaA06g01980Dprotein	158.17	48714000	43976000	41917000	0	0	0	52665000	50227000	46252000	0	0	0
A0A078GC16	BnaC05g24200D	Phosphoribulokinase	323.31	3237300000	3303600000	3003000000	4024700000	3674800000	3689700000	5019900000	4738200000	4518600000	4964300000	3965500000	4460200000
A0A078GC22	BnaA01g18320D	hypotheticalprotein	72.142	41904000	47926000	36886000	41077000	36041000	34630000	53560000	61220000	47124000	51011000	57261000	40113000
A0A078GC31	BnaC02g25570D	Proteasomesubunitalphatype	323.31	249960000	258720000	254930000	219850000	223610000	261180000	271260000	251820000	247440000	222810000	194400000	238290000
A0A078GC34	BnaA01g18470D	hypotheticalprotein	6.0727	0	0	0	0	64810000	0	0	63357000	0	0	44624000	0
A0A078GC45	BnaC08g42510D	hypotheticalprotein	2.6429	0	0	0	0	0	1499400	0	0	0	0	0	0
A0A078GC48	BnaC03g16560D	BnaC03g16560Dprotein	50.405	26003000	19721000	22185000	24271000	22241000	21341000	24366000	18942000	22184000	20705000	15786000	15703000
A0A078GC51	BnaC03g41180D	Glutathionetransferase	2.2552	0	0	0	0	0	3973300	0	0	0	0	0	0
A0A078HUL6	BnaA01g25900D	hypotheticalprotein	47.779	11687000	13290000	12642000	13785000	12733000	15844000	11882000	12280000	10406000	11052000	10252000	10483000
A0A078HGT5	BnaC06g06620D	BnaC06g06620Dprotein	5.4492	16957000	0	0	0	0	0	0	13712000	0	0	0	0
A0A078I519	BnaC06g06480D	Peptide-methionine(R)-S-oxidereductase	30.916	57871000	45533000	64952000	109970000	108810000	150840000	69600000	64620000	72495000	160910000	115620000	147210000
A0A078GC89	BnaC08g43010D	BnaC08g43010Dprotein	3.2529	0	0	0	0	0	2158900	0	0	0	0	0	0
A0A078GC94	BnaA06g00880D	Chalcone-flavononeisomerasefamilyprotein	140.44	65614000	68524000	50410000	68086000	72154000	68472000	93530000	73556000	69266000	80500000	95304000	79333000
A0A078GCA1	BnaA06g36400D	hypotheticalprotein	16.716	3457700	0	4190100	0	0	0	4111800	5237200	5966700	3817600	4638600	6470100
A0A078GCA4	BnaA06g36450D	S-(hydroxymethyl)glutathionedehydrogenase	2.4371	0	0	0	0	0	1944300	0	0	0	0	0	0
A0A078GCC4	BnaC08g43360D	DNAligase	14.547	16540000	15090000	15467000	13552000	12363000	11568000	12767000	11632000	11872000	16221000	16923000	16510000
A0A078GCD4	BnaC03g57320D	hypotheticalprotein	159.98	251970000	240770000	238950000	198510000	193700000	197410000	262380000	233460000	225510000	201960000	207580000	179630000
A0A078GCE2	BnaC03g57220D	Aldose1-epimerase	65.098	7507500	7698600	8786800	18429000	14117000	15947000	0	0	7587500	12596000	18819000	14348000
A0A078GIL3	BnaC02g30020D	hypotheticalprotein	12.959	12477000	13272000	12186000	8560800	8245600	7036200	7924700	7791800	5665900	7845900	11291000	9500100
A0A078GCF6	BnaA06g37050D	hypotheticalprotein	3.2967	0	0	0	6302500	4037500	6640700	0	0	0	0	0	0
A0A078GCG6	BnaC07g31560D	hypotheticalprotein	5.2668	23515000	26274000	22435000	12527000	12886000	8007000	16394000	15622000	11358000	20860000	20929000	15297000
A0A078GCI3	BnaC01g37850D	BnaC01g37850Dprotein	2.9157	0	0	0	0	0	454460	0	0	0	0	0	0
A0A078GCI7	BnaC07g31110D	hypotheticalprotein	12.285	3873300	4281800	3245400	5188300	3710600	2976200	4846600	8597400	2993200	2576500	2840800	0
A0A078GCK3	BnaA06g02850D	Prolylendopeptidase	323.31	142700000	143520000	153350000	138830000	145220000	147480000	156980000	168540000	161850000	154990000	142260000	141800000
A0A078GCL9	BnaC07g31330D	ATP-dependent6-phosphofructokinase	9.0889	0	0	0	2650500	0	0	3911700	4159600	0	0	0	0
A0A078HIE9	BnaC06g03750D	BnaC06g03750Dprotein	9.9019	10105000	10373000	14284000	9233200	10711000	10667000	8167700	12444000	11751000	0	10609000	10220000
A0A078GCQ3	BnaA04g05980D	hypotheticalprotein	8.3783	23828000	22923000	24538000	17670000	17220000	15334000	38888000	41450000	37968000	22900000	20302000	19338000
A0A078GCS5	BnaA04g05680D	Clusteredmitochondriaproteinhomolog	107.36	61374000	63361000	64183000	56813000	62064000	60858000	54025000	45616000	62288000	48852000	46634000	51151000
A0A078GCT9	BnaA06g02150D	Ubiquitincarboxyl-terminalhydrolase	6.1356	0	0	0	6588800	7949100	0	0	0	0	0	0	0
A0A078GCU6	BnaA04g05950D	hypotheticalprotein	25.055	15055000	15714000	14984000	10243000	9563200	8059400	18958000	22833000	18231000	10332000	10230000	11294000
A0A078GCU7	BnaA04g05480D	BnaA04g05480Dprotein	3.7433	2213600	3078500	2631900	0	0	1913200	2577600	0	0	0	0	0
A0A078GCV6	BnaA06g02000D	hypotheticalprotein	17.381	0	2202000	0	3330200	0	0	0	0	0	0	4024800	3730000
A0A078GCV8	BnaA04g05380D	hypotheticalprotein	51.514	12005000	12131000	16561000	16037000	15757000	16472000	9045500	9631400	12010000	13497000	14016000	14965000
A0A078GCW9	BnaA04g05650D	BnaA04g05650Dprotein	14.68	0	0	0	5304100	3847100	4824700	8813100	8288700	7647800	9225200	7969200	10571000
A0A078GCX3	BnaA04g05600D	Dihydrolipoamideacetyltransferasecomponentofpyruvatedehydrogenasecomplex	114.94	227970000	250690000	259270000	224910000	224210000	231600000	304140000	286430000	323000000	234130000	260620000	297490000
A0A078GCY5	BnaA01g18450D	Pyruvate,phosphatedikinase	2.7538	0	2358100	0	0	0	0	0	0	0	0	0	0
A0A078GD37	BnaA08g12450D	Coatomersubunitbeta	21.401	45664000	39233000	33991000	38546000	37649000	40150000	32618000	26697000	37333000	32601000	29748000	29865000
A0A078GD41	BnaC03g40970D	D-3-phosphoglyceratedehydrogenase	323.31	588860000	583420000	597220000	687430000	685730000	729000000	650030000	630500000	613930000	617440000	575930000	616820000
A0A078GD45	BnaC03g23430D	hypotheticalprotein	2.6499	0	0	0	0	0	26220000	0	0	0	0	0	0
A0A078GD47	BnaC03g23480D	BnaC03g23480Dprotein	49.962	53635000	58229000	59359000	44418000	39426000	46090000	61865000	67005000	60607000	63208000	51276000	56071000
A0A078HMX9	BnaC03g67370D	hypotheticalprotein	5.1439	0	0	1201800	0	875800	0	0	0	0	0	0	0
A0A078GD58	BnaC03g23630D	BnaC03g23630Dprotein	2.6974	0	0	0	2574100	0	0	0	0	0	0	0	0
A0A078GD63	BnaA08g12370D	Protein-serine/threoninephosphatase	13.226	2851400	0	2879200	0	0	0	3229200	0	3292400	0	0	2756600
A0A078GD82	BnaC05g24210D	BnaC05g24210Dprotein	4.7754	0	0	0	230940	0	0	0	0	0	0	0	0
A0A078GD98	BnaC05g24360D	BnaC05g24360Dprotein	116.04	639030000	659910000	582400000	905560000	103650000	1038300000	800960000	653970000	536100000	809580000	649660000	555190000
A0A078H4V6	BnaC01g28410D	BnaC01g28410Dprotein	5.0045	0	0	0	4638900	0	0	0	0	0	0	0	0
A0A078H9V9	BnaC01g28440D	PyruvatedehydrogenaseE1componentsubunitalpha	267.26	97726000	95113000	88879000	77397000	72031000	79349000	111620000	105580000	105730000	82290000	76810000	82763000
A0A078GZ50	BnaA04g25200D	Peptidylprolylisomerase	46.305	788540000	710540000	791930000	773050000	716800000	854320000	855760000	710110000	782080000	897710000	695200000	814860000
A0A078GDD8	BnaC08g42870D	hypotheticalprotein	45.149	80783000	71171000	65220000	82420000	73367000	75939000	70359000	61246000	61617000	79056000	62773000	61388000
A0A078GDE6	BnaC08g42970D	Superoxidedismutase	26.02	59329000	52495000	69650000	239030000	140550000	281020000	106190000	113950000	142100000	218750000	244160000	307540000
A0A078GDE8	BnaC07g31500D	BnaC07g31500Dprotein	4.0576	0	0	0	0	0	1252000	0	0	0	0	0	0
A0A078GDF5	BnaC04g49420D	BnaC04g49420Dprotein	323.31	269580000	271200000	233040000	244240000	253580000	234550000	255740000	286290000	259000000	214580000	219890000	195680000
A0A078GDG6	BnaC08g43170D	Calreticulin	27.679	5297300	5898800	5526400	4859400	4947600	5648400	0	0	0	0	0	3193800
A0A078GDJ7	BnaC07g30950D	BnaC07g30950Dprotein	14.187	8061900	8901600	10816000	7134500	9864100	9913100	0	7588200	0	6652000	7138200	7733600
A0A078GDL1	BnaA08g05630D	BnaA08g05630Dprotein	166.74	127100000	102030000	99997000	92695000	99783000	79734000	123410000	137340000	123020000	171580000	159060000	158600000
A0A078IJ13	BnaCnng18320D	BnaCnng18320Dprotein	11.833	0	0	0	0	0	1957700	0	0	0	0	0	0
A0A078GDN1	BnaC04g49920D	BnaC04g49920Dprotein	4.915	0	1595100	0	0	0	0	0	0	0	0	0	0
A0A078J2Z8	BnaC08g47670D	BnaC08g47670Dprotein	13.984	9742300	11239000	11211000	8132000	9002300	8530900	8637800	12766000	12453000	7444300	6624500	8200700
A0A078GDR1	BnaA06g02940D	hypotheticalprotein	4.9533	9442000	0	6206600	0	0	0	7604800	7729300	0	0	0	0
A0A078GDR4	BnaA04g05670D	BnaA04g05670Dprotein	13.131	198460000	246590000	223750000	395930000	252710000	349430000	141290000	125800000	134680000	161040000	108640000	112830000
A0A078GDT1	BnaA05g30840D	BnaA05g30840Dprotein	5.6982	0	13619000	14431000	10912000	17858000	0	8592500	0	12262000	8848700	13112000	0
A0A078GDT7	BnaA05g30940D	BnaA05g30940Dprotein	38.299	41837000	44805000	40466000	42684000	50738000	56577000	58510000	54647000	45815000	57823000	50436000	46197000
A0A078GDV8	BnaA06g02440D	hypotheticalprotein	5.6739	0	0	0	0	0	0	0	2492300	0	0	0	0
A0A078IND2	BnaC03g77420D	hypotheticalprotein	5.0287	0	0	0	0	0	4343300	0	0	0	0	0	0
[truncated: 3,759 more rows]

## Sheet: Unique pep>=2
Identified high-confidence proteins (unique peptides >=2) in proteomic data
Protein information				Intensity_(+P,W10)			Intensity_(+P,5;1a)			Intensity_(-P,W10)			Intensity_(-P,5;1a)
Protein accession	Gene name	Protein description	Score	(+P,W10)_1	(+P,W10)_2	(+P,W10)_3	(+P,5;1a)_1	(+P,5;1a)_2	(+P,5;1a)_3	(-P,W10)_1	(-P,W10)_2	(-P,W10)_3	(-P,5;1a)_1	(-P,5;1a)_2	(-P,5;1a)_3
A0A078CGE6	M3KE1	MAP3Kepsilonproteinkinase1	5.656	9133300	9497100	8712000	9647100	10192000	11078000	7733400	12510000	15059000	11543000	10739000	11826000
Q9LLY4	BAT2	1-acyl-sn-glycerol-3-phosphateacyltransferaseBAT2,chloroplastic	14.136	14656000	9893200	13310000	13757000	10733000	14928000	17532000	10901000	11656000	14906000	14801000	13856000
A0A076U3R7	GDI1	Guanosinenucleotidediphosphatedissociationinhibitor	7.3386	6485600	0	2956800	0	0	2662400	0	0	2911800	3800100	2229600	0
A0A078BWL0	BnaAnng08420D	hypotheticalprotein	219.59	1127900000	968100000	1144300000	1106600000	801520000	1080500000	634060000	549120000	513560000	530040000	457730000	511390000
A0A078BXJ1	BnaCnng07500D	Glucanendo-1,3-beta-D-glucosidase	323.31	75094000	63101000	81008000	51979000	54102000	61039000	220870000	205960000	225340000	56878000	59572000	71066000
A0A078C354	BnaC09g41680D	40SribosomalproteinS7	71.015	101850000	73549000	74702000	129850000	95178000	77557000	45561000	36741000	28280000	50598000	70938000	42520000
A0A078C5F6	BnaA09g35930D	BnaA09g35930Dprotein	6.1813	28199000	26242000	26579000	0	32803000	33805000	29150000	0	0	28287000	0	0
A0A078C6A1	BnaA03g52260D	hypotheticalprotein	10.773	23442000	20151000	16673000	16281000	19124000	20515000	30748000	34930000	21634000	13098000	17827000	19099000
A0A078C6N9	BnaA03g52970D	40SribosomalproteinS3a	38.538	29627000	27119000	28475000	35966000	36570000	36292000	18702000	15266000	18486000	17071000	15109000	15361000
A0A078I1H0	BnaC05g47280D	BnaC05g47280Dprotein	17.001	522220000	343020000	409860000	616810000	615190000	602940000	800460000	186700000	287140000	406950000	405240000	139430000
A0A078GQS1	BnaA05g31700D	BnaA05g31700Dprotein	194.83	17073000	14671000	15675000	15858000	14508000	15855000	15111000	13017000	13490000	13676000	11795000	14146000
A0A078GK07	BnaC03g22290D	hypotheticalprotein	10.368	0	15224000	17083000	19401000	15584000	17484000	0	16950000	0	16848000	0	0
A0A078H6L6	BnaC04g08700D	BnaC04g08700Dprotein	39.735	504000000	596440000	423920000	734430000	611940000	425280000	299820000	264970000	236390000	399080000	378790000	205050000
A0A078H6H8	BnaA06g35970D	hypotheticalprotein	89.918	162920000	178910000	186590000	154340000	199220000	214890000	150490000	166510000	131710000	123550000	118380000	108880000
A0A078CJY2	BnaA04g16630D	UDP-glucuronatedecarboxylase	4.1725	0	2885400	2262500	0	2489000	0	0	1961100	2075400	2905900	2711100	2585600
A0A078CLN7	BnaA01g26560D	hypotheticalprotein	51.467	211820000	329870000	299930000	288340000	313500000	370740000	121180000	168090000	148900000	203800000	203500000	178950000
A0A078H9F5	BnaA06g35850D	BnaA06g35850Dprotein	222.45	333160000	316460000	286320000	414710000	395820000	309710000	154060000	154580000	135720000	148370000	117230000	123530000
A0A078CVS8	BnaA03g00720D	hypotheticalprotein	20.078	130440000	123290000	72110000	143670000	162880000	71228000	169170000	138940000	78756000	169660000	109310000	87622000
A0A078CXF9	BnaC09g39400D	(S)-2-hydroxy-acidoxidase	37.348	110360000	106740000	92368000	68332000	57899000	45354000	61110000	75045000	57470000	84750000	97364000	79026000
A0A078CXX6	BnaA09g45430D	hypotheticalprotein	126.43	87659000	86869000	88556000	73473000	71813000	67090000	72362000	73230000	67925000	65658000	67039000	64651000
A0A078FAH6	BnaA09g39760D	Ubiquitin	272.57	1963500000	2554300000	2165300000	2325300000	2610200000	2384300000	2329700000	2672800000	2372100000	1941400000	2047400000	1821300000
A0A078D7G6	BnaC03g57360D	Eukaryotictranslationinitiationfactor5A	24.439	37671000	30914000	1243500	46580000	25566000	3444000	40671000	42123000	2986600	43953000	76138000	20202000
A0A078D911	BnaC03g17190D	BnaC03g17190Dprotein	27.096	32699000	16921000	15879000	14716000	14735000	8839100	0	0	0	0	0	0
A0A078D939	BnaCnng63830D	HistoneH3	7.8054	1864900000	1757400000	1811600000	2301100000	1475100000	1504500000	862300000	1638400000	2632200000	905750000	1508400000	1923300000
A0A078DAQ0	BnaC03g75120D	Tubulinbetachain	289.58	86727000	84969000	89798000	102090000	110580000	117380000	58465000	69691000	56473000	64485000	66079000	60590000
A0A078DAZ5	BnaC07g27410D	hypotheticalprotein	105.5	64353000	66466000	66521000	51853000	47130000	50756000	61393000	54277000	57694000	48398000	44681000	45240000
A0A078DES1	BnaC02g00740D	Malatedehydrogenase	323.31	591860000	570430000	613100000	710050000	637580000	739660000	654370000	616920000	652630000	855440000	1014600000	1060400000
A0A078IAT9	BnaA02g32850D	26SproteasomeregulatorysubunitRPN11	84.319	23130000	22425000	19692000	23652000	22160000	26119000	24580000	22209000	19581000	21691000	15592000	18962000
A0A078DIZ0	BnaC03g74960D	hypotheticalprotein	3.5614	0	0	0	0	0	7695600	0	0	0	0	0	0
A0A078DMP0	BnaC03g60160D	Peptidyl-prolylcis-transisomerase	135.27	458430000	381210000	386920000	319880000	324130000	311150000	5544400000	5041200000	5672900000	5532800000	5302100000	4757600000
A0A078DNQ5	BnaA04g05550D	ATPsynthasesubunitd,mitochondrial	46.283	189470000	144800000	196970000	32656000	34283000	41793000	67645000	48450000	36498000	155270000	94809000	127400000
A0A078DQX4	BnaC03g29960D	BnaC03g29960Dprotein	323.31	1486700000	1584200000	1432800000	886230000	887960000	849620000	882670000	979150000	875670000	1237800000	1126400000	1173800000
A0A078DR63	BnaA06g19360D	hypotheticalprotein	40.275	128290000	140060000	180790000	295340000	274240000	299840000	48678000	60434000	76110000	82625000	65278000	61408000
A0A078DW94	BnaA03g47520D	hypotheticalprotein	28.495	64760000	50509000	50291000	38126000	0	26559000	53721000	26542000	30189000	36832000	29812000	41208000
A0A078DWS2	BnaA04g29060D	60SribosomalproteinL36	5.4427	351540000	296580000	318230000	591590000	386180000	561020000	224560000	199330000	170350000	249310000	156960000	171810000
A0A078HQ78	BnaA09g10380D	hypotheticalprotein	38.539	87138000	103830000	113660000	134980000	108180000	143950000	71268000	60510000	56289000	72046000	70121000	0
A0A078E263	BnaCnng48210D	BnaCnng48210Dprotein	18.908	24552000	23370000	24224000	33308000	34387000	30174000	24329000	30297000	29710000	23657000	25280000	24696000
A0A078E3A7	BnaA04g29590D	SmallnuclearribonucleoproteinSmD2	7.6668	11904000	9719000	0	10574000	10924000	0	0	8947800	0	0	8912600	6758200
A0A078E3L6	BnaA09g15790D	Traffickingproteinparticlecomplexsubunit	9.3269	30128000	25130000	26731000	9261200	9050300	9753700	0	0	11646000	0	8948500	8798400
A0A078GX23	BnaA04g17180D	hypotheticalprotein	3.1277	0	19542000	0	0	0	0	0	0	0	0	3766800	0
A0A078EA13	BnaA02g10220D	hypotheticalprotein	6.8378	49731000	43526000	65022000	39846000	38675000	47186000	47819000	31968000	41648000	29252000	32145000	32992000
A0A078EFV5	BnaC05g32140D	PhotosystemI	323.31	11533000000	11037000000	8581700000	12552000000	13856000000	9201000000	12981000000	12856000000	10488000000	14939000000	13428000000	10773000000
A0A078EGM9	BnaC01g21760D	Cytochromef	323.31	10873000000	9526700000	7288800000	9359400000	9791100000	7676900000	11709000000	11876000000	10238000000	9856000000	11538000000	11127000000
A0A078EGN5	BnaC01g27980D	BnaC01g27980Dprotein	165.14	14898000000	15563000000	17396000000	18597000000	17877000000	20508000000	14937000000	18705000000	18566000000	16594000000	17051000000	17169000000
A0A078HNK7	BnaAnng05780D	hypotheticalprotein	72.605	959130000	928010000	1029900000	1100800000	1028500000	1041300000	663860000	501840000	718260000	619900000	659440000	640640000
A0A078EKT7	BnaC05g32120D	BnaC05g32120Dprotein	323.31	15183000000	13580000000	14630000000	13349000000	14183000000	13339000000	16120000000	15606000000	16206000000	16005000000	14669000000	17680000000
A0A078ELG7	BnaCnng08870D	BnaCnng08870Dprotein	5.2674	3180200	2686500	3655000	2841200	2519100	0	0	0	0	0	2476700	3397700
A0A078EMU2	BnaCnng22940D	hypotheticalprotein	6.2964	21857000	21510000	26583000	26723000	0	25415000	24228000	21851000	0	29642000	29506000	25006000
A0A078GAC4	BnaA09g43990D	Profilin	12.552	212680000	78922000	72913000	64647000	38526000	86899000	47760000	76581000	55339000	79495000	90634000	23203000
A0A078JI54	BnaCnng45820D	BnaCnng45820Dprotein	12.663	32632000	23265000	30775000	16303000	13912000	0	12768000	11834000	12023000	19521000	21999000	32535000
A0A078EVF2	BnaC02g02190D	hypotheticalprotein	78.66	23653000	24724000	19786000	17599000	17757000	16827000	16284000	14428000	15448000	16917000	16232000	14445000
A0A078EWY5	BnaA02g29370D	FACTcomplexsubunitSSRP1	64.204	23594000	20547000	23978000	25530000	24001000	21043000	26672000	24268000	28799000	27515000	31458000	31254000
A0A078EYJ3	BnaA09g00180D	hypotheticalprotein	16.609	6296800	7517900	5191300	5097400	0	4413800	3644100	0	5205600	3194500	0	4239700
A0A078EYM2	BnaC08g45280D	Proliferatingcellnuclearantigen	10.388	12216000	14686000	8391300	11977000	11330000	8659000	12390000	20910000	16070000	8483900	13047000	11027000
A0A078EYN0	BnaC08g45320D	BnaC08g45320Dprotein	20.053	7224600	8665700	8010900	3690500	6542500	7958700	0	4847400	6816600	0	6994100	4891900
A0A078EZ90	BnaA07g24840D	BnaA07g24840Dprotein	323.31	1051100000	1000600000	929540000	779950000	767420000	722300000	1133300000	1099900000	1020900000	995830000	958870000	935690000
A0A078F818	BnaA02g06730D	hypotheticalprotein	13.82	1175300000	1302600000	2081900000	1995000000	1755100000	2660000000	1168700000	963630000	1254100000	1442200000	1057100000	1150900000
A0A078EZE1	BnaA07g25340D	BnaA07g25340Dprotein	8.2173	6917700	5925900	6221500	5301700	6173200	5387800	6843100	9563700	6988500	4498900	5504800	5538200
A0A078EZQ9	BnaC06g14990D	hypotheticalprotein	47.813	52388000	47931000	34100000	14460000	8202600	6447600	45292000	39357000	24699000	15273000	11563000	7156100
A0A078EZS1	BnaC06g14840D	Diaminopimelateepimerase	109.2	28266000	25186000	22661000	47182000	45028000	38534000	34981000	35598000	29295000	45528000	37726000	39527000
A0A078EZV7	BnaA03g18760D	Delta-1-pyrroline-5-carboxylatesynthase	34.544	0	0	8705900	0	0	0	24165000	17063000	18994000	16471000	10616000	21489000
A0A078EZW2	BnaA03g18710D	hypotheticalprotein	323.31	1570000000	1668200000	1640600000	1752100000	2080800000	2199600000	1935200000	1777400000	1991400000	1872400000	1632600000	2252000000
A0A078EZY8	BnaA03g18310D	hypotheticalprotein	57.865	0	7994800	7184000	12373000	21769000	13227000	9159100	0	0	6266400	0	0
A0A078F009	BnaA03g18060D	hypotheticalprotein	2.6693	0	0	0	0	0	1622800	0	0	0	0	0	0
A0A078FJ74	BnaC03g21000D	UbiquitinthioesteraseOTU1	12.726	9615900	11346000	13145000	24523000	22617000	20885000	0	0	11418000	25958000	20222000	31482000
A0A078F050	BnaA03g17360D	AIRcarboxylase	18.745	4308000	3652000	7983700	0	2689400	4433900	3964000	0	8047300	0	0	0
A0A078I0W8	BnaA03g48110D	hypotheticalprotein	8.3447	0	15607000	0	0	0	0	0	0	0	0	0	13248000
A0A078F0B9	BnaC03g47520D	BnaC03g47520Dprotein	27.187	7590500	0	11253000	12273000	9169900	11599000	15955000	18054000	13011000	13617000	13528000	12392000
A0A078ITA2	BnaAnng13110D	BnaAnng13110Dprotein	108.02	636750000	527930000	626640000	838190000	671250000	780450000	370800000	254770000	347040000	483320000	272050000	346870000
A0A078F0J2	BnaC03g35630D	hypotheticalprotein	3.47	0	0	0	0	0	4220900	0	0	0	3333600	2817300	5553800
A0A078F0Q7	BnaC03g35080D	BnaC03g35080Dprotein	16.557	28841000	33052000	32658000	26332000	23855000	21635000	21917000	20332000	22125000	20944000	24022000	21415000
A0A078F0U2	BnaC03g34680D	Shikimatedehydrogenase	26.585	32533000	31575000	36285000	35739000	31337000	32314000	41515000	40833000	42195000	40707000	44840000	42285000
A0A078F101	BnaA06g15810D	hypotheticalprotein	63.265	133470000	103620000	127510000	123080000	113980000	111120000	163830000	126640000	106400000	134950000	127040000	110940000
A0A078F117	BnaA06g15610D	hypotheticalprotein	8.259	0	0	2100400	0	2445700	3557300	0	0	1993200	0	0	0
A0A078HMI5	BnaC08g20000D	hypotheticalprotein	6.6656	43075000	41980000	38874000	42464000	39416000	43153000	70651000	79773000	96248000	53615000	50323000	58386000
A0A078F159	BnaA05g14040D	hypotheticalprotein	2.933	0	0	0	0	0	0	0	0	0	0	0	4698400
A0A078F191	BnaA05g13740D	BnaA05g13740Dprotein	323.31	5209500000	5688000000	4994400000	6469800000	6359000000	6381900000	5035100000	5444500000	5057600000	6425800000	6398500000	6280600000
A0A078F1A3	BnaA05g13640D	PSI-G	7.5692	330740000	561560000	561710000	476250000	681170000	757050000	292810000	961390000	605280000	718350000	598070000	284250000
A0A078F1F5	BnaA02g30400D	hypotheticalprotein	323.31	304030000	262120000	307590000	427450000	363640000	391100000	144580000	147610000	98748000	147260000	166630000	230350000
A0A078F1H1	BnaC09g12810D	Glutamineamidotransferase	137.16	69491000	70539000	83491000	87113000	83706000	86358000	62417000	66019000	82886000	56845000	51485000	66340000
A0A078F1Q6	BnaA01g07360D	hypotheticalprotein	25.581	38294000	0	53169000	21979000	0	0	37255000	0	38009000	52794000	34295000	43628000
A0A078F1S5	BnaA05g26510D	hypotheticalprotein	3.5508	7618600	0	5387800	4698000	4473800	3213100	4396400	4710000	4522100	4891600	4656800	0
A0A078F1S8	BnaA07g24400D	Sinigrinase	178.68	201050000	142820000	196210000	117050000	120040000	109320000	229120000	206880000	155530000	192320000	130760000	103370000
A0A078F1X5	BnaA05g26960D	BnaA05g26960Dprotein	17.179	0	3517700	3214500	0	3790900	3707200	0	0	0	2954300	0	0
A0A078F200	BnaA07g24900D	BnaA07g24900Dprotein	49.544	364110000	303080000	310870000	593210000	472010000	508990000	314990000	258280000	280830000	432540000	285610000	389080000
A0A078F206	BnaA05g27210D	Ubiquitinylhydrolase1	3.8493	0	0	7081600	10993000	12115000	15009000	14027000	13808000	16581000	15848000	16828000	14058000
A0A078F247	BnaA07g25350D	Beta-hexosaminidase	96.987	72329000	73889000	62842000	64570000	69759000	63681000	58437000	56637000	52630000	55969000	58484000	49747000
A0A078F278	BnaA05g27710D	hypotheticalprotein	4.784	4819600	2855500	5048300	2916000	2904700	3891300	3784000	0	4081700	0	0	4597600
A0A078F2B3	BnaA05g28510D	DNAgyrasesubunitB	77.302	68466000	65984000	61564000	113270000	110920000	84115000	60054000	68426000	56519000	70430000	73340000	67530000
A0A078H5X4	BnaA03g54590D	hypotheticalprotein	112.46	122520000	99982000	42565000	86111000	77676000	61504000	77741000	117850000	33526000	192220000	185430000	114290000
A0A078FJR2	BnaC04g26360D	BnaC04g26360Dprotein	3.1035	7127400	0	0	6393400	0	5027900	7634400	0	0	0	0	0
A0A078HGG8	BnaC03g48580D	RING-typeE3ubiquitintransferase	6.9515	5009400	7501900	4490900	0	0	4930800	5979300	0	0	0	3640400	0
A0A078F2M1	BnaA06g24640D	BnaA06g24640Dprotein	8.8927	12934000	13970000	9578800	13282000	10897000	12298000	14664000	14280000	14739000	13531000	14791000	15688000
A0A078JBH7	BnaC03g72590D	BnaC03g72590Dprotein	213.04	82899000	90244000	82711000	100770000	104070000	92791000	84006000	91523000	82800000	80680000	69298000	83174000
A0A078FJF2	BnaC03g49190D	Acyl-coenzymeAoxidase	15.678	0	0	0	0	5603900	6794800	0	0	0	0	7930900	0
A0A078INS8	BnaC02g45800D	Lipoxygenase	4.5917	0	0	0	0	1189700	0	3069700	2353900	2558500	2655800	0	0
A0A078FHI8	BnaA02g13140D	hypotheticalprotein	170.56	1749200000	1676500000	1913500000	2218600000	2122100000	2093000000	1050300000	1080600000	1112800000	1042800000	998790000	931770000
A0A078F300	BnaA07g25210D	BnaA07g25210Dprotein	8.4533	2343700	3856500	2694000	3934600	6208200	5436800	0	0	4840200	4278900	5483300	5778500
A0A078HLB5	BnaC06g27360D	60SribosomalexportproteinNMD3	17.172	5920400	7896500	7101900	6227400	6172000	7252400	0	3433300	0	3336300	0	0
A0A078F357	BnaA07g25610D	hypotheticalprotein	12.426	11909000	11986000	10470000	10155000	11033000	15281000	10853000	9894400	7980500	9769800	10423000	10615000
A0A078F359	BnaA07g24830D	BnaA07g24830Dprotein	8.9487	4513400	4808600	3704700	3680900	3984600	0	10693000	9539800	8414800	9744100	10572000	15910000
A0A078F3A4	BnaC03g47510D	BnaC03g47510Dprotein	4.0174	7590900	14141000	40509000	5301300	6986000	14767000	0	18090000	0	0	0	28561000
A0A078IHE2	BnaCnng17210D	BnaCnng17210Dprotein	4.2945	114330000	138990000	0	64090000	66556000	0	0	42742000	0	45065000	0	0
A0A078F3B2	BnaC06g15470D	Chlorophylla-bbindingprotein,chloroplastic	111.68	4385300000	4191400000	3707700000	1985700000	2352700000	2023100000	4033100000	2745200000	1715200000	5923100000	4879300000	3746000000
A0A078F3B9	BnaC06g15320D	BnaC06g15320Dprotein	104.56	23504000	22027000	24793000	18062000	19646000	23976000	23476000	22932000	25072000	31200000	37386000	36618000
A0A078F3C6	BnaA07g25580D	Eukaryotictranslationinitiationfactor3subunitJ	14.203	23428000	0	18180000	15172000	12645000	20180000	0	0	13602000	0	0	12837000
A0A078F3D0	BnaC06g15120D	hypotheticalprotein	11.465	181880000	173340000	99647000	410330000	292120000	33459000	109930000	81699000	146340000	130220000	123520000	220960000
A0A078F3D2	BnaA07g25630D	hypotheticalprotein	12.256	18199000	21211000	15915000	14344000	14299000	13442000	16144000	17367000	16396000	29145000	30633000	24861000
A0A078F3E0	BnaC06g14970D	hypotheticalprotein	9.5199	5319100	0	0	0	0	0	0	0	0	3964400	0	4609600
A0A078F3G8	BnaC03g35820D	BnaC03g35820Dprotein	7.7974	0	0	3643400	0	0	0	0	0	0	0	0	0
A0A078GCD9	BnaA08g05520D	hypotheticalprotein	7.7849	0	3324700	3605700	0	3910600	3425600	0	0	0	0	1637000	0
A0A078GI46	BnaC03g22030D	hypotheticalprotein	2.2109	8994700	0	0	0	0	0	0	0	0	0	0	0
A0A078F3K1	BnaC06g15200D	hypotheticalprotein	18.387	5282600	4609400	4738600	4797400	0	0	6774000	0	5401300	4898700	0	4200500
A0A078F3K5	BnaC06g15100D	hypotheticalprotein	3.9876	0	0	0	0	0	0	0	1380000	0	1404000	2233800	0
A0A078F3L1	BnaA02g05110D	CCT-beta	310.89	195950000	163910000	214910000	131380000	127350000	135050000	116150000	99872000	140090000	123750000	125950000	159670000
A0A078F3L6	BnaA02g05160D	BnaA02g05160Dprotein	323.31	735430000	639300000	593890000	491990000	452350000	397720000	657690000	699730000	690640000	278660000	266780000	290860000
A0A078F3M2	BnaC06g14700D	hypotheticalprotein	9.8097	93978000	81664000	51780000	121940000	243560000	119960000	0	65158000	0	58777000	60125000	0
A0A078GBS1	BnaC01g39780D	SmallnuclearribonucleoproteinSmD1	22.298	14468000	0	0	0	0	0	0	0	0	0	0	0
A0A078HE05	BnaC02g09450D	hypotheticalprotein	101.04	11323000	11467000	13761000	12636000	9938600	15617000	10204000	9458200	11663000	10127000	8212200	11854000
A0A078F3S0	BnaA02g05660D	BnaA02g05660Dprotein	93.781	62042000	41585000	40290000	60546000	42984000	42426000	21506000	18053000	15572000	19313000	30186000	26735000
A0A078F3S8	BnaA03g18170D	BnaA03g18170Dprotein	2.4722	0	0	0	0	0	2614400	0	0	0	0	0	0
A0A078FMY7	BnaC03g21590D	hypotheticalprotein	33.57	11129000	11600000	10048000	2762700	3623300	3563500	5654900	6475800	4691700	6293300	8027500	7213800
A0A078F406	BnaA03g17270D	BnaA03g17270Dprotein	2.4134	0	0	0	0	0	4181700	0	0	0	0	0	0
A0A078F418	BnaC03g47900D	hypotheticalprotein	323.31	655800000	708150000	735120000	584110000	581350000	566280000	940980000	879290000	864810000	642730000	638610000	704590000
A0A078F439	BnaA06g16250D	60SribosomalproteinL13	110.34	604490000	613450000	613200000	726840000	703850000	803460000	306300000	301170000	263860000	339590000	333540000	321910000
A0A078F446	BnaC03g62950D	BnaC03g62950Dprotein	7.8968	19505000	13773000	15413000	17731000	0	14387000	25191000	20875000	15720000	21926000	19658000	0
A0A078F449	BnaA06g16150D	Peroxidase	217.95	108780000	99175000	91521000	42941000	42320000	47780000	107740000	116880000	110350000	39513000	38034000	35732000
A0A078F464	BnaC03g47500D	hypotheticalprotein	90.916	27571000	29837000	22652000	16211000	20547000	26360000	36985000	25242000	35204000	48122000	33842000	41208000
A0A078F483	BnaA06g15750D	Ubiquitinylhydrolase1	4.2522	0	0	0	3262600	0	0	0	0	0	0	0	0
A0A078F495	BnaA06g15500D	Proteindisulfide-isomerase	46.347	33377000	42049000	33844000	31861000	35832000	22098000	30868000	33909000	27569000	25848000	22434000	21056000
A0A078F4A0	BnaA06g15400D	BnaA06g15400Dprotein	323.31	243960000	226270000	271070000	211520000	194860000	204430000	281660000	288590000	296870000	356360000	314480000	331070000
A0A078F4A3	BnaA06g15350D	hypotheticalprotein	67.946	108450000	118620000	113870000	87910000	72520000	85220000	83823000	95432000	60484000	99468000	100820000	103220000
A0A078F4B9	BnaA05g13930D	hypotheticalprotein	9.6201	38908000	21978000	27852000	0	0	0	22435000	16566000	18685000	0	0	0
A0A078GHF6	BnaA06g00410D	hypotheticalprotein	3.1308	0	0	18092000	0	0	0	0	0	0	0	0	0
A0A078F4E2	BnaA02g26450D	4-diphosphocytidyl-2C-methyl-D-erythritolsynthase	24.98	0	0	0	0	0	10634000	0	0	0	0	0	0
A0A078F4E9	BnaA05g13530D	BnaA05g13530Dprotein	5.2066	4115300	6267100	0	0	0	0	3695800	0	0	0	0	0
A0A078F4F0	BnaA05g13480D	hypotheticalprotein	2.7021	0	0	0	0	0	368840	0	0	0	0	0	0
A0A078F4G9	BnaA05g13230D	BnaA05g13230Dprotein	25.943	8974600	7689500	10493000	0	4757400	5516500	11866000	6759900	10633000	4670300	6595700	8554100
A0A078F4J2	BnaC03g35690D	Clathrinheavychain	323.31	340830000	356780000	366870000	292050000	332420000	324020000	315260000	316290000	321780000	339110000	391890000	359040000
A0A078F4M3	BnaC09g12250D	hypotheticalprotein	3.8868	0	0	0	0	4905100	0	0	0	9489300	0	0	7002800
A0A078F4M6	BnaC03g35290D	hypotheticalprotein	5.1086	17136000	12515000	8807200	9678600	9753000	5831500	8931400	7839400	8371600	6958500	6100000	7136400
A0A078F4N0	BnaC03g35240D	hypotheticalprotein	10.989	34089000	29115000	23401000	22725000	23638000	20317000	23853000	23979000	22610000	20178000	20570000	17790000
A0A078ITB4	BnaC01g38590D	CTPsynthase	6.0324	5516200	5948300	6355100	5373000	5938100	0	6447200	6651500	6306900	5130300	6129000	5844700
A0A078JTS6	BnaCnng61520D	Protein-serine/threoninekinase	9.8021	7298900	6197100	4712800	6071700	4855600	5690400	6089000	7727800	5749100	4573300	8350100	4609000
A0A078F4U2	BnaA06g16340D	hypotheticalprotein	60.041	35148000	33846000	45604000	14107000	16255000	24362000	17536000	12990000	15970000	12281000	13805000	12233000
A0A078F4U7	BnaC03g34940D	Dihydrolipoamideacetyltransferasecomponentofpyruvatedehydrogenasecomplex	6.797	0	0	0	0	0	0	0	0	3532500	0	0	0
A0A078F4V5	BnaA06g16140D	hypotheticalprotein	16.246	12966000	10899000	15476000	20535000	16715000	22773000	15429000	13325000	16216000	15079000	14675000	19409000
A0A078F4Z4	BnaA05g27170D	BnaA05g27170Dprotein	6.8523	0	0	0	9946500	0	10338000	0	0	0	0	0	19544000
A0A078F4Z7	BnaA06g16420D	hypotheticalprotein	3.8891	0	0	0	0	0	5459200	0	0	0	0	0	0
A0A078F501	BnaA06g15390D	BnaA06g15390Dprotein	27.861	25303000	27248000	29202000	25954000	26857000	27160000	26106000	30643000	24869000	22010000	18575000	18810000
A0A078F503	BnaA06g15340D	BnaA06g15340Dprotein	7.7474	7920100	8101200	6358400	7461600	6718500	7618300	10165000	9495900	8157400	7030000	8809200	0
A0A078F507	BnaA05g27270D	CCT-eta	233.81	378150000	366990000	334500000	325040000	320470000	359000000	309980000	283720000	291880000	275110000	300600000	277260000
A0A078F508	BnaA06g16270D	BnaA06g16270Dprotein	91.467	167420000	169140000	118990000	113860000	125040000	182920000	148170000	162470000	116550000	100520000	96524000	85677000
A0A078F530	BnaA05g27420D	BnaA05g27420Dprotein	86.751	18832000	27179000	20449000	0	20076000	15609000	17273000	31594000	32797000	23564000	28818000	21118000
A0A078F572	BnaC05g23490D	Ferredoxin--NADPreductase,chloroplastic	2.7743	0	2859900	2612200	0	0	0	2913200	0	3191700	0	0	0
A0A078F585	BnaA05g27670D	Eukaryotictranslationinitiationfactor3subunitG	4.0156	0	0	0	0	0	5586400	0	0	0	0	0	0
A0A078F589	BnaA05g13900D	Dirigentprotein	18.943	0	6168000	6576800	0	8264600	6443800	7729600	0	0	0	7204500	7698400
A0A078F5C5	BnaA05g28020D	Superoxidedismutase	323.31	394840000	416610000	362730000	314120000	275410000	279790000	416940000	419640000	420960000	390820000	387200000	391430000
A0A078F5C6	BnaA05g13070D	hypotheticalprotein	14.428	25945000	0	18356000	27918000	0	0	27107000	23322000	16716000	14746000	0	0
A0A078GLP5	BnaC06g11240D	Obg-likeATPase1	323.31	46495000	38628000	49263000	46870000	47095000	50662000	32803000	34731000	40463000	42541000	55351000	55309000
A0A078F5E3	BnaA05g28220D	hypotheticalprotein	18.351	101360000	96112000	131760000	105360000	87769000	97879000	58698000	56700000	72606000	124930000	66417000	75901000
A0A078F5F0	BnaA05g28370D	hypotheticalprotein	4.2864	0	0	0	0	0	0	0	0	0	0	0	2285600
A0A078F5H6	BnaA05g13150D	BnaA05g13150Dprotein	265.42	49912000	54149000	48550000	158240000	170540000	162920000	62050000	62352000	58013000	181350000	190700000	154390000
A0A078F5H8	BnaC07g33560D	hypotheticalprotein	19.192	25098000	24205000	17609000	12904000	11900000	14005000	39005000	25428000	30771000	22105000	25192000	26245000
A0A078F5K2	BnaC09g12190D	BnaC09g12190Dprotein	117.72	85133000	72826000	60215000	84503000	70368000	64901000	69792000	72617000	74719000	98794000	76626000	92667000
A0A078F5K3	BnaC07g33310D	hypotheticalprotein	27.757	18551000	21495000	18588000	13647000	15414000	15520000	19485000	19464000	16168000	15430000	15352000	14186000
A0A078F5L5	BnaC09g12520D	2-C-methyl-D-erythritol2,4-cyclodiphosphatesynthase	49.752	252960000	193650000	199380000	186850000	154380000	224900000	306230000	172450000	206900000	319320000	222770000	211660000
A0A078F5M4	BnaC03g54660D	Acidphosphatase	15.693	124650000	105250000	166870000	117600000	117140000	139100000	93983000	74423000	89110000	168030000	145320000	160040000
A0A078F5N0	BnaC07g33060D	Pyruvate,phosphatedikinase	323.31	411210000	431650000	407560000	199990000	213850000	183810000	825880000	775110000	777700000	598610000	631470000	570560000
A0A078F5T2	BnaC09g43560D	hypotheticalprotein	61.176	61718000	64082000	67074000	32978000	30464000	37084000	68072000	71768000	65838000	47177000	46144000	46687000
A0A078F5T6	BnaA05g27130D	BnaA05g27130Dprotein	2.4082	0	0	0	0	0	0	0	0	0	0	3168200	0
A0A078F5T8	BnaC09g43460D	BnaC09g43460Dprotein	4.9173	13218000	10593000	0	13687000	0	13864000	0	0	0	10030000	7626700	0
A0A078F5U4	BnaC09g43360D	hypotheticalprotein	21.385	0	0	0	0	0	3708900	0	0	0	0	0	0
A0A078F5V2	BnaA05g27330D	7,8-dihydroneopterinaldolase	42.712	25181000	26867000	9696300	27116000	31572000	15922000	27926000	37596000	13920000	29543000	40228000	21879000
A0A078F5V5	BnaC09g43160D	Translocon-associatedproteinsubunitbeta	9.696	0	0	0	36156000	0	0	0	0	0	0	0	0
A0A078F5V9	BnaA05g27380D	hypotheticalprotein	16.146	14040000	11482000	13347000	17430000	0	13495000	20215000	22940000	21029000	17405000	19909000	17599000
A0A078F5W0	BnaC09g43060D	hypotheticalprotein	4.8823	0	2687000	0	0	0	0	0	2773700	2612000	0	0	0
A0A078F5X2	BnaC09g42810D	hypotheticalprotein	12.913	10549000	10055000	10398000	7448600	7026900	5157800	9069500	6576000	6529700	7432300	4012200	7108200
A0A078F5X4	BnaC09g42760D	Formatedehydrogenase,mitochondrial	323.31	103230000	87187000	79315000	50773000	47128000	52979000	98231000	85458000	82124000	47313000	35710000	42764000
A0A078F5Z4	BnaA05g27100D	BnaA05g27100Dprotein	2.6774	0	0	0	3044400	0	3084800	0	0	0	0	0	0
A0A078F5Z9	BnaA05g27150D	BnaA05g27150Dprotein	5.0258	5959000	0	0	0	0	0	0	0	0	6111800	0	6539000
A0A078F603	BnaA05g27530D	BnaA05g27530Dprotein	29.421	798890000	619230000	783300000	965730000	939930000	1076000000	457060000	462200000	474190000	363750000	350700000	454630000
A0A078F604	BnaA05g27200D	hypotheticalprotein	143.11	375720000	380700000	398680000	251830000	268160000	257710000	293500000	322630000	362190000	265900000	279300000	346650000
A0A078F612	BnaA05g27300D	hypotheticalprotein	8.5862	9135400	8700800	10273000	8164200	8367400	12988000	10093000	7996500	6501600	7092100	8131600	10902000
A0A078J4S0	BnaAnng15790D	BnaAnng15790Dprotein	120.76	63112000	57195000	48329000	65253000	63446000	64402000	47686000	48991000	45506000	36434000	36953000	38726000
A0A078F633	BnaA05g27880D	BnaA05g27880Dprotein	13.38	13566000	15011000	12050000	8379900	10750000	12573000	11829000	13861000	9474400	11057000	13416000	10674000
A0A078JFL3	BnaUnng01440D	BnaUnng01440Dprotein	8.961	0	0	0	9026400	8510900	8900600	0	23635000	19973000	21534000	34169000	22602000
A0A078F649	BnaC08g11060D	DNA-directedRNApolymerasesubunit	13.706	14423000	16731000	15768000	17706000	15344000	14905000	15891000	17488000	16669000	16325000	16366000	15438000
A0A078F654	BnaC08g44860D	hypotheticalprotein	23.663	0	0	16683000	7811600	4670600	8561500	0	0	0	6498300	0	7131100
A0A078F679	BnaC08g11410D	BnaC08g11410Dprotein	209.79	29351000	26668000	29034000	27643000	25455000	27419000	25714000	28284000	23430000	23984000	20613000	24979000
A0A078F689	BnaA05g27850D	Clathrinheavychain	117.42	137540000	147020000	142870000	131700000	124390000	107730000	160830000	152840000	138520000	158590000	140830000	154400000
A0A078JLF5	BnaAnng26810D	Non-specificserine/threonineproteinkinase(Fragment)	9.5617	7126400	6839700	7114700	7595400	0	3753900	8355600	4294300	9332900	8425700	7155200	6070700
A0A078F6D0	BnaA05g28400D	hypotheticalprotein	27.513	23795000	22762000	29636000	16314000	17224000	13653000	21828000	25510000	25074000	26968000	21228000	30455000
A0A078F6D5	BnaA05g28450D	Glycerol-3-phosphatedehydrogenase	126.89	58363000	64307000	78373000	49377000	45642000	54139000	59948000	63607000	59627000	49909000	56246000	51583000
A0A078F6E4	BnaA05g28550D	hypotheticalprotein	8.0093	0	0	0	0	0	5500600	0	0	0	0	0	6281900
A0A078H553	BnaA09g50770D	hypotheticalprotein	3.0579	0	0	0	0	4972800	0	0	0	0	0	0	0
A0A078HFC8	BnaC03g48600D	hypotheticalprotein	45.423	93886000	94658000	51386000	49659000	53271000	32547000	72610000	62266000	34250000	78678000	73852000	56474000
A0A078F6Q0	BnaA06g24520D	BnaA06g24520Dprotein	323.31	698160000	666680000	611910000	829130000	898560000	735980000	753040000	762020000	695940000	861380000	847630000	720380000
A0A078HGI1	BnaC03g48680D	RuvB-likehelicase	5.4763	2024400	1883300	2024200	2847300	2461600	1856000	2529700	2709500	2163700	2162000	0	0
A0A078F6S6	BnaC05g04430D	hypotheticalprotein	134.66	75803000	53960000	50472000	51428000	66884000	38595000	174610000	117560000	130390000	107770000	115360000	112440000
A0A078F6T3	BnaA06g24700D	Oxoglutaratedehydrogenase(succinyl-transferring)	153.79	217120000	226780000	245820000	243890000	276570000	269070000	339030000	321400000	366290000	241410000	228440000	226370000
A0A078F6U7	BnaA07g24570D	BnaA07g24570Dprotein	5.6745	0	0	2626900	0	0	2543400	0	3191400	3024500	0	0	2767000
A0A078HBA4	BnaC02g09460D	RuvB-likehelicase	6.2736	4382000	3805700	3917600	3347900	0	4505800	0	3784600	0	0	0	5070900
A0A078FQD5	BnaC03g49360D	BnaC03g49360Dprotein	252.1	254080000	261510000	261110000	446790000	437660000	471380000	185290000	191190000	206400000	219180000	223590000	246070000
A0A078FQG6	BnaC03g49060D	BnaC03g49060Dprotein	73.678	169960000	137270000	184890000	140250000	122920000	164360000	71339000	53669000	61070000	76831000	61005000	71291000
A0A078F6Z3	BnaA02g05770D	BnaA02g05770Dprotein	87	23768000	25568000	32601000	23590000	28764000	28486000	23434000	26884000	32285000	22216000	30801000	36452000
A0A078FNR1	BnaC03g49450D	hypotheticalprotein	6.9259	0	0	0	23129000	0	0	10271000	0	0	31862000	0	0
A0A078F6Z7	BnaA07g24920D	BnaA07g24920Dprotein	22.129	21211000	23148000	21468000	25699000	24364000	35424000	25241000	18852000	20005000	14367000	14729000	14640000
A0A078H366	BnaA02g34430D	hypotheticalprotein	3.6169	0	0	8183200	0	0	0	0	0	0	0	0	0
A0A078F736	BnaC08g11320D	BnaC08g11320Dprotein	63.256	65757000	70276000	65562000	74319000	78881000	84991000	61840000	65784000	70497000	61485000	68886000	66737000
A0A078FNM9	BnaC03g49550D	Cellulosesynthase	49.195	17758000	17518000	17655000	25521000	22402000	26668000	27758000	31440000	30478000	37023000	38521000	39003000
A0A078HNV9	BnaC06g27100D	Leucinezipper-EF-hand-containingtransmembraneprotein1	56.921	55876000	56884000	49824000	35096000	35375000	27422000	70806000	64857000	77669000	50203000	45896000	47279000
A0A078F749	BnaA07g25370D	Ubiquitincarboxyl-terminalhydrolase	20.212	4709300	4924400	4699400	4344900	4715600	4450300	4055600	4504900	3388300	3919800	4263200	3646900
A0A078FGR3	BnaA03g00890D	hypotheticalprotein	13.741	5500000	4438800	4960800	4998300	4632300	4479400	5256400	5269700	0	5319000	5550700	4006600
A0A078F7A5	BnaC03g63010D	hypotheticalprotein	6.0763	42672000	36178000	43129000	45262000	37243000	48721000	0	35000000	46004000	47623000	38671000	49380000
A0A078F7A7	BnaC08g11440D	BnaC08g11440Dprotein	21.17	115770000	145410000	118910000	111700000	135500000	146380000	165880000	144060000	145970000	92742000	90355000	93337000
A0A078F7B4	BnaC06g15560D	hypotheticalprotein	4.9059	0	2912700	0	3442800	0	4078600	0	0	0	0	0	0
A0A078F7D3	BnaCnng03210D	hypotheticalprotein	5.5432	0	0	2739800	3324500	3496000	3445900	2985000	0	0	0	2818100	0
A0A078F7D4	BnaC03g63410D	hypotheticalprotein	6.3391	0	0	6845200	0	0	0	0	6591500	7477900	0	0	0
A0A078F7E4	BnaCnng03310D	hypotheticalprotein	33.866	0	9497800	11908000	10814000	8732800	14359000	10672000	10939000	10817000	7809000	10177000	10280000
A0A078F7E9	BnaC06g15260D	OMPdecase	147.21	40107000	45487000	42656000	35331000	38022000	39694000	42358000	43363000	28587000	40215000	40177000	34980000
A0A078F7G0	BnaC01g30540D	hypotheticalprotein	150.56	24564000	23301000	16518000	11340000	14065000	14274000	42849000	35189000	37792000	14242000	16419000	14949000
A0A078IRZ6	BnaA07g37720D	BnaA07g37720Dprotein	2.3407	0	0	0	0	0	0	0	0	0	0	0	106150000
A0A078IW24	BnaA05g34620D	BnaA05g34620Dprotein	54.55	1364700000	890040000	1273700000	1585900000	1276200000	1574200000	717320000	594180000	768580000	336660000	477690000	596200000
A0A078F7L1	BnaA02g05130D	BnaA02g05130Dprotein	16.972	12651000	11889000	13135000	16213000	17074000	14489000	13769000	11142000	10702000	11821000	9159900	9604700
A0A078JUT3	BnaAnng33010D	BnaAnng33010Dprotein	4.0829	0	0	0	0	0	0	0	4805100	4131900	0	0	0
A0A078F7M2	BnaA02g05230D	L-ascorbateoxidase	23.718	56793000	100600000	62605000	37400000	57738000	61302000	35274000	0	30558000	40450000	48783000	28429000
A0A078JCM0	BnaC03g72160D	Hexosyltransferase	3.7435	0	0	0	0	0	0	0	0	0	2796100	0	3174500
A0A078F7P8	BnaA02g05430D	BnaA02g05430Dprotein	104.57	44010000	47169000	42850000	50319000	51816000	56657000	39908000	37799000	39508000	40947000	43977000	31459000
A0A078F7T0	BnaA03g17380D	BnaA03g17380Dprotein	10.43	19855000	12894000	10332000	10604000	0	7955000	11773000	9374600	9991400	9758200	9973600	8864500
A0A078F7W2	BnaC02g19980D	BnaC02g19980Dprotein	4.3433	0	0	0	0	0	1061000	0	0	0	0	0	0
A0A078J4Q5	BnaC06g43680D	hypotheticalprotein	25.753	313450000	242370000	316810000	543130000	368090000	444310000	180260000	110810000	157810000	161680000	105210000	125730000
A0A078F7Z7	BnaC02g20230D	hypotheticalprotein	8.0859	0	0	0	0	0	8767600	0	0	0	0	0	0
A0A078F7Z9	BnaC03g47540D	Homoserinekinase	8.9356	5946300	0	6089600	6869300	7336300	6531900	7370100	10328000	6991200	7238900	9360800	7505100
A0A078F828	BnaC03g70190D	hypotheticalprotein	9.3751	4774400	0	0	4191500	0	4386000	5261300	4554800	4311100	4327200	0	4622900
A0A078F852	BnaC03g63120D	BnaC03g63120Dprotein	97.113	77055000	74131000	78080000	77873000	66164000	87352000	58614000	58916000	67481000	52935000	47693000	62288000
A0A078F857	BnaC03g63170D	Pectinacetylesterase	301.95	52484000	57737000	53278000	59584000	57645000	68145000	54544000	47543000	65286000	48379000	43597000	63492000
A0A078F878	BnaC03g63420D	Peptidylprolylisomerase	18.284	72271000	62363000	77827000	87628000	95946000	84394000	72976000	67108000	66221000	103630000	78013000	88447000
A0A078F8A8	BnaC03g63040D	Methyltransferase	14.473	19377000	26222000	20662000	17079000	18101000	16428000	19219000	18253000	13895000	13075000	14901000	12876000
A0A078F8D8	BnaC05g23280D	ABC-typexenobiotictransporter	3.8403	0	0	0	0	0	0	2610700	0	0	0	0	0
A0A078F8E1	BnaA02g26380D	hypotheticalprotein	6.4566	4353100	0	4985300	0	0	4066200	4425500	3628600	0	0	0	0
A0A078F8F3	BnaA02g26230D	hypotheticalprotein	13.596	6818000	8392700	8427500	12614000	11116000	9265500	11292000	9815600	8622500	9408600	9354700	6461600
A0A078F8G0	BnaA05g11810D	hypotheticalprotein	68.969	22212000	16189000	19271000	18368000	16497000	16583000	34133000	24709000	26198000	24889000	22779000	29465000
A0A078HDL4	BnaA01g32490D	BnaA01g32490Dprotein	4.3639	0	0	831750	738270	0	0	0	0	0	0	0	0
A0A078GIS4	BnaA02g23750D	BnaA02g23750Dprotein	5.7454	3772500	0	3165600	2996600	0	0	2967600	2899200	2767200	2899700	2549800	3280400
A0A078F8H1	BnaC03g34950D	3-hydroxyacyl-CoAdehydrogenase	132.83	139320000	131660000	127720000	87934000	87344000	76923000	176950000	190470000	186800000	113720000	116420000	105450000
A0A078IJF6	BnaCnng18750D	hypotheticalprotein	11.15	9646000	7121900	7478200	10365000	6372100	14165000	0	9617500	6035600	9703100	9282000	9356100
A0A078J9J8	BnaCnng39460D	RibonucleaseT(2)	12.827	1747800	0	0	0	0	0	0	0	0	0	0	0
A0A078F8J6	BnaA06g16580D	BnaA06g16580Dprotein	43.816	0	76034000	0	192680000	328710000	279810000	0	0	0	234490000	79000000	334220000
A0A078F9B0	BnaC07g34090D	ATP-dependentClpproteaseproteolyticsubunit	36.796	145420000	140990000	145000000	129620000	113850000	124170000	138850000	127110000	128800000	147000000	148940000	150030000
A0A078F8K3	BnaA02g26510D	BnaA02g26510Dprotein	91.918	75265000	69899000	71308000	55387000	55440000	57339000	72167000	71991000	78664000	75367000	76081000	68342000
A0A078F8L4	BnaA06g16380D	hypotheticalprotein	5.013	3316800	2503700	3366800	2336100	4708400	3772700	4011900	4606100	0	0	4146200	4850500
A0A078F8M6	BnaC07g33700D	hypotheticalprotein	9.2044	19517000	11150000	20142000	37687000	27624000	22742000	26280000	28056000	15382000	23876000	17172000	20743000
A0A078F8N4	BnaC02g19990D	hypotheticalprotein	211.39	167160000	190250000	142370000	144650000	148600000	134510000	171230000	175590000	151870000	152280000	156400000	119980000
A0A078F8P1	BnaA06g16080D	hypotheticalprotein	3.101	0	0	0	6193500	9753400	5682200	0	0	0	0	0	0
A0A078F8P7	BnaC07g33450D	Importinsubunitalpha	46.304	20792000	19445000	20510000	11778000	10742000	16145000	23709000	15852000	27715000	17146000	14574000	21093000
A0A078F8Q4	BnaA06g15930D	hypotheticalprotein	8.8891	10305000	14360000	7248500	9160900	15066000	9600800	12558000	8950700	11306000	7677100	13096000	12204000
A0A078F8S4	BnaC02g20340D	hypotheticalprotein	48.819	355660000	438540000	468530000	224230000	211810000	245000000	591560000	696080000	711680000	639020000	594700000	666810000
A0A078IHC0	BnaC02g34100D	hypotheticalprotein	7.2849	0	3032200	0	4189400	3442200	0	0	0	0	0	0	0
A0A078F8U8	BnaC09g43800D	Aspartokinase	14.513	0	3894200	4022100	3599900	3528600	0	0	0	0	0	3066300	4085000
A0A078F8W0	BnaA06g15330D	hypotheticalprotein	10.175	0	0	0	7312200	6892800	11163000	5854100	0	0	0	4432200	0
A0A078F8W1	BnaC09g43600D	ADP/ATPtranslocase	188.15	2580600000	2276200000	1912900000	1972400000	1727200000	1716100000	2229700000	1896200000	1816400000	2379500000	2386900000	2224500000
A0A078F8Y0	BnaC09g43300D	hypotheticalprotein	217.29	32755000	28209000	23617000	42861000	35525000	46209000	33216000	26725000	27014000	41874000	38119000	28887000
A0A078F8Y3	BnaC09g43250D	hypotheticalprotein	61.642	0	0	0	0	0	0	7421300	6485200	5247200	0	11326000	10556000
A0A078F908	BnaA03g46290D	hypotheticalprotein	21.586	11753000	10720000	10713000	8413700	9816000	10632000	0	4025400	4401100	7439200	5933400	4321600
A0A078F911	BnaA03g46340D	hypotheticalprotein	3.6951	0	0	0	0	0	1040900	0	0	0	0	0	0
A0A078F915	BnaC09g42850D	hypotheticalprotein	8.2667	34309000	23902000	28241000	0	13797000	15444000	20667000	20770000	34139000	0	12083000	14190000
A0A078F925	BnaC02g20410D	hypotheticalprotein	31.54	64851000	63135000	55977000	67874000	95224000	62578000	142480000	174520000	103350000	175680000	182240000	131970000
A0A078F961	BnaC08g45200D	Glycosyltransferase	10.432	0	0	0	0	0	1012500	0	0	0	0	0	0
A0A078F983	BnaC07g34390D	hypotheticalprotein	15.886	3412100	3001400	5768600	6483900	4736500	8948200	2395000	2262800	2860200	2130800	2260200	3052400
A0A078F985	BnaC05g23700D	BnaC05g23700Dprotein	194.6	149440000	148030000	130610000	145120000	161350000	177180000	142970000	134540000	141860000	124770000	134300000	128090000
A0A078F988	BnaC05g23650D	Coatomersubunitepsilon	27.407	22616000	11466000	0	10758000	10349000	10828000	0	0	0	0	12108000	14220000
A0A078F9A1	BnaC07g34190D	hypotheticalprotein	133.63	50494000	46780000	42232000	50911000	55411000	50984000	61384000	57912000	46138000	116010000	123720000	109190000
A0A078F9B2	BnaC05g23400D	BnaC05g23400Dprotein	3.6669	0	1913600	0	1932800	2352700	2042400	0	0	0	0	0	2001300
A0A078F9G4	BnaC06g23520D	hypotheticalprotein	25.382	9309200	9959900	7917800	11779000	10592000	15602000	0	0	0	0	0	0
A0A078F9H1	BnaC07g33390D	BnaC07g33390Dprotein	13.324	16907000	12751000	14931000	8898000	9104500	8411100	19654000	15559000	17273000	10913000	8653600	11027000
A0A078HZH3	BnaC05g40710D	hypotheticalprotein	235.02	35406000	44397000	40497000	52394000	58024000	48983000	33429000	47653000	58903000	34029000	7690500	28930000
A0A078F9J6	BnaC07g33090D	1-deoxy-D-xylulose-5-phosphatesynthase	15.9	26167000	23506000	23317000	41725000	31243000	39424000	23459000	24811000	22130000	22880000	19967000	19847000
A0A078F9J8	BnaA05g26890D	hypotheticalprotein	5.3272	0	6455500	8424300	0	6322100	9196200	0	9531000	0	0	0	0
A0A078F9K1	BnaA05g26940D	GTP-bindingproteinEngA	37.837	14719000	14280000	15170000	37517000	39199000	25242000	0	0	0	0	0	0
A0A078F9K5	BnaC07g32940D	hypotheticalprotein	4.9719	8785100	9795000	8849700	0	0	0	15610000	18468000	14526000	9061200	10889000	10432000
A0A078F9P5	BnaC09g43540D	BnaC09g43540Dprotein	3.4533	0	0	0	0	416460	0	0	0	0	0	0	0
A0A078F9Q1	BnaA05g27440D	Thioredoxin-dependentperoxiredoxin	323.31	1107600000	488660000	387520000	425670000	459190000	413510000	687740000	498830000	447910000	1228600000	713220000	586520000
A0A078F9R8	BnaA03g00260D	Ferritin	272.83	779630000	643050000	628700000	391850000	348080000	364940000	648530000	520140000	559550000	444030000	427850000	395960000
A0A078F9S0	BnaC05g03440D	Ubiquitin-likemodifier-activatingenzyme5	23.192	2786600	1991500	2463000	2263400	2421200	3389100	2697500	0	2664500	0	1589500	0
A0A078F9S1	BnaA05g27490D	hypotheticalprotein	19.073	15481000	16500000	15075000	29903000	25770000	22329000	14577000	16050000	17065000	19198000	23400000	22636000
A0A078F9T5	BnaA03g00460D	BnaA03g00460Dprotein	3.2712	0	0	0	0	0	0	2881100	0	0	3345700	2694400	3510400
A0A078F9T6	BnaC09g43820D	hypotheticalprotein	9.5801	0	2459800	2448500	0	0	0	3211900	3037900	2793000	0	0	0
A0A078F9T8	BnaC09g43140D	BnaC09g43140Dprotein	141.03	562280000	550340000	473340000	511240000	658640000	513490000	846950000	791790000	877560000	806520000	862660000	831170000
A0A078F9U4	BnaC09g43770D	BnaC09g43770Dprotein	2.3169	0	0	1896900	0	0	0	0	0	0	0	0	0
A0A078HHQ3	BnaA01g30950D	BnaA01g30950Dprotein	4.2641	0	0	0	0	0	9851000	0	0	0	0	0	0
A0A078F9U7	BnaA03g00560D	hypotheticalprotein	17.183	0	6666500	5164900	4103200	4147300	4855400	4058000	0	3527600	5156800	4572600	3944900
A0A078F9U8	BnaA05g27840D	hypotheticalprotein	3.6956	5828900	4213000	2146200	11540000	10155000	7888200	2366700	1868100	2040300	3832400	3584500	1948900
A0A078JI44	BnaCnng46940D	BnaCnng46940Dprotein	6.5243	0	5219500	0	0	0	4841800	0	4741800	0	3458200	6416400	7010300
A0A078F9W6	BnaA05g28190D	BnaA05g28190Dprotein	6.0749	16673000	18721000	17781000	21594000	22839000	23185000	24957000	26798000	15474000	25796000	25503000	22489000
A0A078F9W7	BnaC09g43620D	hypotheticalprotein	163.79	156350000	169740000	112270000	117220000	175650000	110130000	141820000	167870000	199100000	130690000	177310000	207660000
A0A078F9X3	BnaA05g28340D	hypotheticalprotein	139.77	328690000	288030000	252670000	194760000	176950000	153360000	177170000	163270000	122490000	300770000	261590000	194750000
A0A078F9X4	BnaC09g43570D	hypotheticalprotein	297.1	664800000	410050000	554960000	541420000	361040000	434550000	212060000	115430000	145820000	316820000	157550000	177160000
A0A078F9X7	BnaA05g28390D	hypotheticalprotein	234.59	11903000	11765000	13293000	10979000	11708000	12378000	12011000	14460000	15113000	9387600	11386000	12115000
A0A078F9Y1	BnaA05g28440D	ExocystcomplexcomponentSec8	98.122	113990000	110330000	114200000	97830000	86215000	89157000	125960000	133510000	119480000	105320000	104080000	104850000
A0A078F9Z9	BnaC09g42740D	Pyrroline-5-carboxylatereductase	53.379	50318000	31653000	33535000	37900000	42111000	27560000	64820000	57562000	43832000	56522000	54681000	36211000
A0A078FA16	BnaC05g04590D	hypotheticalprotein	319.35	238200000	244250000	198000000	184060000	191450000	169310000	227780000	221060000	289580000	211760000	196620000	225380000
A0A078J5V6	BnaC03g71230D	hypotheticalprotein	10.303	0	0	0	0	0	0	0	0	1564800	0	3951900	0
A0A078FA32	BnaC05g04790D	BnaC05g04790Dprotein	53.615	85358000	80295000	82474000	73493000	67443000	66181000	37770000	38028000	39000000	83093000	94932000	90064000
A0A078FA43	BnaC09g42870D	Peptidedeformylase	29.581	52465000	41922000	42791000	60550000	59994000	67546000	49388000	45611000	38757000	47121000	50610000	51040000
A0A078FA52	BnaC05g05040D	Glycosyltransferase	13.027	5081700	5253900	7286900	0	4003000	4832500	6320200	6765600	7511600	4198900	6438400	4870300
A0A078FA61	BnaC05g05190D	3-oxoacyl-[acyl-carrier-protein]reductase	13.385	20457000	22382000	19877000	19081000	15756000	19635000	28806000	28106000	20620000	24473000	24670000	24485000
A0A078FA65	BnaC09g42620D	BnaC09g42620Dprotein	2.4897	0	0	0	2373000	0	0	0	0	0	0	0	0
A0A078FA89	BnaC03g54740D	hypotheticalprotein	37.221	16002000	16350000	14625000	20108000	21226000	19838000	17775000	14915000	15892000	18275000	18845000	16274000
A0A078FAA0	BnaC08g44890D	hypotheticalprotein	323.31	11823000000	13701000000	11150000000	10502000000	10895000000	11243000000	12701000000	14991000000	15273000000	12015000000	12959000000	14640000000
A0A078FAA4	BnaC08g44970D	Prolycopeneisomerase	32.128	24057000	24660000	20002000	28806000	27875000	25785000	21724000	17120000	23814000	15941000	17606000	16531000
A0A078FAA9	BnaA06g25010D	BnaA06g25010Dprotein	135.03	113410000	118270000	105490000	98193000	93306000	111250000	139890000	117450000	126010000	106400000	113360000	141870000
A0A078FAC4	BnaCnng02670D	RAB6-interactinggolgin	5.8624	39382000	33432000	0	39009000	0	0	0	41260000	46985000	0	31036000	42124000
A0A078FAC9	BnaA06g24710D	BnaA06g24710Dprotein	127.2	47814000	38805000	42194000	32774000	32744000	34185000	93525000	85986000	86466000	99675000	75583000	101510000
A0A078FAD8	BnaA09g39360D	Tubulingammachain	10.868	0	0	2530800	0	0	3018000	0	0	0	0	0	0
A0A078FAE3	BnaCnng02820D	BnaCnng02820Dprotein	2.9681	0	0	0	0	0	1616400	0	0	0	0	0	0
A0A078FAF4	BnaCnng02920D	Isocitratedehydrogenase[NAD]subunit,mitochondrial	184.9	184530000	190990000	160400000	139390000	129620000	123930000	178870000	157130000	154310000	158790000	127510000	132210000
A0A078FAF5	BnaC08g44520D	hypotheticalprotein	6.5922	4054400	2503600	2832400	3103600	2936700	2510200	3521100	3234700	2044000	4554300	5176500	4127200
A0A078FAG6	BnaA09g39610D	Peptidyl-prolylcis-transisomerase	323.31	10994000000	11128000000	11007000000	13000000000	12561000000	12402000000	13726000000	13736000000	13874000000	15339000000	15921000000	15377000000
A0A078JXI7	BnaAnng37420D	Annexin(Fragment)	4.3839	2514100	0	0	0	0	0	0	0	0	0	929660	0
A0A078FAI5	BnaA09g39860D	hypotheticalprotein	5.1566	45737000	69504000	43590000	0	29702000	33674000	44042000	0	40630000	72977000	65026000	78787000
A0A078FAJ2	BnaCnng03370D	BnaCnng03370Dprotein	11.98	121690000	77408000	108140000	152620000	117060000	156840000	65865000	41788000	57807000	78124000	49724000	76684000
A0A078FAJ8	BnaA09g39960D	hypotheticalprotein	3.3702	0	0	0	0	0	19910000	0	0	0	0	0	0
A0A078H530	BnaA09g50640D	Protein-synthesizingGTPase	38.459	53638000	47765000	41446000	49656000	46050000	47353000	32926000	32992000	33964000	35805000	31865000	31741000
A0A078FAM0	BnaC08g11130D	mRNAcap-bindingprotein	15.429	15484000	11464000	14204000	12653000	10812000	14552000	12997000	13033000	12284000	0	0	8188900
A0A078FAM6	BnaA09g40060D	ABC-typexenobiotictransporter	93.352	210140000	209420000	209140000	225500000	235600000	236080000	306840000	318530000	313100000	353550000	375230000	343470000
A0A078FAN3	BnaCnng03720D	hypotheticalprotein	5.4037	3220000	0	3018000	3060500	0	3232800	2603700	0	2902100	0	2529100	3353700
A0A078FAP9	BnaA09g40260D	hypotheticalprotein	121.61	25248000	23958000	22074000	19525000	20209000	18877000	23862000	23415000	20431000	21455000	15941000	17850000
A0A078FAQ2	BnaCnng03870D	BnaCnng03870Dprotein	76.08	4244200	3886300	3811800	3459500	2694100	3777200	35337000	31382000	33729000	64700000	46778000	58776000
A0A078FAX6	BnaC05g04500D	hypotheticalprotein	12.78	9437600	11819000	9646500	10623000	0	12811000	0	0	9337500	0	0	0
A0A078FAY4	BnaC03g70630D	BnaC03g70630Dprotein	7.6873	0	0	2985900	3764400	4006400	0	0	0	4293800	0	2631800	4608000
A0A078FAZ1	BnaC03g70580D	hypotheticalprotein	6.0803	1706900	1622600	0	0	0	0	2570500	2131000	2516700	0	1815500	1985100
A0A078FB14	BnaC05g04670D	hypotheticalprotein	2.6854	6024400	6678100	5231100	7761900	7843900	5717800	8341300	10487000	6825200	8196000	7649900	6816000
A0A078FB31	BnaC03g70180D	BnaC03g70180Dprotein	4.18	0	0	0	0	0	0	0	0	0	2244100	0	0
A0A078FB47	BnaC03g70030D	BnaC03g70030Dprotein	14.645	8746500	10274000	10646000	7966700	7018300	8625000	12934000	11432000	12334000	11147000	12002000	10658000
A0A078HME3	BnaA07g28530D	BnaA07g28530Dprotein	8.8245	0	0	0	0	24430000	19940000	0	0	0	0	0	0
A0A078HJ87	BnaC05g30210D	Ubiquinoloxidase	7.4034	0	2893600	0	0	0	0	0	0	0	3617100	0	3414000
A0A078FB76	BnaA02g05240D	L-ascorbateoxidase	3.524	0	0	2310300	0	0	0	0	0	0	0	0	0
A0A078FB92	BnaC06g30890D	hypotheticalprotein	58.972	37601000	30936000	26536000	33410000	27960000	34619000	46570000	43198000	38985000	36106000	39279000	42729000
A0A078FCD9	BnaA05g17000D	Proteasomesubunitbeta	3.6474	0	0	0	0	6027000	0	0	0	0	0	0	0
A0A078FBC2	BnaA02g05940D	Probablealanine--tRNAligase,chloroplastic	113.8	21832000	18620000	21112000	19720000	21576000	22429000	17467000	17093000	17553000	25294000	24356000	22139000
A0A078FBC5	BnaA02g05990D	BnaA02g05990Dprotein	31.066	34698000	31446000	29090000	23413000	25687000	27269000	63575000	64667000	70309000	54734000	51696000	61534000
A0A078FBG7	BnaA05g12250D	E1ubiquitin-activatingenzyme	261.69	422670000	521780000	461910000	355540000	390680000	432020000	420930000	431870000	426540000	380560000	369250000	358990000
A0A078FBH3	BnaA02g06690D	HistoneH2A	4.4522	0	70603000	0	0	0	0	0	777740000	136920000	0	0	0
A0A078FBH4	BnaCnng02680D	1,4-alpha-glucanbranchingenzyme	185.83	200990000	202370000	192800000	198940000	201660000	188850000	264990000	273600000	271500000	278270000	281400000	265190000
A0A078FBH8	BnaA05g12150D	hypotheticalprotein	16.864	15627000	17197000	12928000	15724000	16983000	17419000	17247000	15704000	17612000	12779000	14956000	13763000
A0A078FBK2	BnaA05g11950D	BnaA05g11950Dprotein	25.291	27668000	24194000	23394000	22970000	22781000	25937000	24942000	19952000	18349000	21146000	21104000	25132000
A0A078FBL4	BnaCnng02900D	Adenosinekinase	323.31	183090000	181960000	163790000	183800000	169560000	180090000	183670000	196990000	168500000	152200000	151610000	167300000
A0A078FBP0	BnaCnng03180D	hypotheticalprotein	4.9763	2169500	0	2268000	1992600	2069900	2632000	0	0	0	3539100	2927600	3870200
A0A078HSW5	BnaA10g27040D	hypotheticalprotein	32.939	24092000	20715000	21930000	29761000	23010000	24509000	17944000	24795000	17499000	21047000	17231000	18442000
A0A078FBW0	BnaCnng03730D	BnaCnng03730Dprotein	7.3859	7529800	7682700	8647000	8742600	8977500	10421000	5815300	5831300	6600600	5649700	7256200	7234900
A0A078HG51	BnaA03g10890D	hypotheticalprotein	141.97	96791000	172150000	132670000	165940000	136790000	170010000	192500000	240690000	166070000	139550000	155120000	177680000
A0A078FC13	BnaC01g15060D	hypotheticalprotein	323.31	304280000	322380000	325960000	100170000	107760000	104170000	521990000	526060000	479670000	345930000	370640000	369430000
A0A078FC48	BnaC05g23660D	BnaC05g23660Dprotein	8.0044	6406600	5694400	7667600	4809400	4526400	6712900	7688300	6224900	9429400	5621100	5457300	5913200
A0A078FC51	BnaC03g70570D	BnaC03g70570Dprotein	205.92	445650000	487980000	418120000	800720000	570360000	546700000	562000000	463280000	483960000	532580000	526390000	577320000
A0A078FC53	BnaA03g45950D	hypotheticalprotein	4.5658	0	0	0	0	0	0	0	0	0	9163400	0	0
A0A078FC69	BnaA03g46100D	BnaA03g46100Dprotein	48.015	70864000	68211000	55664000	51195000	70884000	53994000	64253000	59943000	34405000	43530000	57608000	35032000
A0A078JKJ7	BnaAnng21270D	Ubiquitincarboxyl-terminalhydrolase	9.3331	3494200	3578500	3383700	4516000	3546000	0	0	4646300	4152200	2879400	0	3207600
A0A078FCA1	BnaC07g34180D	Beta-amylase	323.31	382760000	431610000	399180000	397320000	416950000	408970000	308650000	350030000	301370000	326030000	342390000	310500000
A0A078HJ76	BnaC05g30410D	hypotheticalprotein	7.5958	2058500	0	2060300	2708300	0	0	0	3065900	0	5546200	4715000	4538300
A0A078FCE9	BnaA05g17380D	BnaA05g17380Dprotein	6.2763	6894500	6482300	5935500	0	8301200	7556400	6051600	7185200	8102100	0	0	6315900
A0A078FCG6	BnaA05g17180D	Imidazoleglycerol-phosphatedehydratase	4.8331	9582100	0	0	10533000	11571000	0	0	0	0	0	12441000	0
A0A078FCG8	BnaC03g59660D	hypotheticalprotein	261.57	779120000	737630000	684680000	819860000	883380000	793070000	895550000	829390000	800940000	798870000	737210000	713180000
A0A078FCI6	BnaA05g12190D	Proteinphosphatase	171.1	91462000	80737000	79883000	107720000	101420000	100460000	116610000	113740000	128810000	111980000	106860000	125820000
A0A078FCI9	BnaC07g32980D	BnaC07g32980Dprotein	323.31	265600000	259420000	253410000	246350000	217230000	230010000	544750000	459280000	486610000	453940000	453240000	402670000
A0A078FCJ8	BnaA05g16830D	Sulfateadenylyltransferase	8.4262	61705000	75301000	54044000	54683000	55231000	56778000	80718000	88549000	72535000	62991000	70388000	59467000
A0A078FCK0	BnaC03g60060D	BnaC03g60060Dprotein	30.481	23756000	25207000	25753000	21280000	28571000	27642000	32186000	32802000	34426000	32519000	34669000	32620000
A0A078FCM2	BnaC09g43630D	Cytochromeb-c1complexsubunitRieske,mitochondrial	234.97	141480000	152620000	158790000	126220000	148540000	147120000	184670000	180950000	182150000	150240000	142000000	134080000
A0A078FCM4	BnaA03g47250D	hypotheticalprotein	11.011	11938000	9656600	14457000	7940900	9507400	9619900	0	0	0	0	0	0
A0A078FE13	BnaC05g29410D	BnaC05g29410Dprotein	2.8159	0	0	0	0	1494600	0	0	0	0	0	0	0
A0A078FCM9	BnaC06g23230D	Glycerophosphodiesterphosphodiesterase	3.6833	0	0	3383100	0	0	0	0	0	4433600	0	0	3488500
A0A078FCN2	BnaC09g43530D	hypotheticalprotein	91.353	29212000	31162000	24131000	35584000	30815000	27622000	27762000	32403000	32044000	24726000	25366000	35084000
A0A078FLK4	BnaA09g43060D	40SribosomalproteinS25	114.75	925230000	1412200000	1878500000	1539200000	1707500000	2080500000	741280000	770400000	906710000	830710000	992590000	948000000
A0A078FCN7	BnaC09g43480D	hypotheticalprotein	2.1917	0	0	0	0	0	25902000	0	0	0	0	0	0
A0A078FCQ2	BnaC06g23580D	BnaC06g23580Dprotein	3.5627	0	0	1728600	0	0	0	0	0	0	0	0	0
A0A078FCS8	BnaA05g11390D	hypotheticalprotein	21.56	0	0	0	0	0	0	0	0	0	2726800	3769000	0
A0A078J5R0	BnaAnng16110D	hypotheticalprotein	7.651	29054000	18701000	25665000	0	18847000	0	30696000	23598000	28901000	28521000	22404000	22645000
A0A078JAW1	BnaA05g35200D	hypotheticalprotein	12.798	8470600	7886500	8028200	7339200	5474200	8839500	8929000	7715500	6714000	8548800	0	6146000
A0A078FCV1	BnaC09g42780D	L-aspartateoxidase	8.2101	6096200	3443600	5916100	3345100	2496200	5026700	5336600	3704100	9303800	0	3064400	3564500
A0A078JB47	BnaC03g71330D	hypotheticalprotein	13.963	18722000	17168000	16985000	13013000	12939000	14814000	13446000	14646000	15409000	16687000	11511000	11006000
A0A078FCV6	BnaC09g42730D	Glycosyltransferase	3.0987	0	0	0	1122500	0	0	0	0	0	0	0	0
A0A078FCX6	BnaC04g12550D	BnaC04g12550Dprotein	323.31	734300000	738670000	751580000	562310000	547210000	559670000	523090000	554890000	550550000	411990000	439280000	437130000
A0A078FCY5	BnaA03g00420D	BnaA03g00420Dprotein	4.0456	801970	0	0	571950	0	0	0	0	0	0	580680	0
A0A078FCY8	BnaA05g11470D	Cysteinyl-tRNAsynthetase	176.82	83147000	82434000	73780000	87152000	83682000	72688000	96501000	79155000	74069000	86423000	80820000	66620000
A0A078GHA7	BnaC04g13660D	Poly[ADP-ribose]polymerase	6.5285	0	0	0	0	0	2500500	0	0	3467500	0	0	0
A0A078HRP6	BnaA01g12540D	hypotheticalprotein	35.81	26459000	16417000	9926300	31357000	27690000	19172000	37861000	36067000	23719000	37159000	35975000	27188000
A0A078FD35	BnaC08g44880D	BnaC08g44880Dprotein	69.657	18499000	18372000	19611000	21235000	20792000	22001000	18480000	12003000	17313000	16814000	18484000	17106000
A0A078FD43	BnaA03g00920D	hypotheticalprotein	218.95	115340000	100530000	118570000	88498000	111670000	98819000	88750000	82163000	82171000	96769000	92936000	83503000
A0A078FD55	BnaC08g44680D	hypotheticalprotein	19.235	0	0	0	0	0	1223900	0	0	0	0	0	0
A0A078FD75	BnaA06g20090D	BnaA06g20090Dprotein	6.2347	0	0	0	0	0	4940100	0	0	0	0	0	0
A0A078FD77	BnaA03g01120D	hypotheticalprotein	7.3917	4628500	5761300	0	8445100	5651900	0	4983100	3803800	4490200	7052200	9103100	4452200
A0A078ICP1	BnaA01g13390D	Glucose-6-phosphate1-epimerase	9.0958	4988900	4954000	4468500	4562200	4235200	5260200	6072200	5075600	4440500	4781400	3400100	4348800
A0A078FDA7	BnaA03g01470D	hypotheticalprotein	4.1747	0	4528800	0	7728100	0	15025000	0	0	0	6420500	6426900	10319000
A0A078FDA9	BnaC08g08300D	BnaC08g08300Dprotein	140.7	57878000	52536000	48609000	49372000	49673000	57806000	41691000	58427000	45642000	44374000	43974000	43403000
A0A078FDB2	BnaA03g01520D	3-oxoacyl-[acyl-carrier-protein]reductase	51.877	33507000	21303000	22474000	17013000	19297000	14366000	25270000	21645000	19390000	36547000	20634000	22085000
A0A078FDB8	BnaC08g44330D	Beta-hexosaminidase	13.046	0	0	0	9678800	10556000	9820000	0	0	0	7884900	6962000	7146900
A0A078FDC5	BnaC08g08150D	BnaC08g08150Dprotein	15.426	16512000	12750000	19627000	12691000	13503000	15059000	8226800	0	16605000	30749000	28818000	21802000
A0A078FDD6	BnaC08g08050D	Peptidyl-prolylcis-transisomerase	107.47	167330000	140020000	155820000	182890000	172460000	170170000	242520000	196880000	178500000	195720000	188940000	179290000
A0A078FDE2	BnaA03g46660D	BnaA03g46660Dprotein	323.31	12247000000	12351000000	11414000000	10818000000	12157000000	11043000000	13489000000	14942000000	14393000000	7289800000	7603300000	6652300000
A0A078FDG7	BnaA03g46760D	NADPH--cytochromeP450reductase	38.065	358750000	312930000	285250000	278620000	215740000	260460000	236390000	343670000	333060000	204560000	280630000	281640000
A0A078FDJ2	BnaA09g39570D	hypotheticalprotein	52.646	73917000	73757000	75718000	81621000	83182000	87455000	124040000	129800000	131990000	120830000	112120000	116660000
A0A078FDJ9	BnaA03g47110D	hypotheticalprotein	11.852	8670800	0	0	0	10579000	0	0	0	15454000	0	15213000	22574000
A0A078FDK2	BnaA03g47160D	Protein-methionine-S-oxidereductase	6.2286	0	6043400	7507100	10685000	9540300	7576000	0	8766200	0	11921000	9199900	11565000
A0A078FDL5	BnaA03g46730D	hypotheticalprotein	72.208	130580000	105610000	131580000	141090000	119390000	125550000	140490000	133410000	127930000	139330000	113580000	117180000
A0A078FDM3	BnaC07g13200D	hypotheticalprotein	25.647	46169000	44206000	48943000	23756000	15985000	19267000	93913000	69818000	75682000	39339000	27212000	27335000
A0A078FDN4	BnaC06g23590D	Sucrosesynthase	53.946	23766000	26224000	18646000	30658000	33054000	31899000	42672000	47642000	44068000	42737000	40773000	34761000
A0A078FDP4	BnaA03g46830D	Glucose-6-phosphateisomerase	323.31	573500000	540890000	478970000	557870000	546110000	465610000	1044800000	983880000	877500000	961810000	948300000	868750000
A0A078FDP6	BnaC05g04410D	hypotheticalprotein	293.49	719390000	685600000	808270000	946930000	1030800000	1175200000	917870000	810120000	1124900000	936000000	933030000	1105700000
A0A078FDQ4	BnaA03g46980D	ComponentofoligomericGolgicomplex2	16.617	13052000	12380000	15744000	10654000	7769000	10063000	11606000	8588000	10264000	12481000	11082000	11503000
A0A078FDR5	BnaA09g40170D	hypotheticalprotein	33.951	33615000	25268000	29719000	55238000	43997000	52478000	57841000	38197000	41974000	53602000	39084000	34642000
A0A078FDT6	BnaC05g04860D	BnaC05g04860Dprotein	130.15	14190000	13700000	13248000	0	0	0	22658000	23981000	23013000	9566800	10297000	10922000
A0A078FDT9	BnaC05g04910D	hypotheticalprotein	20.066	21751000	23666000	24001000	42338000	48878000	25270000	27217000	20252000	19679000	23102000	19468000	16633000
A0A078FDU1	BnaA09g40420D	BnaA09g40420Dprotein	34.476	95950000	96117000	103390000	88496000	87424000	89572000	98559000	123090000	102890000	102520000	98330000	102150000
A0A078FDV6	BnaC06g23710D	Nascentpolypeptide-associatedcomplexsubunitbeta	30.863	107810000	100150000	91884000	127580000	147010000	105230000	70248000	88250000	73010000	88154000	106450000	57329000
A0A078FDV7	BnaC05g05110D	hypotheticalprotein	106.32	1208200000	1067600000	1014200000	1476900000	1416600000	1469700000	534630000	456690000	583490000	546190000	478670000	489840000
A0A078JAT1	BnaC06g43300D	hypotheticalprotein	14.824	10416000	12587000	10328000	12819000	9779400	14112000	12727000	14322000	11600000	14054000	11824000	11484000
A0A078FDW8	BnaA03g00280D	hypotheticalprotein	35.897	63180000	66989000	53758000	64388000	51663000	54294000	67648000	80913000	64438000	64428000	68432000	51672000
A0A078FDX8	BnaA03g00380D	hypotheticalprotein	67.756	127440000	116210000	111180000	119810000	119500000	119600000	125390000	116600000	99699000	106060000	87051000	94850000
A0A078FDZ1	BnaC06g01010D	BnaC06g01010Dprotein	6.6866	4014000	4683200	4427900	5336000	6018200	0	0	0	0	0	0	0
A0A078FE00	BnaC06g24160D	Germin-likeprotein	159.8	5927000000	5582800000	5395800000	5013000000	4578500000	5037500000	5249900000	4886300000	4883300000	4299200000	3896000000	3510400000
A0A078FE08	BnaA03g00100D	hypotheticalprotein	21.809	22090000	24285000	21351000	13520000	17688000	16641000	22132000	26526000	26805000	19086000	18762000	20638000
A0A078FE15	BnaA02g12730D	Glycerophosphodiesterphosphodiesterase	4.3943	28612000	32743000	33951000	13511000	0	0	21056000	18478000	0	14681000	11883000	0
A0A078FE18	BnaA03g00830D	Adenosinekinase	185.53	16834000	26345000	20941000	18200000	27555000	23392000	13836000	18725000	26218000	18462000	18203000	26581000
A0A078FE27	BnaA03g00350D	hypotheticalprotein	15.431	0	1591000	1772300	0	0	1752100	0	0	0	0	2687300	2825800
A0A078FE56	BnaCnng02940D	BnaCnng02940Dprotein	13.851	11640000	11667000	11043000	10425000	10242000	9202700	9602100	12806000	10796000	9457100	8109700	11974000
A0A078FE65	BnaCnng03040D	hypotheticalprotein	12.209	0	0	2830600	0	1674200	3131600	0	0	1963400	1836600	0	0
A0A078FE76	BnaA03g00850D	BnaA03g00850Dprotein	28.558	14269000	12180000	22852000	10798000	13696000	12768000	16551000	12414000	13758000	19053000	12515000	17339000
A0A078FE80	BnaA03g00900D	hypotheticalprotein	6.2714	0	0	22887000	0	0	0	0	0	0	0	0	0
A0A078HUB7	BnaA10g27050D	hypotheticalprotein	18.222	0	3607200	4983600	4206100	0	2073400	3702200	0	4604000	0	3083400	3662300
A0A078FEB2	BnaC04g29310D	Methionyl-tRNAsynthetase	281.93	185430000	196670000	176620000	199980000	171640000	139840000	172060000	152700000	155690000	141000000	142440000	128490000
A0A078FEB8	BnaCnng03590D	hypotheticalprotein	323.31	1158900000	1073400000	1272300000	736930000	714450000	835080000	1441600000	1249300000	1254700000	1036700000	1014700000	1252100000
A0A078FEC1	BnaA03g01300D	BnaA03g01300Dprotein	11.301	0	0	0	0	0	0	0	0	0	8273400	0	5905500
A0A078FED1	BnaA03g01400D	hypotheticalprotein	17.23	37745000	32185000	35664000	25456000	19228000	28829000	40750000	50435000	40570000	57104000	39685000	34267000
A0A078FEE1	BnaA03g01500D	BnaA03g01500Dprotein	26.808	12438000	12574000	12158000	16659000	24007000	6109000	15066000	11641000	10556000	20075000	16699000	14903000
A0A078FEE5	BnaA03g01550D	hypotheticalprotein	3.1413	2782500	0	2792700	2416600	2025100	0	2512700	0	2621400	0	0	2679700
A0A078FEE8	BnaC04g28960D	hypotheticalprotein	24.104	36800000	36130000	35925000	27329000	28733000	31373000	35737000	28184000	35697000	30231000	26641000	29165000
A0A078FEH0	BnaC06g30880D	1,4-alpha-D-glucanglucanohydrolase	323.31	554080000	539340000	508920000	452710000	451320000	454870000	1878000000	1850100000	1868500000	1444400000	1483500000	1382600000
A0A078FEJ4	BnaA09g39830D	hypotheticalprotein	77.188	224500000	204740000	219280000	221090000	229270000	210610000	141890000	157690000	146360000	172440000	172110000	164340000
A0A078FEJ6	BnaC06g12890D	BnaC06g12890Dprotein	6.7403	10471000	7954800	9060800	7970300	7285100	10999000	10957000	10135000	12505000	12642000	12684000	10711000
A0A078FEJ9	BnaC06g12940D	BnaC06g12940Dprotein	323.31	697570000	780970000	762340000	314940000	281350000	293100000	414680000	431770000	368820000	164070000	179220000	163880000
A0A078FEM0	BnaC06g13190D	Glucose-6-phosphate1-dehydrogenase	39.367	63321000	57006000	66497000	43615000	39816000	54098000	74351000	64312000	78046000	64210000	52810000	54654000
A0A078FEM2	BnaA09g39700D	Prolyl-tRNAsynthetase	323.31	356110000	304780000	368980000	323140000	313920000	324130000	313480000	278560000	288840000	272960000	232100000	253220000
A0A078FEM7	BnaC03g70960D	hypotheticalprotein	127.46	44553000	37227000	43577000	56617000	67408000	61059000	52970000	59055000	58846000	59015000	63881000	58584000
A0A078FEN2	BnaC07g15930D	hypotheticalprotein	6.377	6310400	4968200	4657500	10317000	12667000	20038000	6242400	6172100	6072300	16467000	16480000	15938000
A0A078FEQ2	BnaA09g40430D	Ferrochelatase	133.05	31712000	29514000	36282000	33870000	32354000	51961000	28416000	25258000	31787000	34938000	46646000	39938000
A0A078FER4	BnaA09g40530D	BnaA09g40530Dprotein	91.682	83055000	122120000	115210000	63789000	58280000	42735000	108010000	106810000	81249000	159730000	125470000	69436000
A0A078FER6	BnaA09g40100D	hypotheticalprotein	20.247	0	0	0	0	0	0	0	0	0	0	2819900	0
A0A078FER7	BnaC03g58120D	BnaC03g58120Dprotein	13.905	9012500	9991400	9447500	7229000	4403700	0	0	5509800	7353700	7698200	8751600	0
A0A078FES7	BnaA09g40630D	Mannose-6-phosphateisomerase	2.6834	2957400	0	0	0	0	0	0	0	0	0	0	0
A0A078JAA3	BnaA07g36680D	Ubiquitin-foldmodifier-conjugatingenzyme1	4.7177	0	0	0	0	0	0	0	0	0	0	2284800	0
A0A078FEZ7	BnaC06g31970D	BnaC06g31970Dprotein	323.31	551880000	599610000	518280000	377170000	413300000	448610000	909130000	864910000	853090000	625180000	639060000	594640000
A0A078FEZ9	BnaC03g12870D	BnaC03g12870Dprotein	38.712	10242000	14888000	17291000	7394900	8913300	15579000	31354000	34327000	32214000	37974000	27219000	35024000
A0A078FF04	BnaC03g12920D	hypotheticalprotein	32.882	16021000	13838000	13152000	10647000	13943000	11127000	14215000	13765000	17441000	0	12352000	12103000
A0A078FF12	BnaC06g31770D	hypotheticalprotein	29.047	109010000	104980000	135760000	16564000	18271000	14343000	112850000	90492000	111610000	14943000	11442000	11283000
A0A078FF19	BnaA05g16740D	BnaA05g16740Dprotein	2.6869	0	0	0	1569500	0	0	0	0	0	0	0	0
A0A078FF29	BnaC03g13170D	BnaC03g13170Dprotein	12.073	5306000	4944400	5232400	5019200	3697100	4849400	3607600	4888700	0	0	3676700	0
A0A078FF50	BnaA05g12180D	[Acyl-carrier-protein]S-malonyltransferase	128.99	63989000	67060000	66508000	52331000	56810000	67484000	59109000	50494000	62274000	55334000	52312000	65433000
A0A078IRE4	BnaCnng22530D	Serine/threonine-proteinphosphatase	6.313	3537800	3552300	5275900	0	0	0	0	0	0	3597000	0	0
A0A078FF72	BnaA05g11930D	BnaA05g11930Dprotein	41.958	37474000	43465000	42097000	38919000	43226000	44681000	24954000	23681000	31923000	22905000	20857000	28289000
A0A078HGC2	BnaA03g10900D	Glucosidase2subunitbeta	5.7331	0	4445700	0	0	4427600	0	0	0	0	0	0	0
A0A078HPP1	BnaA07g28450D	hypotheticalprotein	13.105	19500000	18976000	18592000	16103000	16095000	18060000	0	0	16477000	15014000	0	0
A0A078FF82	BnaC03g13670D	Peroxin-5	47.382	19688000	15874000	15679000	18649000	12472000	17291000	12844000	14207000	11492000	11294000	13922000	10686000
A0A078FF90	BnaA05g11730D	BnaA05g11730Dprotein	48.707	82098000	82971000	137660000	110860000	96565000	117730000	74302000	100880000	127590000	88280000	97834000	110510000
A0A078GCR2	BnaC09g18680D	hypotheticalprotein	6.7602	0	0	2273300	0	0	0	0	0	0	0	0	0
A0A078FFG0	BnaC06g13300D	Chloridechannelprotein	51.639	82529000	77975000	76004000	94032000	112340000	95185000	66731000	75081000	76867000	62891000	72601000	62086000
A0A078FFI0	BnaA09g16820D	hypotheticalprotein	14.686	0	0	9667100	9236100	0	6547200	5147700	0	0	5527000	0	4976100
A0A078FFJ0	BnaC03g58210D	hypotheticalprotein	4.5585	0	0	0	0	25212000	0	0	0	0	0	0	0
A0A078FFJ4	BnaC03g58160D	hypotheticalprotein	6.7373	2336700	2189600	3112400	2781900	0	2645500	3453400	3188900	3207200	0	0	0
A0A078FFK8	BnaC03g58290D	Ubiquitinthioesterase	18.137	3871900	3320100	5447200	2966000	3789700	0	3734300	3824900	3884800	3857400	3262500	4804300
A0A078FFM2	BnaC03g57860D	BnaC03g57860Dprotein	7.2811	0	4359200	4102700	7375200	7701200	5030400	0	3556300	3775800	0	4168900	4354600
A0A078FFM3	BnaC03g58140D	Calcium-transportingATPase	6.4706	4239500	4825800	0	0	0	0	0	0	0	0	0	0
A0A078FFN9	BnaC04g26200D	hypotheticalprotein	7.411	33368000	29306000	46179000	30048000	27092000	22594000	24291000	20484000	19067000	17079000	15182000	19804000
A0A078FFP5	BnaC03g57610D	BnaC03g57610Dprotein	19.235	21329000	28142000	22190000	25965000	31009000	21714000	22474000	17056000	0	28221000	21221000	20303000
A0A078FFP9	BnaC03g59720D	BnaC03g59720Dprotein	4.9736	5107500	0	0	0	0	0	0	0	0	0	0	0
A0A078IET8	BnaCnng17250D	BnaCnng17250Dprotein	3.0141	4875900	0	0	0	0	0	0	0	0	0	0	0
A0A078FFS1	BnaC03g59920D	Histidine--tRNAligase	230.49	26829000	18291000	21725000	23086000	25603000	27983000	23020000	18890000	16536000	27499000	24513000	24884000
A0A078FFS6	BnaC03g59970D	BnaC03g59970Dprotein	90.98	115100000	104970000	120190000	92543000	89428000	89708000	197260000	231510000	214110000	141320000	145520000	155340000
A0A078FFT6	BnaC03g60070D	BnaC03g60070Dprotein	2.5936	0	0	0	0	0	0	0	0	0	0	569740	0
A0A078FFT7	BnaC09g23910D	Eukaryotictranslationinitiationfactor3subunitA	323.31	455090000	445950000	475540000	499010000	487800000	490480000	413950000	393270000	396890000	400950000	396500000	388650000
A0A078FFU3	BnaC03g12880D	BnaC03g12880Dprotein	13.984	7274900	10359000	8258700	11532000	10339000	11062000	8718600	6746700	9114600	10909000	10948000	10502000
A0A078FFU6	BnaA03g46120D	Coatomersubunitbeta'	255.82	406190000	370220000	374720000	315010000	322870000	326350000	244870000	267210000	222730000	259920000	274270000	290100000
A0A078FFV0	BnaC03g12700D	BnaC03g12700Dprotein	16.084	16794000	16360000	12630000	15432000	15586000	15762000	13824000	15230000	15492000	14725000	12929000	12146000
A0A078FFV7	BnaA03g46220D	BnaA03g46220Dprotein	7.2213	3109600	2288900	0	0	0	3016600	0	0	0	0	0	0
A0A078FFW1	BnaC09g23710D	hypotheticalprotein	11.904	16287000	27619000	24826000	23841000	22189000	26271000	31657000	41002000	33198000	27573000	23461000	29723000
A0A078FFW2	BnaA03g46270D	hypotheticalprotein	3.4848	0	0	0	0	0	0	759600	0	0	0	0	0
A0A078FFW6	BnaC03g13130D	hypotheticalprotein	83.579	127400000	102790000	126600000	99434000	83048000	87276000	133370000	131480000	142050000	189160000	116130000	114790000
A0A078FFY7	BnaC03g13330D	hypotheticalprotein	88.167	237300000	299530000	51007000	145250000	328870000	73271000	225660000	207040000	47469000	227150000	240780000	93298000
A0A078FFY9	BnaA03g46470D	BnaA03g46470Dprotein	13.34	41814000	75775000	40728000	28317000	63226000	32881000	41384000	76470000	31970000	46753000	94509000	37903000
A0A078FFZ5	BnaC06g14320D	hypotheticalprotein	53.765	70722000	63354000	66772000	62426000	55378000	62189000	68204000	60814000	59039000	59826000	54233000	67701000
A0A078FFZ8	BnaC06g14270D	Fructose-bisphosphatealdolase	323.31	876250000	898140000	845360000	786100000	789140000	753600000	971990000	1002100000	930370000	826180000	796370000	770090000
A0A078FG04	BnaC06g14170D	hypotheticalprotein	323.31	338550000	352180000	284130000	304120000	305780000	299840000	358390000	398280000	324870000	302220000	275750000	310320000
A0A078FG05	BnaC03g13250D	Beta-galactosidase	5.0801	1833400	0	0	0	0	0	0	0	0	0	0	0
A0A078FG10	BnaC06g14070D	BnaC06g14070Dprotein	36.198	44293000	53639000	49386000	44066000	52680000	51149000	42312000	47019000	43505000	47324000	50078000	48708000
A0A078FG13	BnaC03g13300D	SerineO-acetyltransferase	8.101	3772600	5587300	5804600	4849000	5711100	0	0	4771700	5174000	2866500	5945000	7177900
A0A078GR80	BnaUnng00120D	BnaUnng00120Dprotein	10.376	38237000	40346000	30085000	38041000	36314000	40996000	39178000	34056000	29609000	36429000	35726000	33903000
A0A078FG20	BnaC03g13350D	BnaC03g13350Dprotein	5.1974	57146000	0	43709000	141350000	221180000	124690000	70469000	0	60639000	0	0	37350000
A0A078FG48	BnaC03g13930D	BnaC03g13930Dprotein	323.31	2699900000	2796100000	2448600000	3202700000	3482700000	2983700000	2335200000	2387200000	2215700000	2749500000	2824700000	2279800000
A0A078HH84	BnaA03g11170D	hypotheticalprotein	10.069	16229000	16301000	24159000	15185000	12229000	9798900	11944000	13024000	9667200	0	12192000	7199300
A0A078FG65	BnaA03g51530D	Coatomersubunitbeta	323.31	397510000	394360000	372420000	391120000	387820000	353990000	330100000	355160000	324000000	317750000	323560000	289060000
A0A078FG80	BnaA03g51730D	hypotheticalprotein	12.414	23301000	34675000	32104000	35576000	34979000	41655000	35575000	39476000	37896000	42540000	33261000	41112000
A0A078JCX0	BnaCnng43880D	Glycerol-3-phosphateacyltransferase,chloroplastic	62.773	4552800	3810200	6123200	4454000	4178500	7683200	2730300	3868900	5737800	3807300	6537200	8227500
A0A078FG86	BnaA03g46970D	Citrulline--aspartateligase	323.31	78674000	78056000	90237000	80898000	85652000	93904000	71099000	76110000	70564000	84270000	78765000	87365000
A0A078IIF5	BnaA09g25150D	ConservedoligomericGolgicomplexsubunit6	7.7836	0	3515100	0	0	0	0	0	0	0	0	0	2717100
A0A078FGD5	BnaAnng02240D	Dihydrolipoamideacetyltransferasecomponentofpyruvatedehydrogenasecomplex	51.972	46296000	48947000	45131000	56455000	53209000	57520000	56281000	43459000	51013000	68151000	70578000	63344000
A0A078FGE1	BnaC03g59700D	ABC-typexenobiotictransporter	68.871	52407000	50216000	50926000	55143000	55174000	60888000	53623000	57623000	58811000	68081000	60777000	53807000
A0A078FGH2	BnaA06g20180D	BnaA06g20180Dprotein	29.738	23122000	16660000	13032000	20285000	21938000	11079000	26892000	31644000	28237000	20164000	22934000	25813000
A0A078FGH9	BnaC03g60350D	BnaC03g60350Dprotein	4.9328	0	0	0	0	5828700	0	0	0	0	0	0	0
A0A078FGJ5	BnaC03g59930D	ProteintransportproteinSEC23	323.31	134480000	157530000	131260000	129580000	130710000	136940000	128650000	121130000	115750000	123980000	122850000	91260000
A0A078FGK0	BnaC03g59980D	ProteinDETOXIFICATION	8.5035	13000000	12752000	0	12070000	10319000	13910000	0	16554000	14454000	15772000	16983000	0
A0A078FGK7	BnaC04g11790D	Proteindisulfide-isomerase	5.8333	13153000	13064000	11279000	14790000	14100000	15678000	9429600	8743400	11293000	11333000	11030000	12916000
A0A078FGL2	BnaC03g60130D	hypotheticalprotein	20.459	12981000	13433000	9886100	14534000	10917000	12752000	13625000	15138000	13041000	14228000	13670000	10574000
A0A078FGL6	BnaC02g23760D	ExocystcomplexcomponentSEC5	43.703	46217000	51478000	51477000	44707000	44133000	47288000	55346000	68509000	57166000	57399000	58957000	57381000
A0A078FGM1	BnaC03g60280D	Fructose-bisphosphatealdolase	323.31	8910400000	7636500000	8059300000	11349000000	10802000000	9813700000	12356000000	11257000000	9756000000	13995000000	11120000000	12343000000
A0A078FGM8	BnaC03g60380D	Histidinol-phosphatase	16.61	2424100	2015300	3757000	3505000	3083000	4641000	2995100	2872100	3685200	3661500	4003600	5021400
A0A078FGR6	BnaC08g08040D	BnaC08g08040Dprotein	18.822	6339200	8555800	4335100	7624900	7563500	5880600	5205000	5000300	0	4621200	5190800	0
A0A078FGS0	BnaA03g00990D	hypotheticalprotein	18.562	15310000	13729000	17117000	11518000	11641000	10147000	14698000	15799000	21308000	10756000	13027000	15453000
A0A078FGT1	BnaA03g01190D	hypotheticalprotein	11.789	20621000	15182000	11826000	23959000	6835800	16676000	0	5817000	11256000	12308000	14396000	10823000
A0A078FGT3	BnaA06g32930D	BnaA06g32930Dprotein	39.471	33095000	36581000	34711000	31038000	31214000	31668000	25292000	24245000	21898000	21386000	25076000	22786000
A0A078FGU3	BnaA06g32830D	BnaA06g32830Dprotein	19.267	14154000	13573000	15294000	20252000	17551000	19533000	13266000	16816000	13765000	15377000	13976000	17185000
A0A078FGV8	BnaA03g01490D	BnaA03g01490Dprotein	13.065	10133000	9356400	10242000	7179300	9384500	6622400	6933400	7890700	9835500	5569000	5834800	6968100
A0A078FGW6	BnaA06g32580D	BnaA06g32580Dprotein	200.23	53759000	51421000	44484000	43728000	40051000	39287000	62536000	56495000	37028000	62720000	56376000	52528000
A0A078FGX0	BnaA09g24540D	hypotheticalprotein	118.29	290860000	304240000	315350000	321640000	324370000	334090000	368790000	322880000	304430000	314500000	322000000	339610000
A0A078FGX9	BnaA03g01690D	Anthranilatesynthase	66.315	40614000	40107000	44530000	38636000	41372000	38117000	60316000	65123000	51932000	48264000	50949000	50467000
A0A078FGY4	BnaA06g32380D	Chloridechannelprotein	2.714	0	0	0	0	0	0	0	1247000	1561700	2189000	0	0
A0A078FGY6	BnaA03g01740D	BnaA03g01740Dprotein	147.55	42607000	38275000	50471000	53986000	58265000	65649000	55057000	52359000	68917000	53354000	51889000	69148000
A0A078FGZ4	BnaA06g32280D	Non-specificserine/threonineproteinkinase	2.4309	0	0	0	16160000	19376000	18999000	0	0	0	20141000	18582000	0
A0A078HXM5	BnaA05g11020D	1,3-beta-glucansynthase	4.3825	0	0	0	184980000	226050000	219920000	0	0	0	495930000	377680000	361480000
A0A078FH09	BnaA03g01940D	BnaA03g01940Dprotein	157.98	72309000	72482000	70292000	93557000	100050000	104780000	92078000	87773000	81752000	83974000	80981000	84393000
A0A078FH13	BnaC07g13260D	BnaC07g13260Dprotein	26.823	0	0	0	0	0	0	76456000	63610000	62155000	72626000	56668000	80280000
A0A078FH19	BnaA06g32030D	hypotheticalprotein	47.606	41270000	43837000	40433000	35138000	35749000	38007000	46265000	49939000	47296000	38438000	45800000	51134000
A0A078FH21	BnaA09g24620D	hypotheticalprotein	11.812	9918500	8872500	7599700	12113000	10850000	10859000	11029000	11888000	10459000	10292000	9279000	10248000
A0A078FH34	BnaA06g20200D	hypotheticalprotein	6.9182	0	0	0	7460700	5997500	0	0	0	5680900	12276000	9116500	8447700
A0A078G9G4	BnaA09g30340D	hypotheticalprotein	8.6096	85146000	111380000	154400000	112130000	112840000	192750000	0	151780000	188070000	110330000	101630000	183970000
A0A078FH48	BnaA09g39790D	RNAhelicase	48.311	40525000	37240000	44919000	66297000	65028000	63874000	40828000	38835000	45190000	52406000	49567000	51738000
A0A078FH58	BnaA09g42620D	hypotheticalprotein	5.4031	0	7532500	0	12005000	12254000	12836000	0	0	0	5613400	7098100	0
A0A078FH61	BnaA09g42670D	hypotheticalprotein	16.426	22244000	22191000	26299000	31497000	26612000	27216000	9967700	10069000	13293000	14041000	16428000	15145000
A0A078JHP8	BnaAnng21430D	60SribosomalproteinL7a(Fragment)	305.99	773740000	680150000	735880000	849690000	705550000	817450000	403810000	390740000	413560000	412420000	364280000	379360000
A0A078FHB0	BnaA09g40440D	Uroporphyrinogen-IIIsynthase	18.9	31116000	20597000	22828000	32253000	29217000	20421000	38166000	31418000	0	24193000	28285000	31069000
A0A078FHB3	BnaA09g43270D	hypotheticalprotein	39.434	50811000	41993000	46983000	32262000	27671000	23991000	55509000	48509000	53553000	38813000	38693000	35411000
A0A078FHD3	BnaC08g08080D	Purpleacidphosphatase	37.011	20599000	19794000	23959000	14686000	14956000	19649000	17879000	12753000	16887000	17310000	14924000	15522000
A0A078FHD7	BnaA09g40640D	3-ketoacyl-CoAsynthase	44.316	0	0	0	7044700	9165200	0	0	0	0	4818900	0	0
A0A078FHE5	BnaA09g43570D	Lipoylsynthase,mitochondrial	21.846	0	3369700	4082300	6938500	3610600	7887600	0	0	0	0	0	4294100
A0A078JEJ1	BnaCnng41630D	BnaCnng41630Dprotein	14.489	4415500	3196300	4788400	1520300	0	2322100	3744300	0	3486300	0	0	3001900
A0A078GPA8	BnaA08g07940D	PSI-F	112.44	18107000000	13642000000	17329000000	13680000000	11152000000	13721000000	16697000000	13988000000	13488000000	24954000000	15822000000	22037000000
A0A078FHF5	BnaA09g43670D	hypotheticalprotein	22.408	5852400	5328400	0	8812100	9426600	8795400	4961900	0	5730500	9110200	11553000	9917300
A0A078FHJ5	BnaC09g39160D	Divinylchlorophyllidea8-vinyl-reductase,chloroplastic	81.563	50444000	50901000	55089000	85918000	81762000	81261000	57949000	60387000	60059000	79849000	76891000	90324000
A0A078FHJ7	BnaA09g40940D	hypotheticalprotein	133.21	78231000	65044000	54654000	66516000	82499000	66574000	148440000	126850000	144640000	167480000	153040000	159190000
A0A078FHK0	BnaA02g13390D	hypotheticalprotein	323.31	36142000	52429000	48808000	37814000	48826000	46772000	34207000	44818000	45551000	26998000	30768000	41429000
A0A078FHL1	BnaC06g31960D	hypotheticalprotein	75.977	71743000	74612000	52707000	21788000	17948000	26755000	240330000	205010000	228760000	142970000	101200000	110150000
A0A078FHL6	BnaC06g31910D	hypotheticalprotein	65.357	213790000	208020000	218210000	203510000	207990000	225410000	141790000	136490000	135840000	135710000	136990000	148280000
A0A078FHP6	BnaC04g29100D	hypotheticalprotein	323.31	596220000	533350000	555250000	739570000	762060000	685480000	871180000	921510000	810910000	943740000	904360000	846660000
B2Z3W8	BnaA08g20460D	BnaA08g20460Dprotein	323.31	963670000	1007900000	792730000	592660000	733440000	478990000	747680000	1031000000	563010000	1022400000	1163600000	728360000
A0A078FHR0	BnaC09g38410D	Protein-serine/threoninephosphatase	4.0428	0	0	0	0	0	3290600	0	0	0	0	3718900	4117000
A0A078FHR3	BnaC09g38360D	BnaC09g38360Dprotein	17.695	8726000	7818100	8384300	0	6428000	0	0	8378900	6478200	0	0	5436600
A0A078FHS0	BnaC09g38260D	hypotheticalprotein	32.335	22794000	26234000	21531000	18898000	17739000	19821000	26867000	29484000	23609000	21066000	18975000	22637000
A0A078FHU5	BnaC06g30860D	BnaC06g30860Dprotein	37.686	4570300	5289300	5415800	3591200	4668400	4588000	4642400	4203800	5069500	3868500	4886400	3802100
A0A078FHW6	BnaC07g16220D	hypotheticalprotein	6.9969	0	0	0	0	0	0	1960000	0	1845500	0	0	0
A0A078FHW8	BnaC06g00930D	DNAreplicationlicensingfactorMCM2	4.9035	5918800	4526700	0	5993400	6999600	6200400	6669900	5875300	5555700	6723000	0	6078300
A0A078FHX5	BnaC06g12960D	BnaC06g12960Dprotein	20.51	16116000	18079000	15393000	17221000	18868000	17080000	24340000	23797000	22281000	28374000	25234000	28381000
A0A078INH3	BnaC02g17000D	hypotheticalprotein	2.4999	28932000	34953000	39459000	0	39807000	47602000	30108000	50813000	61881000	69046000	50782000	56107000
A0A078IHY4	BnaC02g17020D	hypotheticalprotein	5.3534	5477100	4383400	5112200	0	0	0	7312200	5233100	3912000	5895800	0	0
A0A078FI21	BnaC07g15720D	BnaC07g15720Dprotein	5.849	0	1011000	1347600	0	0	0	0	0	0	0	1088200	0
A0A078FI31	BnaC03g58350D	hypotheticalprotein	21.87	23210000	22231000	20230000	23139000	18606000	23208000	28587000	28258000	20873000	19352000	13862000	19366000
A0A078FI39	BnaC02g02070D	hypotheticalprotein	37	6653400	7884000	7681400	6189500	8388200	10063000	5496400	5510800	6572200	6432100	8233300	6571300
A0A078FI66	BnaA02g13100D	hypotheticalprotein	26.775	12046000	0	0	0	0	0	36522000	30703000	29838000	25399000	27916000	29428000
A0A078FI80	BnaA09g13630D	BnaA09g13630Dprotein	7.9704	0	2728900	0	0	0	0	2220600	2777400	2132400	0	4441800	3333100
A0A078FI82	BnaC02g02520D	hypotheticalprotein	2.6375	20851000	0	0	23279000	20629000	0	0	0	0	26240000	0	21979000
A0A078FI91	BnaC04g29320D	hypotheticalprotein	35.817	5542700	5318300	6312400	7576100	6889400	8134200	22959000	13396000	15231000	33246000	41265000	47219000
A0A078FIB2	BnaC04g29120D	hypotheticalprotein	117.4	30021000	33623000	34730000	52802000	62410000	76977000	47322000	48010000	53980000	58827000	47776000	63659000
A0A078FIC2	BnaA02g13600D	GAGA-bindingtranscriptionalactivator	2.4106	0	0	0	0	0	0	0	3829600	0	4009600	0	0
A0A078FIC9	BnaC04g28970D	Phytoenedehydrogenase	36.805	3840300	3779000	4005000	0	0	0	0	0	0	0	0	0
A0A078FID6	BnaC03g12940D	hypotheticalprotein	25.197	31577000	32808000	33615000	33413000	35070000	34203000	26498000	25791000	21979000	24627000	24850000	22193000
A0A078FIE0	BnaC03g12990D	Glucose-6-phosphate1-epimerase	7.1173	0	3661400	0	0	4163000	0	3632100	0	0	0	0	3324800
A0A078FII3	BnaC03g13340D	Asparagine--tRNAligase	22.019	24279000	21166000	22938000	11357000	11438000	15415000	20051000	16855000	20509000	8345300	6393200	9351300
A0A078FII5	BnaC07g16510D	hypotheticalprotein	6.9304	0	0	4949800	0	0	0	0	0	4393800	0	0	5186100
A0A078FIJ6	BnaC07g16240D	hypotheticalprotein	35.2	2042400	1507400	1988500	3952800	2446000	2122300	2551700	2073100	0	2500900	1864500	2121400
A0A078FIK7	BnaC03g13590D	Pyruvatekinase	31.246	23191000	20969000	22356000	19783000	21331000	19475000	25029000	16989000	21586000	25140000	18585000	18612000
A0A078FIQ8	BnaA10g07250D	hypotheticalprotein	19.809	0	0	0	0	0	0	0	0	6263100	16183000	15166000	14000000
A0A078FIR5	BnaA09g17710D	BnaA09g17710Dprotein	8.8496	16084000	17604000	14798000	18030000	17832000	13872000	18325000	12287000	17602000	15304000	16366000	11824000
A0A078FIS5	BnaA10g07100D	Probablebifunctionalmethylthioribulose-1-phosphatedehydratase/enolase-phosphataseE1	125.69	50850000	44297000	49465000	46564000	44237000	43013000	72859000	62345000	75071000	56399000	64401000	53146000
A0A078FIU6	BnaAnng02030D	hypotheticalprotein	100.5	46541000	33145000	28436000	51178000	32375000	48293000	83728000	65119000	55208000	76704000	67105000	49545000
A0A078FIU8	BnaAnng02080D	hypotheticalprotein	4.3736	7181100	0	0	0	0	0	0	0	0	0	0	0
A0A078FIV1	BnaA10g06850D	BnaA10g06850Dprotein	93.948	195030000	172460000	211440000	140480000	118870000	139770000	154580000	149890000	150780000	158340000	113180000	146640000
A0A078FIV9	BnaA09g13550D	BnaA09g13550Dprotein	3.0898	0	0	0	0	0	20104000	0	0	0	0	0	0
A0A078G4A5	BnaC09g13950D	hypotheticalprotein	7.8363	0	2797600	2846200	0	0	2615900	2738300	0	2598900	0	0	0
A0A078FIX4	BnaC03g59740D	BnaC03g59740Dprotein	20.942	41101000	43568000	42638000	44513000	43818000	40957000	48624000	48885000	50135000	43860000	40433000	48040000
A0A078FIY1	BnaC03g59840D	BnaC03g59840Dprotein	3.3261	0	0	0	0	0	2388500	0	0	0	0	0	0
A0A078FIY9	BnaA09g13300D	hypotheticalprotein	41.871	16835000	16662000	18535000	12219000	11598000	12737000	12537000	14052000	9714600	11567000	10824000	0
A0A078FIZ1	BnaC03g59990D	hypotheticalprotein	8.431	0	0	0	0	0	3510500	0	0	0	0	0	0
A0A078FIZ2	BnaC03g21850D	BnaC03g21850Dprotein	6.0456	0	0	0	0	0	4317300	0	0	0	0	0	0
A0A078G7D8	BnaA06g37370D	hypotheticalprotein	18.548	31169000	33022000	27650000	28561000	28647000	28072000	23468000	24695000	24366000	23881000	26047000	19861000
A0A078FJ03	BnaC03g60140D	hypotheticalprotein	3.6365	0	0	0	0	0	1353300	0	0	0	0	0	0
A0A078FJ07	BnaC03g60190D	BnaC03g60190Dprotein	188.18	26108000	20451000	22365000	36471000	30512000	28986000	37280000	24884000	30584000	22200000	17099000	17157000
A0A078FJ17	BnaC03g60340D	V-typeprotonATPasesubunita	323.31	863550000	840940000	878310000	583400000	547730000	601270000	687430000	749750000	678320000	728480000	722060000	750290000
A0A078FJ20	BnaC02g29760D	MicrosomalprostaglandinEsynthase2	12.477	9167700	9432100	10289000	5980300	4431700	5086600	6994000	5292100	0	6501400	6124600	6456000
A0A078FJ22	BnaC02g29690D	hypotheticalprotein	23.144	18967000	21998000	22578000	23058000	22164000	20846000	21559000	26971000	23678000	18823000	24017000	23419000
A0A078FJ41	BnaC03g60490D	BnaC03g60490Dprotein	8.8437	68760000	59358000	69275000	66925000	94130000	88152000	101360000	89656000	88604000	22090000	90347000	71579000
A0A078FJ46	BnaC03g60540D	Ribonucleoside-diphosphatereductase	5.5828	3305300	2583500	3616600	4775900	3476100	5269400	0	0	0	2535800	0	0
A0A078FJ50	BnaC03g60590D	BnaC03g60590Dprotein	12.504	34036000	32088000	34411000	28247000	32878000	33035000	31068000	31898000	32906000	39115000	29360000	39509000
A0A078FJ52	BnaC04g26290D	Beta-galactosidase	27.677	69969000	89995000	78895000	21765000	34030000	34073000	114980000	121940000	110440000	53752000	53225000	54937000
A0A078IH63	BnaA07g01550D	diacylglycerolkinase	12.567	0	0	0	0	0	0	0	4606900	0	0	0	5199700
A0A078FJ64	BnaC04g26140D	hypotheticalprotein	3.0935	0	0	0	0	3098300	0	0	0	0	0	0	0
A0A078FJ77	BnaC03g20950D	BnaC03g20950Dprotein	7.8117	24322000	19629000	31832000	19716000	0	0	0	27480000	21325000	0	17261000	0
A0A078FJ79	BnaC04g12130D	BnaC04g12130Dprotein	4.827	0	0	2652400	0	0	3773300	0	0	0	0	0	2587600
A0A078FJA0	BnaA09g17730D	BnaA09g17730Dprotein	27.726	4915300	4490200	4516200	4239300	0	0	0	0	0	0	0	0
A0A078JA44	BnaC06g43370D	Peptidylprolylisomerase	11.653	440900000	534870000	619770000	809630000	814330000	914950000	760480000	854560000	986270000	810260000	859120000	1009900000
A0A078FJC3	BnaC04g12480D	Beta-amylase	85.429	39092000	37099000	36080000	51008000	50114000	50781000	58003000	61963000	50077000	86239000	90233000	84264000
A0A078FJF0	BnaC06g14360D	Pyruvatekinase	323.31	447970000	452280000	396810000	439140000	392530000	398870000	616670000	621650000	533430000	684120000	695900000	643930000
A0A078FJF5	BnaA09g17080D	Eukaryotictranslationinitiationfactor3subunitD	97.72	76410000	78144000	84369000	105520000	112710000	106250000	63941000	80740000	70869000	66078000	73468000	74388000
A0A078FJG6	BnaA09g16950D	hypotheticalprotein	48.269	17015000	14959000	10648000	21597000	26200000	36477000	9636600	10926000	11125000	11421000	12489000	19190000
A0A078FJH0	BnaA09g16900D	hypotheticalprotein	7.4945	5932000	5428600	5858500	6629400	4749600	6920700	6199200	4779300	7929800	4404300	0	4473800
A0A078FJH7	BnaC03g48940D	BnaC03g48940Dprotein	147.32	132340000	119920000	129000000	167030000	152470000	147190000	126610000	148670000	131810000	161370000	166500000	165880000
A0A078FJJ5	BnaC04g26680D	Peptidylprolylisomerase	8.3916	5881300	5773500	5504900	6809500	9353600	6962100	0	0	5389600	6646900	8132800	0
A0A078GC03	BnaC05g24050D	Methyltransferase	89.3	45592000	43472000	42463000	45238000	36493000	39754000	42131000	41581000	37785000	35418000	38447000	34223000
A0A078FJK5	BnaC04g26530D	D-fructose-1,6-bisphosphate1-phosphohydrolase	191.07	54367000	43228000	60751000	60839000	50200000	93587000	61186000	41679000	47677000	48414000	60692000	68402000
A0A078FJL2	BnaC06g13860D	hypotheticalprotein	24.235	363310000	303900000	374670000	201680000	220790000	253150000	185200000	178600000	192190000	113190000	112160000	103320000
A0A078FJL4	BnaC04g26660D	hypotheticalprotein	3.6734	0	0	0	0	0	0	0	0	0	799570	0	0
A0A078GNX5	BnaA02g18970D	hypotheticalprotein	207.73	1766200000	1244100000	2087100000	2288100000	2166800000	2573600000	827820000	676650000	812660000	855850000	665400000	756600000
A0A078FJM2	BnaC02g24980D	hypotheticalprotein	89.396	512100000	457290000	434890000	241500000	226260000	257850000	553570000	470750000	477760000	526970000	537170000	567540000
A0A078FJM4	BnaC02g24930D	BnaC02g24930Dprotein	3.6123	3725800	3398700	0	3536200	3776800	3646300	0	3460600	0	0	3022400	0
A0A078FJM7	BnaC04g26330D	hypotheticalprotein	85.884	87426000	62688000	78983000	74834000	79892000	101830000	79489000	55580000	78520000	79161000	84645000	88937000
A0A078FJM9	BnaC02g24880D	BnaC02g24880Dprotein	7.0446	0	0	5222700	0	0	0	0	0	0	0	0	0
A0A078FJP6	BnaC04g26130D	BnaC04g26130Dprotein	15.691	0	5918300	7628500	0	6651600	6426800	8878700	10759000	9724800	9634200	9374200	9003900
A0A078FJQ7	BnaC09g24190D	Glycerophosphodiesterphosphodiesterase	174.49	601540000	571760000	567510000	432630000	483260000	454150000	578180000	595320000	644770000	558150000	531990000	526150000
A0A078FJR7	BnaC04g26310D	Beta-galactosidase	15.955	19344000	17594000	17493000	12355000	10997000	12666000	38929000	44354000	34866000	21569000	32262000	15272000
A0A078HDL1	BnaC03g67700D	Proteasomesubunitbeta	323.31	271010000	271380000	301950000	214910000	210330000	300640000	308990000	326000000	256630000	246050000	230620000	214270000
A0A078FJS2	BnaC09g23990D	Beta-adaptin-likeprotein	139.53	303070000	306770000	320210000	255800000	262270000	267280000	336490000	304670000	301310000	255500000	268010000	289120000
A0A078FJU6	BnaC08g08220D	BnaC08g08220Dprotein	5.2789	3134900	2986700	2816600	2475000	3323200	2026200	0	2422400	2503600	0	2441000	0
A0A078GPK3	BnaA08g07870D	hypotheticalprotein	37.076	26860000	18283000	26329000	21750000	28536000	27138000	27223000	23314000	34644000	26360000	27040000	33592000
A0A078FJX7	BnaC09g23920D	hypotheticalprotein	4.9336	0	0	0	0	0	0	0	0	11144000	0	0	37309000
A0A078FJX9	BnaA03g51840D	hypotheticalprotein	4.088	6800400	6995200	8614800	0	7155600	7491400	9263200	8415000	16674000	0	6707200	5753900
A0A078FJY7	BnaC09g23820D	BnaC09g23820Dprotein	20.135	11099000	11470000	11474000	11549000	9307900	11935000	12392000	10696000	12095000	11016000	10100000	10368000
A0A078FK06	BnaC04g47520D	BnaC04g47520Dprotein	30.684	23109000	15295000	20415000	14692000	17824000	39914000	15394000	14795000	12432000	21276000	16475000	17795000
A0A078FK09	BnaC06g14150D	hypotheticalprotein	4.9334	0	0	0	978980	0	0	0	0	0	0	0	0
A0A078FK15	BnaA03g52190D	hypotheticalprotein	20.58	29434000	23188000	26693000	24565000	19103000	25685000	22837000	14771000	21092000	20148000	18644000	15787000
A0A078FK25	BnaC06g14430D	BnaC06g14430Dprotein	74.536	42540000	44464000	44488000	60275000	55487000	54865000	46773000	43626000	47179000	54413000	52794000	52639000
A0A078FK27	BnaC04g47770D	hypotheticalprotein	3.5616	0	8836700	0	0	0	0	9220400	0	4243700	0	7559800	8838300
A0A078FK28	BnaC06g13950D	Glucanendo-1,3-beta-D-glucosidase	25.06	23863000	19354000	24968000	20905000	18817000	20025000	24437000	18017000	22798000	17512000	14446000	9224700
A0A078FK29	BnaC06g14380D	BnaC06g14380Dprotein	307.98	128240000	142920000	125070000	95329000	103730000	105110000	119520000	122030000	126230000	88300000	91367000	87128000
A0A078FK46	BnaC06g14130D	hypotheticalprotein	29.75	33310000	33840000	21453000	27072000	47915000	33245000	66545000	55830000	55211000	64915000	69507000	51111000
A0A078FK57	BnaC04g48170D	hypotheticalprotein	316.44	575950000	454040000	522290000	321000000	302510000	340890000	454830000	413450000	384360000	658360000	490780000	518930000
A0A078IF18	BnaA04g24420D	hypotheticalprotein	3.4675	0	0	0	0	0	2837300	0	0	0	0	0	0
A0A078FK65	BnaC06g13930D	hypotheticalprotein	209.78	235900000	246890000	206430000	169160000	174000000	159680000	170100000	181160000	151930000	165600000	165900000	147120000
A0A078HQM9	BnaA02g17620D	SKP1-likeprotein	9.6514	0	0	0	0	0	0	0	0	0	13123000	9971700	9428800
A0A078FK74	BnaA03g51300D	Glucanendo-1,3-beta-D-glucosidase	9.8986	7864000	7752500	7072500	5412400	4673300	5633400	5731000	6079100	7713100	4882400	4558600	4565700
A0A078JGG0	BnaCnng43980D	BnaCnng43980Dprotein	3.3301	0	0	0	0	2130300	0	0	0	0	0	0	0
A0A078FK82	BnaA03g51400D	hypotheticalprotein	13.026	7787300	5816800	6996500	0	0	0	14198000	7795700	13511000	13765000	9157000	10566000
A0A078FKB8	BnaA02g22320D	hypotheticalprotein	49.332	91415000	88160000	90224000	31439000	32764000	35914000	58621000	44241000	52605000	80516000	55934000	69929000
A0A078FKC5	BnaA02g22370D	hypotheticalprotein	12.336	15085000	20510000	10854000	18040000	26882000	13224000	35009000	22360000	0	43383000	41271000	24908000
A0A078FKC6	BnaA06g33370D	BnaA06g33370Dprotein	81.172	123760000	117640000	115770000	76415000	75126000	86738000	54830000	77406000	65003000	87094000	106360000	99108000
A0A078FKD7	BnaA03g51800D	BnaA03g51800Dprotein	5.109	0	9533800	7176400	6089300	6097100	7248900	0	5263300	0	0	0	0
A0A078FKE4	BnaA03g51850D	Aspartateaminotransferase	232.41	353160000	328140000	321250000	347650000	331700000	318400000	339910000	334350000	322710000	384470000	307460000	347540000
A0A078FKF7	BnaA03g51570D	hypotheticalprotein	125.49	56245000	54596000	69270000	40101000	52389000	51329000	76025000	75607000	69464000	56954000	62997000	55522000
A0A078FKG3	BnaA03g52000D	L-ascorbateperoxidase	59.902	67071000	50594000	47893000	60463000	56101000	56141000	83228000	91679000	62082000	79478000	54828000	73697000
A0A078JJP5	BnaCnng51890D	Monogalactosyldiacylglycerolsynthase	5.9512	0	1410200	1509400	0	1386500	0	0	0	2386400	0	1900800	3134400
A0A078FKI3	BnaA10g09010D	hypotheticalprotein	30.914	8042900	10945000	7418000	9156400	7987500	0	7514400	7563400	7295200	8266000	8199800	5538500
A0A078H1Q5	BnaC02g17730D	hypotheticalprotein	7.3913	0	4527100	3197300	0	0	0	0	0	0	0	0	0
A0A078FKK5	BnaA10g08760D	hypotheticalprotein	9.4718	0	0	0	0	0	0	0	0	0	0	0	3102000
A0A078FKK6	BnaA03g52020D	Cellulosesynthase	13.341	12904000	12095000	0	11281000	13672000	10110000	13018000	12849000	11853000	15851000	14711000	15479000
A0A078FKL9	BnaA10g08610D	Gamma-glutamylcyclotransferase	2.3367	0	0	6367100	0	0	0	0	0	0	0	0	0
A0A078H8M5	BnaA02g28940D	Proteasomesubunitbeta	13.675	95141000	73372000	88379000	78040000	50198000	62681000	99481000	74706000	69220000	74241000	58472000	77533000
A0A078FKP0	BnaC02g23380D	Vacuolarproteinsorting-associatedprotein35	5.8012	3666400	2758100	3956500	0	0	0	0	0	2784200	2286000	0	0
A0A078FKP2	BnaC04g29030D	ProteintransportproteinSEC23	19.321	13838000	17864000	15470000	15817000	15774000	13748000	12094000	12636000	11597000	10167000	7636600	7470600
A0A078FKQ1	BnaA09g42380D	hypotheticalprotein	8.1702	0	0	0	0	0	0	0	0	0	3507200	3117400	0
A0A078FKR0	BnaA03g52320D	hypotheticalprotein	323.31	122040000	111120000	104750000	144800000	137330000	127770000	511570000	518570000	437090000	605310000	620770000	457230000
A0A078FKS0	BnaA09g42580D	ATP-dependent6-phosphofructokinase	7.6441	0	0	0	0	0	0	2106300	0	0	0	0	0
A0A078G9Q0	BnaA04g06040D	hypotheticalprotein	70.118	18187000	25068000	18784000	16076000	21591000	12055000	14917000	13338000	12484000	24645000	20915000	17160000
A0A078FKS8	BnaC03g44110D	Chlorophylla-bbindingprotein,chloroplastic	256.91	609390000	386960000	395390000	799990000	910270000	639380000	493330000	358880000	367480000	406010000	327250000	330440000
A0A078FKT0	BnaA06g33410D	Allene-oxidecyclase	45.169	21952000	16270000	27334000	14826000	13272000	19197000	0	0	0	0	0	0
A0A078FKT7	BnaC07g16450D	hypotheticalprotein	16.381	7703900	9519300	11590000	7201400	9470800	12535000	0	8013200	7983500	4255000	7117400	9124200
A0A078FKU7	BnaC07g16350D	Zeaxanthinepoxidase,chloroplastic	323.31	624550000	634170000	621040000	564920000	545200000	592870000	589730000	558240000	592480000	566030000	555270000	567710000
A0A078FKV1	BnaA06g33160D	hypotheticalprotein	245.36	663880000	596580000	630570000	430660000	341860000	355430000	665110000	563050000	566380000	781210000	590950000	626510000
A0A078FKX0	BnaA06g32910D	hypotheticalprotein	10.754	14160000	13291000	10203000	11696000	15853000	12839000	8454100	13298000	7823200	6954000	9016600	8788600
A0A078FL00	BnaA09g43230D	BnaA09g43230Dprotein	108.23	73579000	60357000	77042000	46715000	40918000	34021000	28282000	26500000	30473000	94377000	85677000	66871000
A0A078FL15	BnaA06g32410D	Ste24endopeptidase	14.226	22172000	17912000	17132000	16904000	16027000	14765000	17406000	18647000	15422000	14385000	14079000	17073000
A0A078FL33	BnaA09g43480D	hypotheticalprotein	323.31	319340000	305520000	326130000	281650000	288130000	283990000	269580000	253400000	264160000	242590000	231000000	258540000
A0A078FL38	BnaA09g43530D	diacylglycerolkinase	7.4735	4063300	2601000	2962300	0	0	3165200	0	0	2605900	0	2233800	2892600
A0A078FL43	BnaC05g00440D	hypotheticalprotein	16.72	0	41947000	44751000	47256000	48144000	41286000	0	35827000	38870000	39444000	32587000	0
A0A078J4F3	BnaCnng31870D	Chlorophylla-bbindingprotein,chloroplastic	132.79	1339400000	1101700000	683120000	1040200000	1252800000	993980000	1301800000	1126900000	1211300000	1088700000	1138800000	1220500000
A0A078GTR3	BnaC02g36210D	hypotheticalprotein	323.31	3088600000	2283400000	2059700000	2623300000	1561400000	1841500000	3382300000	2748600000	1633300000	2665600000	1317400000	1860800000
A0A078FL57	BnaA06g32690D	Alpha-mannosidase	252.49	316190000	342920000	345740000	246510000	253690000	218790000	392800000	394120000	352590000	253210000	272200000	247420000
A0A078FL62	BnaA06g32640D	BnaA06g32640Dprotein	4.342	0	0	0	0	0	0	0	0	2573000	2605500	0	2508700
A0A078FL63	BnaC05g00640D	hypotheticalprotein	283.83	459740000	520040000	524420000	499230000	478460000	514570000	351400000	321800000	331090000	353970000	343750000	353360000
A0A078G3T1	BnaA09g02120D	Chlorophylla-bbindingprotein,chloroplastic	323.31	14372000000	13680000000	12053000000	13159000000	13102000000	13003000000	11599000000	10479000000	10906000000	10340000000	8410000000	8888000000
A0A078FLA2	BnaA09g42790D	hypotheticalprotein	50.307	282470000	219980000	272800000	270300000	233660000	238630000	478290000	297130000	326320000	328880000	268230000	257080000
A0A078FLB1	BnaA06g32140D	Succinatedehydrogenase[ubiquinone]iron-sulfursubunit,mitochondrial	76.047	25253000	28660000	30484000	75949000	54125000	44217000	40603000	29489000	24856000	28701000	26488000	22819000
A0A078ISD8	BnaAnng12920D	BnaAnng12920Dprotein	30.022	4875700	3100100	4032500	3641400	3260200	4428000	0	2765900	3747200	3659400	5082600	4632900
A0A078FLD4	BnaC05g01290D	ATP-dependentClpproteaseproteolyticsubunit	77.543	66115000	62926000	53779000	81089000	107790000	71781000	67761000	56766000	49358000	122200000	89922000	92023000
A0A078FLE6	BnaC05g01440D	Pectinesterase	8.7886	36248000	45554000	0	0	0	0	54827000	46921000	19179000	0	43921000	0
A0A078FLF1	BnaC07g03120D	CpSecY	54.189	17283000	15865000	22024000	13897000	19499000	21818000	13254000	10037000	14841000	10585000	10107000	11748000
A0A078FLH6	BnaA09g42810D	hypotheticalprotein	125.67	89049000	73222000	78197000	88584000	88838000	84199000	59196000	56175000	52409000	73553000	70482000	69284000
A0A078FLI1	BnaA09g43540D	hypotheticalprotein	196.98	702490000	580120000	511400000	532000000	619040000	445460000	380730000	309070000	333950000	574340000	580260000	562850000
A0A078FLI7	BnaA09g43590D	hypotheticalprotein	49.925	19794000	16435000	22222000	8546000	10445000	12551000	17579000	14426000	17032000	11216000	0	14158000
A0A078GWX1	BnaC09g18140D	Oxoglutaratedehydrogenase(succinyl-transferring)	42.55	27884000	30907000	34607000	19971000	30777000	35556000	0	60097000	67997000	30594000	23317000	36228000
A0A078FLK3	BnaC09g38450D	BnaC09g38450Dprotein	131.16	103600000	118250000	108130000	81502000	92172000	82426000	91823000	90401000	103460000	71114000	59862000	80905000
A0A078FLK7	BnaA09g43110D	hypotheticalprotein	74.121	874440000	801650000	826900000	510030000	424320000	464090000	963990000	740700000	754710000	725900000	417690000	389900000
A0A078FLL3	BnaA09g43160D	SUMO-activatingenzymesubunit	36.265	28630000	29616000	23654000	29116000	30558000	25589000	36039000	26077000	29552000	31892000	27086000	31158000
A0A078FLM0	BnaA09g43210D	BnaA09g43210Dprotein	2.6952	13983000	34981000	21562000	0	0	31224000	36640000	18251000	16581000	0	25429000	26382000
A0A078FLM7	BnaA09g43260D	BnaA09g43260Dprotein	3.9209	0	0	0	0	5552600	0	0	0	0	0	3719800	0
A0A078FLQ5	BnaA09g43510D	hypotheticalprotein	4.3301	7710300	8945300	10452000	6740600	4239000	7749900	7473300	5223300	6975800	4035500	3836400	5980900
A0A078G0X1	BnaA04g18440D	Glycosyltransferase	5.9067	0	0	1650700	0	0	1285000	0	0	0	0	0	0
A0A078FLR3	BnaC04g26270D	OMPdecase	19.044	4750900	0	2916200	3965500	4396400	3656500	4612300	4370000	3275100	4568400	4311800	2934500
A0A078FLS2	BnaC09g38990D	BnaC09g38990Dprotein	5.1416	0	0	0	6073300	4964700	1865600	0	0	0	0	0	0
A0A078FLT4	BnaC09g24130D	hypotheticalprotein	6.4057	4223300	4742400	3949900	3306800	4816200	0	0	3756100	4370300	0	4479600	3797600
A0A078FLW2	BnaC09g23730D	PhospholipaseD	10.226	0	0	9032300	0	0	7297500	10856000	8825300	7639400	0	0	0
A0A078FLX9	BnaC06g14490D	hypotheticalprotein	12.033	67876000	49983000	86239000	16772000	61329000	82875000	43814000	46881000	81373000	57727000	37699000	95621000
A0A078FLZ1	BnaC02g01880D	Gamma-tubulincomplexcomponent	9.7505	3032900	2615500	2248800	0	3114800	2579100	1622200	2652700	2049200	2001800	3387600	2947900
A0A078FLZ4	BnaC09g38340D	hypotheticalprotein	15.069	4277800	4529500	4534000	4662500	4767200	4907600	4136900	0	0	4562500	3835900	0
A0A078FM03	BnaA08g27440D	hypotheticalprotein	8.0464	6266800	8762400	7798700	0	5481900	0	0	0	0	5940600	0	0
A0A078FM08	BnaC09g38240D	hypotheticalprotein	4.2611	0	2176900	0	0	0	3961600	0	0	0	0	0	0
A0A078FM14	BnaC02g02230D	Phosphoribosylanthranilateisomerase	14.819	73125000	48043000	62548000	39883000	36636000	41641000	88204000	83330000	84870000	57406000	54604000	72842000
A0A078FM18	BnaA08g27540D	NADPH-protochlorophyllideoxidoreductase	323.31	152540000	147280000	136970000	246970000	231120000	222630000	185130000	190570000	173100000	220740000	202940000	214980000
A0A078FM34	BnaC06g13740D	hypotheticalprotein	4.0492	2767300	0	3329500	0	0	0	2393200	0	0	0	0	0
A0A078FM43	BnaA08g27790D	BnaA08g27790Dprotein	105.99	170270000	673680000	578820000	367650000	616610000	476540000	221400000	276510000	276040000	266870000	306740000	231030000
A0A078FM46	BnaC02g02730D	BnaC02g02730Dprotein	50.001	46480000	51998000	41889000	53598000	56005000	61407000	28394000	33993000	28345000	28661000	27576000	26957000
A0A078FM50	BnaC02g02830D	hypotheticalprotein	157.7	80995000	86024000	94172000	122060000	111270000	119750000	73216000	66772000	73177000	64694000	62739000	69836000
A0A078FM58	BnaA08g27890D	Methyltransferase	7.294	0	0	5413800	4943100	5912800	6465000	0	0	0	0	0	4278200
A0A078FM79	BnaA03g51610D	hypotheticalprotein	4.3974	1589700	1733600	0	0	0	0	0	1561100	0	1552600	1720700	1358100
A0A078FM99	BnaA08g28040D	hypotheticalprotein	3.5966	0	0	0	0	0	324000	0	0	0	0	0	0
A0A078FMB4	BnaC02g01940D	Ubiquitinylhydrolase1	173.05	287930000	276800000	281450000	274420000	279270000	293550000	294120000	314910000	299840000	335290000	318420000	363190000
A0A078FMC9	BnaA08g14070D	hypotheticalprotein	44.553	59444000	58095000	62702000	55934000	53827000	52446000	43271000	43726000	42750000	41488000	42034000	41703000
A0A078FMD3	BnaC02g02140D	Folylpolyglutamatesynthase	9.8047	3120700	3148200	2919900	3445500	3602700	0	2039500	0	3166900	2946400	0	0
A0A078FMD9	BnaC02g01410D	hypotheticalprotein	13.227	15052000	12833000	14390000	17670000	16206000	23537000	0	15911000	16762000	16622000	14717000	15766000
A0A078FME9	BnaA08g14220D	Aconitatehydratase	290.78	99977000	91296000	95161000	108220000	121710000	127630000	95955000	94117000	104810000	89775000	93218000	99614000
A0A078FMG2	BnaC02g02440D	Cellulosesynthase	57.435	26546000	22682000	24450000	30903000	28958000	28059000	34960000	42120000	38258000	46573000	43092000	43900000
A0A078FMJ1	BnaC02g01960D	hypotheticalprotein	62.741	62324000	82722000	63872000	51649000	53212000	53626000	50187000	50210000	47160000	45551000	43733000	46410000
A0A078IBI7	BnaAnng09050D	5'-3'exoribonuclease	3.7341	8371000	0	0	6557800	0	0	0	9682600	0	12593000	0	0
A0A078FMK7	BnaC02g02110D	3-oxoacyl-[acyl-carrier-protein]reductase	74.365	66692000	88586000	103680000	128380000	109470000	147670000	103730000	138000000	130800000	183240000	174310000	171960000
A0A078FML7	BnaC02g23790D	BnaC02g23790Dprotein	2.3628	0	0	0	0	3121200	0	0	0	0	0	0	0
A0A078FMM3	BnaA06g33450D	BnaA06g33450Dprotein	323.31	357920000	325840000	364070000	287650000	305010000	288280000	336410000	319540000	359440000	312360000	318760000	314070000
A0A078FMM9	BnaA07g08810D	hypotheticalprotein	70.299	5838300	5344300	5529200	6078200	6701800	5531800	5248500	5498100	4143300	0	5892600	6763200
A0A078FMQ4	BnaA07g09010D	hypotheticalprotein	8.1475	0	0	6362200	2452400	0	0	6061900	6188400	7161100	0	0	0
A0A078FMU0	BnaA08g13200D	hypotheticalprotein	11.365	3314100	3808200	2998600	4986800	4031500	4837000	4773500	3633300	3915500	3697600	0	3606500
A0A078FMU6	BnaA08g13300D	Threoninesynthase	123.14	32857000	29622000	39474000	42756000	36959000	44000000	58530000	47420000	55335000	86024000	72018000	77075000
A0A078H967	BnaA02g28680D	Uridinekinase	7.2114	0	0	19404000	0	0	0	0	167510000	143640000	206040000	42888000	37789000
A0A078HBJ2	BnaA02g28720D	hypotheticalprotein	20.448	17542000	15981000	20375000	20778000	13082000	13979000	15315000	14126000	14265000	17740000	20331000	21713000
A0A078FMV9	BnaA08g13450D	Glucanendo-1,3-beta-D-glucosidase	14.961	8880700	7230600	8695100	10605000	12493000	13870000	8506100	0	9732300	12183000	11992000	10065000
A0A078H9W4	BnaA01g07860D	hypotheticalprotein	240.2	60498000	62562000	74094000	63959000	62245000	68332000	37732000	43245000	39145000	43461000	28779000	40955000
A0A078FMX3	BnaA08g13880D	BnaA08g13880Dprotein	323.31	579860000	530140000	564740000	918070000	902810000	833500000	415370000	444220000	400080000	589390000	584360000	586900000
A0A078I6Z3	BnaA03g48430D	BnaA03g48430Dprotein	11.461	241740000	136530000	0	123740000	109070000	0	105300000	0	0	0	66425000	0
A0A078FN55	BnaA09g42950D	Phenylalanine--tRNAligase	6.1064	0	0	0	4840500	4657000	3979800	0	0	0	0	0	0
A0A078FN59	BnaA09g43000D	hypotheticalprotein	8.9572	0	0	0	4607000	0	3591700	0	0	0	0	3762700	0
A0A078G5H3	BnaC09g30220D	hypotheticalprotein	34.312	3069700	3045500	3622300	3475700	4122500	4679000	2631000	2221600	3241800	2484400	3130500	2858100
A0A078FN70	BnaA04g12160D	V-typeprotonATPasesubunita	117.63	102660000	126890000	132190000	68651000	70500000	77770000	71213000	71796000	79686000	106940000	118370000	90015000
A0A078FN77	BnaA09g43200D	V-typeprotonATPasesubunita	61.446	46099000	45952000	49714000	23163000	27686000	29457000	38049000	33634000	31168000	35136000	36495000	37767000
A0A078FNH0	BnaC05g19180D	BnaC05g19180Dprotein	3.6116	0	0	0	0	2042100	0	0	0	0	0	0	0
A0A078FNI4	BnaC09g39180D	BnaC09g39180Dprotein	6.1664	0	0	0	0	0	0	3875500	4019800	4304700	0	0	0
A0A078FNJ4	BnaC03g21580D	hypotheticalprotein	56.847	35283000	16574000	17429000	31008000	21487000	15582000	62438000	45968000	43758000	41859000	68900000	74309000
A0A078FNK0	BnaC03g21530D	CTP:phosphoethanolaminecytidylyltransferase	2.411	0	939250	0	0	0	0	0	0	0	0	0	0
A0A078FNM0	BnaC03g21010D	Acetyl-CoAcarboxytransferase	323.31	350060000	344440000	279190000	374400000	388910000	387220000	343690000	280740000	323120000	311670000	296700000	302640000
A0A078FNN2	BnaC03g21180D	BnaC03g21180Dprotein	20.355	7752500	8987300	9245500	6379200	6185800	6032100	7855800	6490900	4974900	7858300	10762000	8687300
A0A078FNQ1	BnaC04g47730D	BnaC04g47730Dprotein	5.1015	0	3945500	7257200	7482000	0	4327700	0	0	0	0	4013300	4259700
A0A078FNQ5	BnaC04g47780D	Nuclearporeprotein	16.346	9943500	10377000	10493000	11521000	12738000	8492500	11168000	11490000	10997000	10877000	15075000	15437000
A0A078FNQ7	BnaC09g38430D	NEDD8-activatingenzymeE1catalyticsubunit	14.052	4724200	5708200	5972600	5296200	6838000	7851100	4772800	4322000	4983400	5319900	6137700	5886100
A0A078FNS9	BnaC03g49300D	Asparaginesynthetase[glutamine-hydrolyzing]	136.99	169640000	158220000	155160000	141450000	150590000	122330000	65377000	71076000	55385000	81956000	80863000	71459000
A0A078FNT2	BnaC09g38180D	hypotheticalprotein	323.31	120200000	132900000	124470000	153070000	96945000	134120000	168200000	119710000	193330000	115320000	120030000	80635000
A0A078IAS4	BnaA04g24630D	PhospholipaseA1	211.59	116390000	122270000	137120000	78403000	80218000	101330000	150170000	117890000	163860000	96029000	81804000	123990000
A0A078FNW9	BnaA09g28740D	Phosphoenolpyruvatecarboxylase	24.271	0	0	0	0	0	0	28962000	33644000	29138000	28675000	25741000	24012000
A0A078IAT0	BnaA04g24680D	Serine/threonine-proteinphosphatase5	29.257	30477000	31772000	31431000	24238000	26929000	27160000	29834000	31634000	25110000	27110000	31613000	29411000
A0A078FNZ1	BnaC04g48680D	BnaC04g48680Dprotein	152.78	40701000	30699000	41562000	32280000	35315000	38179000	38487000	40197000	40808000	35577000	53650000	47573000
A0A078FP03	BnaC02g01650D	Ribonuclease	10.247	21462000	16195000	12302000	29751000	21755000	29911000	10770000	14993000	10809000	21521000	16802000	15004000
A0A078FP10	BnaC02g01750D	hypotheticalprotein	8.1115	0	0	0	61177000	67783000	71929000	0	0	41656000	57600000	60950000	60807000
A0A078FP34	BnaC02g24910D	Methyltransferase	12.158	17897000	16190000	14131000	15200000	14117000	18416000	13774000	13457000	17667000	10680000	11598000	11535000
A0A078FP37	BnaA09g29540D	hypotheticalprotein	4.7346	8288500	6705200	7339700	0	4808800	0	12321000	0	7179600	0	0	0
A0A078FP40	BnaC02g02100D	hypotheticalprotein	4.0653	0	0	2117700	0	0	0	0	0	0	1357600	0	0
A0A078FP55	BnaC02g02250D	BnaC02g02250Dprotein	4.2275	12286000	0	0	0	0	25026000	12630000	0	0	10431000	0	8156100
A0A078FP62	BnaA09g29790D	Glycosyltransferase	2.5562	0	0	1315900	0	0	0	0	0	0	0	0	0
A0A078FP79	BnaC01g22950D	Sulfateadenylyltransferase	18.939	4881300	4342800	5879600	5334900	4341700	5706300	6215700	5005100	5316200	5758600	6185500	5371600
A0A078FP81	BnaC02g02500D	Coatomersubunitdelta	127.83	150420000	126810000	144150000	122440000	113970000	106000000	121950000	122190000	98157000	112240000	99462000	99004000
A0A078IUP2	BnaA08g30110D	hypotheticalprotein	8.6373	8707800	13107000	0	4848400	7155800	0	0	0	5259500	10261000	7486900	0
A0A078FP99	BnaC02g02650D	BnaC02g02650Dprotein	5.4827	0	1722600	0	0	0	0	2000900	0	1993700	0	0	0
A0A078FPD4	BnaC05g19840D	Aspartyl-tRNAsynthetase	28.303	10912000	7267400	11333000	13424000	11893000	16550000	10239000	0	10141000	8502400	6846500	8725700
A0A078FPD5	BnaA08g13190D	BnaA08g13190Dprotein	29.057	18783000	19975000	22378000	34854000	22619000	19155000	26815000	26366000	33130000	20106000	15723000	20923000
A0A078FPE6	BnaC04g47710D	hypotheticalprotein	6.3973	40994000	29711000	35748000	0	25802000	32128000	58394000	65022000	79178000	50091000	54267000	56246000
A0A078K1N9	BnaAnng42000D	hypotheticalprotein	19.197	3304300	4348600	3415200	4496400	3886900	4756400	4203200	3323700	3626300	9761500	8870500	10514000
A0A078FPF0	BnaC04g47760D	Calcium-transportingATPase	230.62	632210000	646370000	647090000	629950000	562620000	630930000	653240000	695890000	765640000	595010000	584790000	572740000
A0A078FPI0	BnaA02g11840D	BnaA02g11840Dprotein	18.689	17956000	13356000	13976000	10316000	12699000	10517000	29350000	26308000	13897000	20531000	21737000	22374000
A0A078FPK1	BnaC04g47990D	BnaC04g47990Dprotein	19.598	11064000	9113100	11592000	9889100	6539300	7233900	9341000	6860200	7474000	10557000	6192600	8429100
A0A078FPN2	BnaA02g12440D	Glucanendo-1,3-beta-D-glucosidase	4.8913	0	0	0	2938300	0	0	0	0	0	0	0	0
A0A078FPN4	BnaC04g48610D	BnaC04g48610Dprotein	51.213	31023000	27520000	27348000	25529000	19335000	26952000	51049000	41362000	40281000	37500000	31958000	29107000
A0A078FPP2	BnaC04g48390D	Ferritin	7.6115	19788000	13946000	23370000	29758000	26047000	33033000	35277000	12641000	17699000	35758000	38986000	42665000
A0A078FPP9	BnaC04g48440D	Phosphoenolpyruvatecarboxylase	323.31	8546100000	7988800000	7788500000	7317500000	7278000000	7230500000	14671000000	14087000000	12994000000	12169000000	12442000000	11054000000
A0A078FPQ7	BnaA02g22260D	BnaA02g22260Dprotein	5.8891	2842000	2016100	3128600	3035700	2267500	2677600	3026300	2186300	3454400	2123600	1921900	2909800
A0A078FPR2	BnaA02g22310D	BnaA02g22310Dprotein	3.0481	0	0	0	0	0	2215800	0	0	0	4921500	0	0
A0A078FPS1	BnaC03g44420D	Indole-3-glycerol-phosphatesynthase	4.2798	2049200	0	0	0	0	0	0	0	0	1861700	1183300	1567900
A0A078FPS8	BnaA02g22460D	BnaA02g22460Dprotein	21.017	17103000	13812000	12416000	22443000	13759000	0	15224000	11356000	10700000	15142000	12346000	13626000
A0A078H4Z1	BnaA09g16470D	hypotheticalprotein	102.37	241550000	232870000	326760000	222090000	183980000	246780000	136210000	61870000	116100000	215570000	123130000	222770000
A0A078FPV1	BnaC05g00050D	hypotheticalprotein	18.191	8108800	8184200	6497900	8618600	7769100	8847700	0	0	5020200	3677100	5744100	5194900
A0A078FPV2	BnaA10g06870D	hypotheticalprotein	23.395	9442100	9129600	8808600	9291500	8088500	10494000	12253000	9942700	7801000	10922000	8360900	8985400
A0A078J3S8	BnaCnng36540D	Tubulinbetachain	323.31	1002000000	1048300000	956810000	990890000	1050700000	1083700000	724200000	764260000	683900000	714870000	751480000	646340000
A0A078FPW0	BnaA10g06770D	hypotheticalprotein	62.612	298940000	429570000	580850000	231940000	321140000	317370000	279500000	289640000	310610000	256500000	230780000	285860000
A0A078FPX0	BnaC05g00300D	BnaC05g00300Dprotein	323.31	743630000	755180000	703380000	782810000	791370000	818000000	810390000	792510000	776200000	974550000	982610000	900460000
A0A078FPY8	BnaC03g21820D	hypotheticalprotein	42.669	38062000	40350000	39342000	60313000	70113000	52457000	41373000	42835000	35904000	45365000	55376000	50342000
A0A078HKY5	BnaCnng08550D	BnaCnng08550Dprotein	33.575	0	0	0	0	1699400	0	0	0	0	0	0	0
A0A078FPZ8	BnaC05g00850D	Inorganicdiphosphatase	9.1477	29766000	26748000	30954000	17421000	15807000	20608000	30335000	22617000	25215000	24576000	20739000	31106000
A0A078FPZ9	BnaA08g02520D	hypotheticalprotein	5.3326	0	0	0	0	0	1487300	0	0	0	0	0	0
A0A078FQ07	BnaA08g02470D	3-oxoacyl-[acyl-carrier-protein]reductase	8.0738	6668800	9793200	5912400	7528300	7998300	6060500	10584000	9890300	8304300	7910500	9338000	7883600
A0A078FQ13	BnaC05g01100D	Germin-likeprotein	6.6916	9946900	18475000	0	16838000	8362900	26680000	25859000	12331000	33977000	18658000	19903000	14093000
A0A078FQ33	BnaA10g08890D	hypotheticalprotein	31.794	93828000	149810000	118470000	65612000	118160000	115760000	68255000	122730000	65836000	124470000	120410000	133460000
A0A078FQ47	BnaC05g01500D	hypotheticalprotein	30.444	43768000	48562000	42160000	50256000	39748000	47532000	44505000	39075000	36454000	42348000	42918000	45087000
A0A078FQ53	BnaC09g37030D	BnaC09g37030Dprotein	12.554	10863000	8621200	8675300	9484900	10104000	11234000	7858000	0	0	8209600	8123200	8504600
A0A078FQ62	BnaC06g07820D	hypotheticalprotein	28.295	140040000	129890000	121980000	165550000	185400000	125760000	235630000	203690000	221600000	230520000	165330000	193390000
A0A078FQ70	BnaA10g08590D	hypotheticalprotein	19.606	15892000	15467000	15425000	13081000	12763000	12371000	10683000	11913000	9537700	12035000	10045000	9079000
A0A078FQ76	BnaC09g36730D	Non-specificserine/threonineproteinkinase	38.295	9294300	8927600	8006400	7509200	6390700	7012500	4006400	5187700	4850200	6128900	6247200	4581300
A0A078FQ80	BnaC09g36680D	BnaC09g36680Dprotein	5.0184	0	0	0	0	12676000	0	0	0	7513100	0	0	0
A0A078FQ87	BnaC09g36580D	hypotheticalprotein	5.0358	0	0	0	0	0	8258500	0	0	0	0	0	0
A0A078FQA9	BnaC03g44100D	BnaC03g44100Dprotein	9.0245	7533100	10780000	0	8210300	0	10083000	10064000	9424400	9558700	9866600	10657000	8487500
A0A078FQB4	BnaC03g44150D	hypotheticalprotein	273.42	325020000	285830000	236780000	251070000	188960000	266620000	348640000	409910000	361310000	211840000	220740000	190230000
A0A078FQE2	BnaA09g20630D	hypotheticalprotein	6.4899	0	0	0	0	0	0	2624800000	2088600000	1512200000	1893800000	1774300000	1620700000
A0A078FQE6	BnaA09g20680D	3-oxoacyl-[acyl-carrier-protein]reductase	19.817	41722000	30409000	33762000	27673000	26681000	34976000	42741000	35444000	33999000	37921000	30341000	29631000
A0A078FQF1	BnaC03g49210D	hypotheticalprotein	4.0943	0	73355000	0	77392000	0	0	89447000	0	0	75286000	0	0
A0A078FQF4	BnaC03g44430D	BnaC03g44430Dprotein	87.353	140700000	152380000	129270000	141860000	151910000	128460000	197240000	179990000	160280000	170710000	181500000	143380000
A0A078FQI3	BnaC05g00080D	BnaC05g00080Dprotein	9.8642	4725100	4240300	4720400	3914800	3175400	2772900	3682500	4934800	4643600	3130600	4340400	7265100
A0A078FQJ8	BnaC05g00230D	PhospholipaseD	5.7518	0	0	0	3638100	0	0	0	0	0	0	0	0
A0A078FQK5	BnaC05g00280D	BnaC05g00280Dprotein	187.41	154710000	131340000	154250000	134270000	162870000	169280000	136770000	119880000	105570000	199770000	160710000	172890000
A0A078FQK8	BnaA09g06270D	hypotheticalprotein	33.304	6757500	7142100	8174200	5195900	6490200	6697600	5133300	7010700	6792100	6873700	7376100	10730000
A0A078FQL5	BnaC05g00380D	BnaC05g00380Dprotein	26.586	3063100	3233900	3924900	0	1709500	0	4192000	2818600	4246800	0	2427800	0
A0A078FQL8	BnaC02g24950D	BnaC02g24950Dprotein	323.31	151170000	120440000	138170000	40708000	31105000	36208000	44984000	27434000	34052000	67104000	63695000	64274000
A0A078FQL9	BnaA08g27400D	BnaA08g27400Dprotein	3.5553	0	0	0	0	0	0	5382600	0	0	0	0	0
A0A078FQP2	BnaC05g00510D	hypotheticalprotein	12.498	5979000	3805900	0	0	0	3864500	0	6690500	4980400	0	0	5073900
A0A078FQR2	BnaA08g27700D	BnaA08g27700Dprotein	47.104	39755000	32968000	33786000	33832000	31499000	35788000	36459000	31244000	33450000	34806000	25489000	37081000
A0A078FQV9	BnaA09g05120D	hypotheticalprotein	33.591	54348000	40248000	45531000	43855000	37488000	42989000	87230000	74435000	72076000	72354000	73361000	63807000
A0A078HM58	BnaA10g17040D	GrpEproteinhomolog	30.736	0	0	0	0	0	26684000	0	0	0	0	0	0
A0A078FQY7	BnaC06g07680D	BnaC06g07680Dprotein	19.341	45392000	42944000	46231000	39476000	43376000	48175000	56940000	52644000	53170000	47539000	41596000	46735000
A0A078FQZ9	BnaC06g07900D	BnaC06g07900Dprotein	100.66	779290000	636100000	737100000	725370000	560940000	690940000	300680000	243020000	269740000	479430000	406550000	385090000
A0A078FR08	BnaC06g08000D	Dolichyl-diphosphooligosaccharide--proteinglycotransferase	14.484	25186000	18132000	17998000	18382000	22471000	21219000	19851000	26322000	16822000	16752000	16585000	12423000
A0A078FR19	BnaC09g40570D	hypotheticalprotein	21.088	32276000	27155000	26120000	25949000	21822000	14020000	40147000	50175000	32499000	34706000	31891000	17927000
A0A078FR27	BnaA08g28500D	BnaA08g28500Dprotein	85.996	111060000	124800000	125410000	112780000	118640000	112060000	94843000	95802000	93043000	88703000	96728000	88605000
A0A078FR44	BnaC09g40820D	BnaC09g40820Dprotein	291.58	1916800000	1746200000	1601800000	1866700000	1937300000	1585100000	2889800000	2254300000	2207500000	2297500000	1992000000	1946900000
A0A078FR54	BnaC09g40920D	hypotheticalprotein	56.027	75324000	75546000	68701000	46947000	48065000	44786000	41607000	39702000	42726000	49922000	54409000	45133000
A0A078FR66	BnaA08g28900D	hypotheticalprotein	14.344	10646000	10304000	10523000	11937000	8344600	10076000	16488000	14583000	15366000	12682000	10965000	12440000
A0A078FR76	BnaA08g29000D	BnaA08g29000Dprotein	6.5456	3168900	3428400	3786700	0	0	0	4469400	0	0	0	0	0
A0A078FR81	BnaC04g42560D	Acetohydroxy-acidsynthasesmallsubunit	41.599	16284000	13859000	12743000	16722000	16422000	16525000	9223500	9480900	11203000	12618000	11690000	12774000
A0A078FR85	BnaA08g29100D	11Sglobulin	17.65	12065000	7663900	5912200	9223900	9194700	10937000	19026000	14613000	9078800	25905000	8662700	12394000
A0A078FR89	BnaC04g48350D	BnaA01g34270Dprotein	98.679	21872000	17905000	21538000	9128800	13594000	12198000	13943000	11734000	20026000	18931000	18200000	24333000
A0A078FR90	BnaA07g08020D	hypotheticalprotein	3.8083	0	0	0	0	0	3717500	0	0	0	4066000	4830500	3829600
A0A078FR95	BnaC04g48400D	RNAhelicase	149.92	199270000	203230000	184480000	151310000	182290000	154390000	149400000	148580000	143410000	85897000	87308000	74166000
A0A078FRC0	BnaA07g08470D	BnaA07g08470Dprotein	48.719	35322000	27680000	30595000	29998000	22261000	26958000	22957000	19881000	18667000	25160000	25395000	25088000
A0A078FRC7	BnaA07g08570D	hypotheticalprotein	3.1489	0	0	0	0	0	4568000	0	0	0	0	0	0
A0A078FRD7	BnaA08g27380D	GeneraltranscriptionandDNArepairfactorIIHhelicasesubunitXPD	3.3265	0	0	0	0	0	0	0	0	0	0	1629700	0
A0A078FRE0	BnaA07g08820D	hypotheticalprotein	4.3005	0	0	0	12143000	12724000	10311000	0	0	0	0	12002000	0
A0A078FRF3	BnaA07g08970D	Glucose-6-phosphate1-dehydrogenase	33.56	12495000	9344600	13499000	9207200	11075000	15172000	57851000	50327000	59073000	45305000	38243000	43088000
A0A078FRG8	BnaA08g27360D	hypotheticalprotein	115.05	79832000	77502000	95493000	68684000	71306000	83100000	82749000	80634000	89652000	93821000	90502000	109890000
A0A078IU51	BnaA04g16460D	V-typeprotonATPasesubunita	12.236	4687600	4795600	4457600	4717100	4344800	3255800	3561300	0	2543000	2378900	2965200	3286900
A0A078FRI4	BnaA08g27780D	PRA1familyprotein	3.5852	0	0	0	0	0	0	13033000	0	0	18757000	0	0
A0A078FRI5	BnaA08g27510D	hypotheticalprotein	10.446	22493000	0	67942000	14972000	11570000	0	19637000	0	29152000	56046000	0	78699000
A0A078JA21	BnaA10g27800D	hypotheticalprotein	2.1597	0	0	8137800	5997600	0	0	5718600	6781900	0	6811100	0	7263300
A0A078GEI3	BnaC04g43510D	BnaC04g43510Dprotein	323.31	105860000	118240000	121420000	66467000	58682000	82881000	96557000	66743000	101200000	110700000	136310000	118680000
A0A078FRN9	BnaA08g28030D	NucleolarGTP-bindingprotein1	3.2479	0	0	1972400	2346800	0	2358800	0	0	0	0	0	0
A0A078FRT2	BnaA08g28680D	hypotheticalprotein	10.255	4734100	3367400	4068200	4522000	5006000	5003100	4279000	6005100	4180000	5765300	6657600	5236600
A0A078FRU2	BnaA08g28830D	hypotheticalprotein	67.743	11912000	15599000	10511000	17513000	17669000	18440000	12633000	12793000	12994000	14035000	11883000	12378000
A0A078FRU8	BnaA05g09330D	hypotheticalprotein	21.499	13527000	10104000	11799000	7046200	7491700	10258000	0	0	0	0	0	0
A0A078FRV1	BnaA08g28930D	BnaA08g28930Dprotein	16.721	0	11816000	11274000	10392000	10432000	9839800	8215600	10584000	8038800	10928000	9604400	7926100
A0A078FRV4	BnaA05g09280D	hypotheticalprotein	2.8392	3103800	0	0	0	3316600	3601300	0	0	0	0	0	0
A0A078FZW7	BnaC09g31260D	Tryptophansynthase	198.57	61718000	65355000	59137000	64216000	73455000	75092000	77578000	93856000	79354000	75859000	70449000	72617000
A0A078FRW8	BnaA08g28610D	hypotheticalprotein	85.448	91692000	84298000	83406000	105030000	96912000	105460000	92674000	104890000	92824000	92232000	99017000	89591000
A0A078FRY4	BnaA04g12100D	hypotheticalprotein	200.16	56255000	65431000	56764000	56692000	58847000	57356000	70801000	63502000	72322000	51261000	52436000	64758000
A0A078I734	BnaC09g32030D	hypotheticalprotein	8.1701	4577000	4058900	3652800	4220200	8164200	0	3471100	0	3829200	9611200	5164400	3344400
[truncated: 3,490 more rows]
