# Supplementary material for: Proteomics reveals the significance of vacuole Pi transporter in the adaptability of Brassica napus to Pi deprivation
Source: Front Plant Sci. 2024 Mar 25;15:1340867. doi: 10.3389/fpls.2024.1340867 (PMC11000671; doi:10.3389/fpls.2024.1340867)
Supplement: Supplementary Table 2 — Amino acid similarity matrix for proteins in BnPHT5;1 subfamily. [file Table_2.xlsx]

## Sheet: (-P,W10)VS(+P,W10)
LFQ-based quantitative proteomic analysis between different experimental groups
Up-regulated													Down-regulated
Protein information			(-P,W10)			(+P,W10)			(-P,W10)/(+P,W10)				Protein information			(-P,W10)			(+P,W10)			(-P,W10)/(+P,W10)
Majority protein IDs	Protein description	Gene name	(-P,W10)_1	(-P,W10)_2	(-P,W10)_3	(NP,W10)_1	(NP,W10)_2	(NP,W10)_3	log2(Ratio)	P value	CV		Majority protein IDs	Protein description	Gene name	(-P,W10)_1	(-P,W10)_2	(-P,W10)_3	(NP,W10)_1	(NP,W10)_2	(NP,W10)_3	log2(Ratio)	P value	CV
A0A078BXJ1	Glucan endo-1,3-beta-D-glucosidase	BnaCnng07500D	220870000	205960000	225340000	75094000	63101000	81008000	1.57298	5.22473e-05	0.0820174		A0A078BWL0	hypothetical protein	BnaAnng08420D	634060000	549120000	513560000	1127900000	968100000	1144300000	-0.933362	0.00151194	0.127279
A0A078DMP0	Peptidyl-prolyl cis-trans isomerase	BnaC03g60160D	5544400000	5041200000	5672900000	458430000	381210000	386920000	3.7285	1.34446e-05	0.096554		A0A078C354	40S ribosomal protein S7	BnaC09g41680D	45561000	36741000	28280000	101850000	73549000	74702000	-1.17739	0.011457	0.137331
A0A078INS8	Lipoxygenase	BnaC02g45800D	3069700	2353900	2558500	1	1	1	21.3434	0.000235627	0.138566		A0A078C6N9	40S ribosomal protein S3a	BnaA03g52970D	18702000	15266000	18486000	29627000	27119000	28475000	-0.700156	0.00118655	0.0740848
A0A078F359	BnaA07g24830D protein	BnaA07g24830D	10693000	9539800	8414800	4513400	4808600	3704700	1.13694	0.00210453	0.0906932		A0A078H6L6	BnaC04g08700D protein	BnaC04g08700D	299820000	264970000	236390000	504000000	596440000	423920000	-0.928005	0.0105074	0.147401
A0A078F5N0	Pyruvate, phosphate dikinase	BnaC07g33060D	825880000	775110000	777700000	411210000	431650000	407560000	0.927755	3.19118e-05	0.0558903		A0A078CLN7	hypothetical protein	BnaA01g26560D	121180000	168090000	148900000	211820000	329870000	299930000	-0.941678	0.0239471	0.0768399
A0A078F5V9	hypothetical protein	BnaA05g27380D	20215000	22940000	21029000	14040000	11482000	13347000	0.723594	0.00161541	0.17417		A0A078H9F5	BnaA06g35850D protein	BnaA06g35850D	154060000	154580000	135720000	333160000	316460000	286320000	-1.07469	0.000403327	0.0274733
A0A078F6S6	hypothetical protein	BnaC05g04430D	174610000	117560000	130390000	75803000	53960000	50472000	1.22928	0.0131706	0.0880085		A0A078CXF9	(S)-2-hydroxy-acid oxidase	BnaC09g39400D	61110000	75045000	57470000	110360000	106740000	92368000	-0.676525	0.00731984	0.119349
A0A078FNM9	Cellulose synthase	BnaC03g49550D	27758000	31440000	30478000	17758000	17518000	17655000	0.760609	0.000376429	0.0702105		A0A078DQX4	BnaC03g29960D protein	BnaC03g29960D	882670000	979150000	875670000	1486700000	1584200000	1432800000	-0.718257	0.000446317	0.0206611
A0A078F8S4	hypothetical protein	BnaC02g20340D	591560000	696080000	711680000	355660000	438540000	468530000	0.662963	0.00833091	0.0454069		A0A078DR63	hypothetical protein	BnaA06g19360D	48678000	60434000	76110000	128290000	140060000	180790000	-1.27791	0.00777281	0.0670295
A0A078F8Y3	hypothetical protein	BnaC09g43250D	7421300	6485200	5247200	1	1	1	22.6062	0.000532477	0.170808		A0A078DWS2	60S ribosomal protein L36	BnaA04g29060D	224560000	199330000	170350000	351540000	296580000	318230000	-0.7015	0.00518111	0.115913
A0A078F9K5	hypothetical protein	BnaC07g32940D	15610000	18468000	14526000	8785100	9795000	8849700	0.825331	0.00443821	0.0691588		A0A078HNK7	hypothetical protein	BnaAnng05780D	663860000	501840000	718260000	959130000	928010000	1029900000	-0.630737	0.00860931	0.138249
A0A078F9T8	BnaC09g43140D protein	BnaC09g43140D	846950000	791790000	877560000	562280000	550340000	473340000	0.665948	0.00116729	0.13929		A0A078ELG7	BnaCnng08870D protein	BnaCnng08870D	1	1	1	3180200	2686500	3655000	-21.5978	0.000343387	0.154826
A0A078FAC9	BnaA06g24710D protein	BnaA06g24710D	93525000	85986000	86466000	47814000	38805000	42194000	1.04602	0.000217399	0.0634761		A0A078JI54	BnaCnng45820D protein	BnaCnng45820D	12768000	11834000	12023000	32632000	23265000	30775000	-1.24274	0.0044022	0.157944
A0A078FAQ2	BnaCnng03870D protein	BnaCnng03870D	35337000	31382000	33729000	4244200	3886300	3811800	3.0723	1.40038e-05	0.0468892		A0A078ITA2	BnaAnng13110D protein	BnaAnng13110D	370800000	254770000	347040000	636750000	527930000	626640000	-0.88109	0.00530916	0.0952151
A0A078FBC5	BnaA02g05990D protein	BnaA02g05990D	63575000	64667000	70309000	34698000	31446000	29090000	1.05996	0.000200859	0.140346		A0A078FHI8	hypothetical protein	BnaA02g13140D	1050300000	1080600000	1112800000	1749200000	1676500000	1913500000	-0.718983	0.00064504	0.0531043
A0A078FC13	hypothetical protein	BnaC01g15060D	521990000	526060000	479670000	304280000	322380000	325960000	0.681407	0.000297553	0.0771665		A0A078F3L1	CCT-beta	BnaA02g05110D	116150000	99872000	140090000	195950000	163910000	214910000	-0.690654	0.0182628	0.0493354
A0A078FCI9	BnaC07g32980D protein	BnaC07g32980D	544750000	459280000	486610000	265600000	259420000	253410000	0.937293	0.000734763	0.073364		A0A078F3S0	BnaA02g05660D protein	BnaA02g05660D	21506000	18053000	15572000	62042000	41585000	40290000	-1.3843	0.0150851	0.112574
A0A078FDJ2	hypothetical protein	BnaA09g39570D	124040000	129800000	131990000	73917000	73757000	75718000	0.788388	2.49234e-05	0.0250094		A0A078FMY7	hypothetical protein	BnaC03g21590D	5654900	6475800	4691700	11129000	11600000	10048000	-0.9623	0.00152966	0.0894884
A0A078FDM3	hypothetical protein	BnaC07g13200D	93913000	69818000	75682000	46169000	44206000	48943000	0.78112	0.010668	0.158484		A0A078F439	60S ribosomal protein L13	BnaA06g16250D	306300000	301170000	263860000	604490000	613450000	613200000	-1.07145	1.98974e-05	0.0847531
A0A078FDN4	Sucrose synthase	BnaC06g23590D	42672000	47642000	44068000	23766000	26224000	18646000	0.969303	0.00121466	0.161617		A0A078F4U2	hypothetical protein	BnaA06g16340D	17536000	12990000	15970000	35148000	33846000	45604000	-1.3014	0.00455662	0.189794
A0A078FDP4	Glucose-6-phosphate isomerase	BnaA03g46830D	1044800000	983880000	877500000	573500000	540890000	478970000	0.867052	0.00146702	0.00376794		A0A078F5E3	hypothetical protein	BnaA05g28220D	58698000	56700000	72606000	101360000	96112000	131760000	-0.808341	0.0180983	0.0350046
A0A078FDT6	BnaC05g04860D protein	BnaC05g04860D	22658000	23981000	23013000	14190000	13700000	13248000	0.759693	3.83348e-05	0.050235		A0A078F603	BnaA05g27530D protein	BnaA05g27530D	457060000	462200000	474190000	798890000	619230000	783300000	-0.659773	0.0095284	0.14429
A0A078FEH0	1,4-alpha-D-glucan glucanohydrolase	BnaC06g30880D	1878000000	1850100000	1868500000	554080000	539340000	508920000	1.80437	1.13432e-07	0.0435909		A0A078FQG6	BnaC03g49060D protein	BnaC03g49060D	71339000	53669000	61070000	169960000	137270000	184890000	-1.4031	0.00242134	0.120041
A0A078FEZ7	BnaC06g31970D protein	BnaC06g31970D	909130000	864910000	853090000	551880000	599610000	518280000	0.653838	0.00039357	0.0746894		A0A078IW24	BnaA05g34620D protein	BnaA05g34620D	717320000	594180000	768580000	1364700000	890040000	1273700000	-0.762391	0.0352768	0.118706
A0A078FFS6	BnaC03g59970D protein	BnaC03g59970D	197260000	231510000	214110000	115100000	104970000	120190000	0.917912	0.000745332	0.140246		A0A078J4Q5	hypothetical protein	BnaC06g43680D	180260000	110810000	157810000	313450000	242370000	316810000	-0.95904	0.0112529	0.117334
A0A078FH13	BnaC07g13260D protein	BnaC07g13260D	76456000	63610000	62155000	1	1	1	26.0064	0.000120233	0.116759		A0A078F9G4	hypothetical protein	BnaC06g23520D	1	1	1	9309200	9959900	7917800	-23.1114	0.000113695	0.120248
A0A078FHJ7	hypothetical protein	BnaA09g40940D	148440000	126850000	144640000	78231000	65044000	54654000	1.08517	0.00148263	0.193117		A0A078F9K1	GTP-binding protein EngA	BnaA05g26940D	1	1	1	14719000	14280000	15170000	-23.8116	5.55309e-07	0.0302272
A0A078FHP6	hypothetical protein	BnaC04g29100D	871180000	921510000	810910000	596220000	533350000	555250000	0.627913	0.00115076	0.0994556		A0A078F9X3	hypothetical protein	BnaA05g28340D	177170000	163270000	122490000	328690000	288030000	252670000	-0.909209	0.00780553	0.0787149
A0A078FIB2	hypothetical protein	BnaC04g29120D	47322000	48010000	53980000	30021000	33623000	34730000	0.601981	0.00263283	0.0527054		A0A078F9X4	hypothetical protein	BnaC09g43570D	212060000	115430000	145820000	664800000	410050000	554960000	-1.78385	0.00819688	0.099491
A0A078FIU6	hypothetical protein	BnaAnng02030D	83728000	65119000	55208000	46541000	33145000	28436000	0.916298	0.0326175	0.0471674		A0A078FA32	BnaC05g04790D protein	BnaC05g04790D	37770000	38028000	39000000	85358000	80295000	82474000	-1.11198	8.00456e-06	0.0383543
A0A078JA44	Peptidylprolyl isomerase	BnaC06g43370D	760480000	854560000	986270000	440900000	534870000	619770000	0.705194	0.0158688	0.0459738		A0A078FAJ2	BnaCnng03370D protein	BnaCnng03370D	65865000	41788000	57807000	121690000	77408000	108140000	-0.892874	0.0337236	0.00655343
A0A078FJC3	Beta-amylase	BnaC04g12480D	58003000	61963000	50077000	39092000	37099000	36080000	0.598914	0.00591498	0.0948081		A0A078FDV7	hypothetical protein	BnaC05g05110D	534630000	456690000	583490000	1208200000	1067600000	1014200000	-1.06291	0.00113495	0.168656
A0A078FJR7	Beta-galactosidase	BnaC04g26310D	38929000	44354000	34866000	19344000	17594000	17493000	1.11811	0.00164916	0.137587		A0A078FDZ1	BnaC06g01010D protein	BnaC06g01010D	1	1	1	4014000	4683200	4427900	-22.0609	2.33599e-05	0.0787768
A0A078FKR0	hypothetical protein	BnaA03g52320D	511570000	518570000	437090000	122040000	111120000	104750000	2.11838	0.000143797	0.0644345		A0A078FEJ9	BnaC06g12940D protein	BnaC06g12940D	414680000	431770000	368820000	697570000	780970000	762340000	-0.882789	0.000408821	0.102807
A0A078FMG2	Cellulose synthase	BnaC02g02440D	34960000	42120000	38258000	26546000	22682000	24450000	0.646562	0.00411307	0.171133		A0A078FF72	BnaA05g11930D protein	BnaA05g11930D	24954000	23681000	31923000	37474000	43465000	42097000	-0.610981	0.0107226	0.163122
A0A078FMU6	Threonine synthase	BnaA08g13300D	58530000	47420000	55335000	32857000	29622000	39474000	0.661708	0.0108181	0.119052		A0A078FFU6	Coatomer subunit beta'	BnaA03g46120D	244870000	267210000	222730000	406190000	370220000	374720000	-0.647608	0.00125766	0.111342
A0A078FNI4	BnaC09g39180D protein	BnaC09g39180D	3875500	4019800	4304700	1	1	1	21.9554	5.5109e-06	0.053706		A0A078FH61	hypothetical protein	BnaA09g42670D	9967700	10069000	13293000	22244000	22191000	26299000	-1.0856	0.00202789	0.0673833
A0A078FNW9	Phosphoenolpyruvate carboxylase	BnaA09g28740D	28962000	33644000	29138000	1	1	1	24.8661	3.71815e-05	0.0867786		A0A078JHP8	60S ribosomal protein L7a (Fragment)	BnaAnng21430D	403810000	390740000	413560000	773740000	680150000	735880000	-0.858028	0.000305414	0.0497099
A0A078FPN4	BnaC04g48610D protein	BnaC04g48610D	51049000	41362000	40281000	31023000	27520000	27348000	0.627503	0.0126312	0.0598601		A0A078FHL6	hypothetical protein	BnaC06g31910D	141790000	136490000	135840000	213790000	208020000	218210000	-0.628068	2.76267e-05	0.0335934
A0A078FPP9	Phosphoenolpyruvate carboxylase	BnaC04g48440D	14671000000	14087000000	12994000000	8546100000	7988800000	7788500000	0.7795	0.000426959	0.0276761		A0A078FIC9	Phytoene dehydrogenase	BnaC04g28970D	1	1	1	3840300	3779000	4005000	-21.8857	5.50742e-07	0.0298073
A0A078FQ62	hypothetical protein	BnaC06g07820D	235630000	203690000	221600000	140040000	129890000	121980000	0.753953	0.00107711	0.0736399		A0A078FJ46	Ribonucleoside-diphosphate reductase	BnaC03g60540D	1	1	1	3305300	2583500	3616600	-21.5954	0.000490889	0.179497
A0A078FQV9	hypothetical protein	BnaA09g05120D	87230000	74435000	72076000	54348000	40248000	45531000	0.738176	0.00753382	0.0880567		A0A078FJA0	BnaA09g17730D protein	BnaA09g17730D	1	1	1	4915300	4490200	4516200	-22.1459	4.60725e-06	0.04989
A0A078FRF3	Glucose-6-phosphate 1-dehydrogenase	BnaA07g08970D	57851000	50327000	59073000	12495000	9344600	13499000	2.2427	0.000127284	0.109473		A0A078FJL2	hypothetical protein	BnaC06g13860D	185200000	178600000	192190000	363310000	303900000	374670000	-0.906058	0.00190575	0.0821556
A0A078FTS5	Lipoxygenase	BnaA02g11430D	2003000000	1862000000	1815500000	868770000	791780000	793800000	1.21068	6.40347e-05	0.0143658		A0A078GNX5	hypothetical protein	BnaA02g18970D	827820000	676650000	812660000	1766200000	1244100000	2087100000	-1.13742	0.0207912	0.165339
A0A078FTV8	Methionine S-methyltransferase	BnaA02g11830D	598210000	592770000	584050000	321630000	328430000	326730000	0.861723	5.36012e-07	0.0207943		A0A078FKB8	hypothetical protein	BnaA02g22320D	58621000	44241000	52605000	91415000	88160000	90224000	-0.795277	0.000876499	0.121718
A0A078FUH8	hypothetical protein	BnaA09g20370D	7829800	7930900	12483000	4372000	3799300	5231400	1.07541	0.0358211	0.142534		A0A078FKC6	BnaA06g33370D protein	BnaA06g33370D	54830000	77406000	65003000	123760000	117640000	115770000	-0.856666	0.00156095	0.19428
A0A078FUJ1	hypothetical protein	BnaA09g20620D	494780000	553370000	589920000	193960000	187110000	209100000	1.47279	0.000253132	0.0745214		A0A078FL00	BnaA09g43230D protein	BnaA09g43230D	28282000	26500000	30473000	73579000	60357000	77042000	-1.30724	0.00129861	0.0711027
A0A078FZY3	Pyruvate decarboxylase	BnaC09g31460D	7812800	7882000	7538900	1	1	1	22.8848	2.00606e-07	0.0234283		A0A078FLI1	hypothetical protein	BnaA09g43540D	380730000	309070000	333950000	702490000	580120000	511400000	-0.809324	0.0126387	0.116203
A0A078FYC0	BnaA01g23700D protein	BnaA01g23700D	307330000	240170000	270430000	171690000	147680000	152660000	0.793099	0.00513583	0.0518469		A0A078FM03	hypothetical protein	BnaA08g27440D	1	1	1	6266800	8762400	7798700	-22.8593	0.000469938	0.173633
A0A078G0I3	Phospholipase	BnaAnng02760D	69855000	71007000	70696000	1	1	1	26.0715	3.40028e-09	0.00845121		A0A078FM46	BnaC02g02730D protein	BnaC02g02730D	28394000	33993000	28345000	46480000	51998000	41889000	-0.62952	0.00886959	0.0516
A0A078G0Z3	NADH dehydrogenase [ubiquinone] iron-sulfur protein 4, mitochondrial	BnaA09g07280D	121490000	102040000	120250000	74873000	61421000	90774000	0.598361	0.0211211	0.119894		A0A078H9W4	hypothetical protein	BnaA01g07860D	37732000	43245000	39145000	60498000	62562000	74094000	-0.714823	0.00482275	0.133224
A0A078G1L6	hypothetical protein	BnaC05g13970D	25647000	23933000	31657000	20535000	13574000	18690000	0.621626	0.0389693	0.177876		A0A078FN70	V-type proton ATPase subunit a	BnaA04g12160D	71213000	71796000	79686000	102660000	126890000	132190000	-0.699884	0.0081421	0.105992
A0A078G355	hypothetical protein	BnaA09g04240D	950230000	953910000	922060000	417200000	421930000	431200000	1.15366	1.1534e-06	0.0341595		A0A078FNS9	Asparagine synthetase [glutamine-hydrolyzing]	BnaC03g49300D	65377000	71076000	55385000	169640000	158220000	155160000	-1.33219	0.000107483	0.118968
A0A078G3P4	Allene-oxide cyclase	BnaA08g24350D	64222000	76038000	98322000	25553000	28846000	51294000	1.17461	0.0261791	0.163333		A0A078FQ76	Non-specific serine/threonine protein kinase	BnaC09g36730D	4006400	5187700	4850200	9294300	8927600	8006400	-0.90114	0.001448	0.175333
A0A078G3S0	hypothetical protein	BnaA01g33560D	81925000	75155000	89561000	44230000	46517000	44501000	0.866805	0.000923055	0.109303		A0A078FQL8	BnaC02g24950D protein	BnaC02g24950D	44984000	27434000	34052000	151170000	120440000	138170000	-1.9444	0.000597428	0.140442
A0A078G5E5	hypothetical protein	BnaC08g13820D	160860000	138520000	127940000	88029000	66687000	47889000	1.07665	0.00773807	0.197846		A0A078FQZ9	BnaC06g07900D protein	BnaC06g07900D	300680000	243020000	269740000	779290000	636100000	737100000	-1.4039	0.000612125	0.0279432
A0A078G5U4	Sarcosine oxidase	BnaC04g36290D	22391000	14723000	15373000	4083100	3526600	4039900	2.17168	0.00522281	0.196523		A0A078FR54	hypothetical protein	BnaC09g40920D	41607000	39702000	42726000	75324000	75546000	68701000	-0.82394	0.000190392	0.0877868
A0A078G6S3	Phosphoglycerate mutase (2,3-diphosphoglycerate-independent)	BnaC08g13860D	813400000	896590000	734060000	403760000	420680000	360460000	1.04451	0.00112172	0.0301075		A0A078FRC0	BnaA07g08470D protein	BnaA07g08470D	22957000	19881000	18667000	35322000	27680000	30595000	-0.605759	0.0140566	0.0829173
A0A078G7A3	hypothetical protein	BnaA06g36920D	187580000	206780000	205340000	120240000	125800000	124160000	0.695936	0.000279071	0.0317919		A0A078FRU8	hypothetical protein	BnaA05g09330D	1	1	1	13527000	10104000	11799000	-23.4935	0.000280829	0.14625
A0A078G7C1	Leucyl-tRNA synthetase	BnaC03g29830D	638620000	662850000	716630000	415730000	434860000	436950000	0.64838	0.00053293	0.0406582		A0A078FSS5	Signal sequence receptor subunit alpha	BnaA04g11990D	13527000	13088000	10892000	20382000	21229000	19102000	-0.694846	0.00163967	0.0757729
A0A078G7P3	Seryl-tRNA synthetase	BnaA08g25080D	18902000	22968000	18196000	11726000	12269000	14456000	0.643527	0.0134181	0.194722		A0A078FT75	Purple acid phosphatase	BnaC08g40040D	9945900	10738000	9495300	17085000	19035000	15974000	-0.787563	0.00163617	0.0262693
A0A078G7T4	Calcium-transporting ATPase	BnaA02g08330D	208700000	218620000	209080000	121630000	132990000	144050000	0.674739	0.000395851	0.085243		A0A078FTH7	hypothetical protein	BnaA08g28770D	599310000	618460000	598720000	1184500000	1082300000	1113000000	-0.895784	7.30557e-05	0.0608021
A0A078G8E9	hypothetical protein	BnaC03g29810D	67526000	67239000	64937000	41606000	42576000	42607000	0.655419	1.03532e-05	0.0314564		A0A078FU32	BnaA08g02930D protein	BnaA08g02930D	15248000	16315000	18295000	24074000	23636000	28169000	-0.605876	0.00693217	0.0445793
A0A078G8K7	hypothetical protein	BnaA09g44850D	11850000	9063400	10337000	1	1	1	23.3124	0.000206144	0.13392		A0A078FV34	(S)-2-hydroxy-acid oxidase	BnaC01g23030D	303300000	283060000	264910000	543410000	579480000	572280000	-0.993741	5.60779e-05	0.0979624
A0A078G998	Peptide-methionine (R)-S-oxide reductase	BnaC03g30020D	254130000	278880000	301500000	166980000	159980000	141290000	0.83365	0.00146799	0.172185		A0A078FV97	hypothetical protein	BnaC09g41060D	1	1	1	3480600	2402100	2601700	-21.4314	0.0010333	0.185247
A0A078GAL1	Peptidyl-prolyl cis-trans isomerase	BnaA06g37360D	784710000	870360000	1181800000	109600000	109480000	126860000	3.03571	0.00234616	0.133968		A0A078FWB8	hypothetical protein	BnaA05g09570D	1	1	1	2116100	2078600	2430100	-21.0745	3.82675e-05	0.0834081
A0A078GBV7	Germin-like protein	BnaA06g02110D	6137800000	5422200000	4839300000	4025800000	3375800000	3239300000	0.624014	0.0127114	0.0376385		A0A078FWF3	40S ribosomal protein S3a	BnaC03g65890D	1	1	1	6336200	5230200	4851700	-22.3838	0.000251918	0.133622
A0A078GBY1	Glutathione transferase	BnaC03g17110D	428520000	357260000	343090000	234170000	199510000	188250000	0.860055	0.00478665	0.0114963		A0A078FWG3	BnaA10g09200D protein	BnaA10g09200D	1	1	1	6936900	8891000	7013900	-22.8602	0.000284043	0.134165
A0A078GCQ3	hypothetical protein	BnaA04g05980D	38888000	41450000	37968000	23828000	22923000	24538000	0.730772	0.000163205	0.0800607		A0A078FWY4	BnaA06g34380D protein	BnaA06g34380D	17923000	19583000	26521000	53297000	42336000	63009000	-1.30902	0.00844574	0.158257
A0A078GCW9	BnaA04g05650D protein	BnaA04g05650D	8813100	8288700	7647800	1	1	1	22.9759	1.6513e-05	0.0707429		A0A078I302	hypothetical protein	BnaA01g21380D	2867900000	1933600000	2461900000	4285200000	3387200000	3916400000	-0.674014	0.0184803	0.0793831
A0A078GDE6	Superoxide dismutase	BnaC08g42970D	106190000	113950000	142100000	59329000	52495000	69650000	0.997183	0.00736706	0.0967557		A0A078FX50	hypothetical protein	BnaA06g35480D	1	1	1	27345000	24805000	29536000	-24.6986	3.74807e-05	0.0878385
A0A078GE10	BnaA06g01990D protein	BnaA06g01990D	10241000000	10259000000	10738000000	6666400000	6597900000	6725900000	0.644009	2.32519e-05	0.0197569		A0A078FXE2	hypothetical protein	BnaC01g20230D	6460900	7948200	9189900	14426000	16958000	18034000	-1.06631	0.0029295	0.0660509
A0A078GF54	Glutathione transferase	BnaC03g17120D	60152000	35937000	49803000	27923000	24644000	28946000	0.839799	0.0396218	0.19772		A0A078FYX1	BnaC05g02540D protein	BnaC05g02540D	29417000	30252000	35230000	63359000	54362000	57874000	-0.887787	0.0010772	0.13465
A0A078GFG5	Amylomaltase	BnaC04g01600D	706420000	660190000	656230000	448880000	430500000	388390000	0.674089	0.000473865	0.0506811		A0A078FYY7	BnaC05g02790D protein	BnaC05g02790D	1	1	1	3062700	2602200	2895900	-21.4444	2.92707e-05	0.083716
A0A078GHM5	BnaA03g59800D protein	BnaA03g59800D	65784000	58906000	80404000	36103000	29388000	46920000	0.867502	0.0191802	0.0795706		A0A078FZ63	hypothetical protein	BnaC09g30910D	197970000	194340000	273120000	491160000	436130000	472810000	-1.07317	0.00128101	0.191481
A0A078JYZ5	BnaCnng75040D protein (Fragment)	BnaCnng75040D	3717100	4501700	3544700	1	1	1	21.9029	0.000183944	0.130087		A0A078FZU4	BnaA09g06760D protein	BnaA09g06760D	8766600	10230000	8549100	19577000	15963000	15009000	-0.875855	0.00672939	0.176615
A0A078GIN3	hypothetical protein	BnaC05g34710D	104940000	107460000	125090000	33336000	33576000	48979000	1.54208	0.000834106	0.121005		A0A078G029	hypothetical protein	BnaA09g07690D	16153000	21460000	21287000	46394000	43367000	54344000	-1.29078	0.00156056	0.183027
A0A078HL84	Glutathione peroxidase	BnaCnng08430D	1433100000	1261200000	1248100000	903490000	645270000	886520000	0.694987	0.0080371	0.169008		A0A078G091	BnaC03g30850D protein	BnaC03g30850D	18260000	18533000	19916000	35339000	27397000	27670000	-0.672841	0.0133295	0.167725
A0A078GM81	Carbamoyl-phosphate synthase (glutamine-hydrolyzing)	BnaA09g26580D	1169300000	1188400000	1233900000	735470000	722070000	774270000	0.686412	5.222e-05	0.0194293		A0A078G0G3	BnaA01g23540D protein	BnaA01g23540D	12807000	15166000	15512000	35850000	41430000	46170000	-1.50534	0.00100674	0.0438024
A0A078IDN6	Peptidyl-prolyl cis-trans isomerase	BnaA09g08780D	1170500000	1018900000	1152300000	680860000	602110000	565870000	0.853962	0.00105562	0.105389		A0A078G0H0	hypothetical protein	BnaA01g26980D	42901000	39019000	43677000	91487000	97255000	88224000	-1.14091	7.40071e-05	0.106455
A0A078GNT1	Sinigrinase	BnaA09g26590D	65133000	55852000	73207000	36986000	36609000	47567000	0.680546	0.0168605	0.082186		A0A078G0N9	BnaC01g20490D protein	BnaC01g20490D	1	1	1	5734500	6050600	6537200	-22.5421	1.26857e-05	0.0654398
A0A078GP33	hypothetical protein	BnaC09g42450D	504260000	453000000	498270000	247180000	262640000	223870000	0.988302	0.000258891	0.126818		A0A078G0Q6	hypothetical protein	BnaC04g04690D	63749000	59016000	55650000	95712000	89634000	89985000	-0.62593	0.000458793	0.0394845
A0A078GPG1	Alpha-galactosidase	BnaA09g35760D	45744000	51120000	51864000	29500000	27433000	27963000	0.808908	0.000464046	0.101428		A0A078G108	hypothetical protein	BnaA09g07130D	1	1	1	4273300	4962300	3705400	-22.0405	0.000288414	0.145415
A0A078GPG4	BnaA02g10970D protein	BnaA02g10970D	42241000	44818000	43756000	28873000	26920000	28182000	0.639496	7.73755e-05	0.0648291		A0A078IA67	hypothetical protein	BnaA03g17150D	431400000	427020000	387790000	756370000	935280000	941770000	-1.07939	0.00175976	0.170481
A0A078GQ47	Glycerophosphodiester phosphodiesterase	BnaCnng05510D	107210000	120760000	101120000	1	1	1	26.7089	4.61654e-05	0.0916469		A0A078G1H5	Phenylalanine ammonia-lyase	BnaA04g21240D	1	1	1	11973000	13266000	14312000	-23.6522	4.08699e-05	0.0900505
A0A078GR87	Glutaredoxin-dependent peroxiredoxin	BnaA05g31230D	1663800000	1134400000	1455500000	957330000	746150000	901820000	0.707269	0.0299	0.0672153		A0A078G2C7	BnaAnng02780D protein	BnaAnng02780D	314280000	206890000	248540000	532470000	473900000	530750000	-0.997843	0.00222934	0.162787
A0A078GTW2	BnaC02g36330D protein	BnaC02g36330D	590490000	546780000	587890000	357890000	357790000	382600000	0.651484	0.000217909	0.043259		A0A078G463	hypothetical protein	BnaC03g29490D	1	1	1	2463900	2128900	2484000	-21.1697	3.35483e-05	0.0888536
A0A078GUA1	Thiamine thiazole synthase, chloroplastic	BnaA02g09460D	705260000	751140000	728560000	198830000	203820000	173230000	1.92377	5.06794e-06	0.0910983		A0A078G4G1	Translation initiation factor IF-3	BnaC04g36770D	4305300	4238600	4064400	6385100	7182600	5704100	-0.612118	0.0068534	0.095036
A0A078IFV3	BnaC04g05030D protein	BnaC04g05030D	224990000	255190000	226620000	162320000	170120000	117840000	0.65048	0.0108353	0.176503		A0A078GYR5	50S ribosomal protein L9, chloroplastic	BnaAnng03500D	755800000	575660000	646030000	1487700000	1326900000	1359200000	-1.07769	0.000521968	0.0787117
A0A078GWA6	BnaC05g31840D protein	BnaC05g31840D	19117000	21848000	23942000	9386300	12608000	13164000	0.884509	0.00558884	0.0840805		A0A078G4P9	BnaC09g29190D protein	BnaC09g29190D	2290100	2548900	2736300	4684600	5537800	4960600	-1.00308	0.000854543	0.0933935
A0A078GWC7	Glucose-6-phosphate 1-epimerase	BnaC07g16700D	668710000	641630000	683330000	337520000	345210000	350670000	0.948028	1.51673e-05	0.0329036		A0A078G5L6	Lipoxygenase	BnaA09g45010D	15435000	19940000	13512000	38032000	36762000	33798000	-1.1514	0.000950261	0.179485
A0A078GX94	hypothetical protein	BnaC05g31680D	25465000	30439000	29870000	15923000	14257000	16937000	0.864293	0.00183297	0.149769		A0A078IL52	40S ribosomal protein SA	BnaC06g24350D	155060000	164200000	163680000	314850000	321130000	295700000	-0.947991	5.3176e-05	0.0602185
A0A078GXN5	Lactoylglutathione lyase	BnaC08g15100D	640490000	704750000	725110000	313070000	315420000	318210000	1.1289	0.000125853	0.0565552		A0A078G629	Non-specific serine/threonine protein kinase	BnaA01g29140D	21278000	24231000	26843000	39864000	36652000	46216000	-0.762407	0.00657286	0.108789
A0A078GY56	BnaC05g36950D protein	BnaC05g36950D	65472000	63221000	65666000	40072000	37949000	44599000	0.66453	0.000346983	0.0652216		A0A078G6X0	30S ribosomal protein S3, chloroplastic	BnaA01g34120D	291260000	279920000	249800000	527730000	609730000	609000000	-1.08901	0.000497403	0.151966
A0A078GYM1	hypothetical protein	BnaA10g13210D	370060000	400820000	365800000	255120000	249750000	226480000	0.636192	0.000663779	0.0592363		A0A078G822	BnaC09g47380D protein	BnaC09g47380D	16997000	10139000	8968800	33676000	22914000	26616000	-1.2045	0.0175914	0.198106
A0A078H0G7	hypothetical protein	BnaC04g24570D	7268800	7430400	6762100	3752400	5092500	4876000	0.645362	0.00502452	0.187564		A0A078G8J0	hypothetical protein	BnaA09g44520D	56936000	42959000	43650000	101140000	80642000	91832000	-0.930639	0.00438314	0.0849883
A0A078H1A8	hypothetical protein	BnaA10g13400D	1668400000	1695100000	1595400000	896710000	956020000	828310000	0.887227	8.90071e-05	0.0414235		A0A078G969	hypothetical protein	BnaC09g00470D	4671300	5286300	5337700	8433000	7877500	7632500	-0.646516	0.000833216	0.120191
A0A078H2C0	Glutaminase	BnaA10g13320D	73996000	49728000	52869000	40941000	29611000	28736000	0.830737	0.03973	0.0477787		A0A078HZH9	BnaC06g01810D protein	BnaC06g01810D	55004000	47339000	48816000	96036000	80074000	97449000	-0.855785	0.00251329	0.0859205
A0A078H3X2	Sucrose-phosphatase	BnaC04g44820D	27075000	31638000	31883000	14689000	19879000	15889000	0.844393	0.00378655	0.115283		A0A078GA67	BnaC02g25900D protein	BnaC02g25900D	28532000	26392000	31281000	60919000	58728000	70318000	-1.13989	0.000829726	0.027455
A0A078H9L4	hypothetical protein	BnaC01g21920D	105530000	77470000	74896000	45757000	41805000	38784000	1.02941	0.0118939	0.119346		A0A078GAJ5	hypothetical protein	BnaA09g00560D	246610000	168000000	211520000	442660000	417810000	474910000	-1.09272	0.00109397	0.170833
A0A078H618	Transcription elongation factor SPT5	BnaC03g28100D	14383000	17587000	20188000	10868000	12879000	10988000	0.586498	0.0321189	0.189089		A0A078GB79	BnaC01g24110D protein	BnaC01g24110D	23294000	21374000	22576000	51441000	36778000	45272000	-0.989265	0.0067414	0.127293
A0A078HQ25	Carboxypeptidase	BnaA04g07190D	173550000	123720000	176890000	55223000	45020000	59729000	1.56755	0.00411611	0.066938		A0A078GBR0	Alanine--tRNA ligase	BnaA06g02930D	585130000	569570000	546930000	1325100000	1311100000	1383700000	-1.24024	6.37145e-06	0.0588288
A0A078JSD2	PSI subunit V	BnaC04g55930D	12635000000	9163100000	11123000000	7772200000	6242300000	6960400000	0.650349	0.0222188	0.053872		A0A078GBY2	hypothetical protein	BnaC03g23520D	103040000	98877000	94395000	276600000	260810000	281560000	-1.46669	1.3273e-05	0.0652758
A0A078HAL9	hypothetical protein	BnaA09g41080D	66551000	73757000	65454000	36139000	36582000	38832000	0.883247	0.000328132	0.0895183		A0A078GIL3	hypothetical protein	BnaC02g30020D	7924700	7791800	5665900	12477000	13272000	12186000	-0.827106	0.00232313	0.156015
A0A078HBM9	Sucrose-phosphate synthase	BnaC09g37470D	1499700000	1480600000	1619600000	536990000	537790000	542550000	1.50799	2.17828e-05	0.0436453		A0A078GCG6	hypothetical protein	BnaC07g31560D	16394000	15622000	11358000	23515000	26274000	22435000	-0.735648	0.00770436	0.159415
A0A078HCB4	BnaA03g19590D protein	BnaA03g19590D	878710000	920310000	976610000	576950000	589290000	617530000	0.637886	0.000427168	0.0191161		A0A078GDG6	Calreticulin	BnaC08g43170D	1	1	1	5297300	5898800	5526400	-22.4103	5.82685e-06	0.0538557
A0A078HCV6	hypothetical protein	BnaC03g59290D	24421000	34242000	28578000	12864000	12388000	13077000	1.18657	0.00464089	0.193191		A0A078GDR4	BnaA04g05670D protein	BnaA04g05670D	141290000	125800000	134680000	198460000	246590000	223750000	-0.735205	0.00366743	0.166157
A0A078HGK7	Phosphoinositide phospholipase C	BnaA05g29670D	605250000	567190000	522680000	268590000	254980000	239250000	1.15197	0.000253148	0.0155473		A0A078GEC9	hypothetical protein	BnaC03g40860D	146000000	133550000	140440000	271350000	261580000	249560000	-0.897717	7.62461e-05	0.0486152
A0A078HHK9	Methylmalonate-semialdehyde dehydrogenase (CoA acylating)	BnaA09g08370D	116740000	129730000	136210000	69745000	64211000	67514000	0.925573	0.000528657	0.104661		A0A078GET6	BnaC05g39920D protein	BnaC05g39920D	34948000	31238000	24442000	72542000	62037000	59350000	-1.0975	0.00244692	0.102888
A0A078HI37	BnaA05g33720D protein	BnaA05g33720D	247810000	266890000	248490000	142640000	142570000	129520000	0.87987	0.000108087	0.05108		A0A078GEV7	Glutathione peroxidase	BnaC03g17600D	22855000	16810000	17893000	40432000	35005000	33244000	-0.917011	0.00394938	0.0823186
A0A078HIE1	BnaA05g33710D protein	BnaA05g33710D	255540000	247740000	217320000	138140000	135620000	122590000	0.862424	0.0010194	0.021788		A0A078GEW2	Beta-galactosidase	BnaC05g39570D	1	1	1	71578000	48673000	53378000	-25.7865	0.00115765	0.19132
A0A078HJ58	BnaA04g19620D protein	BnaA04g19620D	14123000	15379000	16989000	9968400	10140000	10184000	0.617996	0.00290747	0.0825324		A0A078GF28	hypothetical protein	BnaC03g17470D	14799000	16782000	14426000	26229000	25162000	26247000	-0.75491	0.000205323	0.107726
A0A078HKL5	Imidazole glycerol phosphate synthase hisHF	BnaC04g31470D	89174000	74701000	73799000	51088000	53736000	45578000	0.66016	0.00625515	0.113652		A0A078GNV4	hypothetical protein	BnaA01g06190D	4493300	7057300	6537400	9332600	10473000	10513000	-0.74517	0.00951851	0.168
A0A078HLN4	hypothetical protein	BnaC05g15170D	20249000	18634000	21915000	12839000	8571300	13119000	0.816203	0.00747086	0.177655		A0A078GW15	hypothetical protein	BnaC06g10290D	1	1	1	4283400	4504400	4106600	-22.0353	3.06777e-06	0.0461831
A0A078HMT6	Acetohydroxy-acid synthase small subunit	BnaC02g06500D	19393000	18927000	17343000	8934700	7508300	7350300	1.22616	0.000185207	0.0745971		A0A078GFK6	hypothetical protein	BnaC02g29610D	91085000	77157000	85968000	148950000	157080000	142360000	-0.818733	0.000389108	0.118429
A0A078HNM5	BnaC03g60720D protein	BnaC03g60720D	16641000	17924000	20506000	10798000	11518000	10928000	0.728199	0.00327639	0.114249		A0A078HE82	GDT1 family protein	BnaA08g19460D	1	1	1	2301300	1939200	2162200	-21.0253	3.5197e-05	0.0875307
A0A078HNQ8	hypothetical protein	BnaA03g50330D	19116000	18909000	21157000	12712000	13599000	11763000	0.636352	0.00139654	0.134687		A0A078GH17	BnaA05g30550D protein	BnaA05g30550D	1	1	1	5177600	6003300	6885900	-22.5219	0.000258316	0.142621
A0A078HPN4	1,4-alpha-D-glucan glucanohydrolase	BnaA07g28350D	131600000	144300000	125530000	65065000	69459000	66236000	0.999677	0.000298305	0.046796		A0A078GHL8	BnaC09g20370D protein	BnaC09g20370D	4738400	5102600	5360300	6876800	8072300	8467600	-0.623343	0.00585403	0.0500532
A0A078HRG9	Sucrose-phosphatase	BnaA04g20850D	120780000	133940000	103450000	79552000	73827000	58637000	0.756471	0.0107729	0.0932603		A0A078GI73	hypothetical protein	BnaA06g12670D	219560000	182130000	207460000	364630000	316380000	337570000	-0.74169	0.00155309	0.0332552
A0A078HRM3	hypothetical protein	BnaA01g12890D	43002000	47535000	66138000	25667000	27642000	29609000	0.918018	0.0265538	0.165415		A0A078GII6	T-complex protein 1 subunit delta	BnaC05g35160D	104870000	117550000	94872000	161050000	163190000	153370000	-0.590022	0.00176563	0.078323
A0A078HTB2	ADP,ATP carrier protein	BnaC06g40660D	28765000	28223000	23757000	14796000	15528000	12772000	0.905819	0.0021703	0.0343662		A0A078GJA7	hypothetical protein	BnaA05g19350D	146320000	131100000	123970000	222610000	207430000	189950000	-0.62724	0.00318675	0.0207807
A0A078HUJ4	Carboxypeptidase	BnaA04g20790D	30326000	30727000	33681000	17039000	16617000	22931000	0.743412	0.00519807	0.119206		A0A078GJY4	hypothetical protein	BnaC03g69890D	36275000	33473000	36541000	62379000	62870000	71259000	-0.886596	0.000589141	0.0652945
A0A078HUU7	Sucrose-phosphate synthase	BnaA02g23460D	333330000	353940000	335960000	203500000	191920000	194380000	0.794833	3.99807e-05	0.0595168		A0A078GKX8	hypothetical protein	BnaA02g21980D	221000000	141450000	175890000	420550000	319450000	402930000	-1.08615	0.00652201	0.106049
A0A078HVT2	Protein disulfide-isomerase	BnaCnng09890D	321210000	324140000	334700000	177160000	169560000	164590000	0.938657	9.07126e-06	0.0575281		A0A078GM74	Calcyclin-binding protein	BnaA09g26480D	1	1	1	6646300	5849000	6998000	-22.6315	4.41185e-05	0.0938447
A0A078HVU5	hypothetical protein	BnaC06g30510D	39215000	31386000	29278000	19904000	17686000	16287000	0.890512	0.00870957	0.057862		A0A078GMC1	Endo-1,3(4)-beta-glucanase	BnaC09g41970D	8339400	7583300	9111200	13320000	13963000	12480000	-0.667544	0.00133901	0.147972
A0A078HVV3	BnaC06g30610D protein	BnaC06g30610D	35855000	36270000	34456000	19740000	21524000	22821000	0.733892	0.00017352	0.0920647		A0A078GPH3	Eukaryotic translation initiation factor 3 subunit C	BnaA09g35610D	194980000	200390000	197590000	327090000	294800000	361270000	-0.729491	0.00250421	0.110518
A0A078HX59	BnaA01g05410D protein	BnaA01g05410D	1531800000	1535500000	1529300000	955960000	986010000	959080000	0.663992	5.21221e-07	0.0152014		A0A078GQ75	hypothetical protein	BnaC04g50480D	16967000	16527000	16392000	26982000	21946000	28274000	-0.630003	0.00932279	0.136624
A0A078HY38	Plasma membrane ATPase	BnaC02g11560D	750100000	685000000	716270000	439030000	455980000	499520000	0.625477	0.000634946	0.0923427		A0A078IXN1	hypothetical protein	BnaCnng27710D	1	1	1	16230000	14703000	15359000	-23.8793	4.02673e-06	0.0493597
A0A078HYF5	Threonine synthase	BnaA01g07140D	186920000	177310000	209300000	124190000	122650000	126190000	0.620577	0.00217876	0.0715164		A0A078GT00	BnaA05g31420D protein	BnaA05g31420D	156640000	182480000	161460000	397300000	389580000	392930000	-1.23688	1.04432e-05	0.0916309
A0A078HZN2	hypothetical protein	BnaC03g24020D	524900000	516390000	549530000	360180000	336140000	323150000	0.641951	0.000205335	0.0793001		A0A078GTG6	hypothetical protein	BnaCnng05330D	1	1	1	30981000	32772000	37480000	-25.0081	6.38754e-05	0.0959456
A0A078I0V1	1,4-alpha-glucan branching enzyme	BnaAnng07370D	957820000	951620000	852400000	148500000	139010000	124320000	2.74551	2.32524e-05	0.034486		A0A078GW05	hypothetical protein	BnaC01g19640D	1	1	1	7320400	6847100	7236300	-22.7664	1.0431e-06	0.0360428
A0A078I116	hypothetical protein	BnaA06g23230D	103370000	110830000	96718000	55707000	57013000	59967000	0.848375	0.000416879	0.0950264		A0A078GXA4	hypothetical protein	BnaC05g37210D	1	1	1	4260200	3208600	3512700	-21.8036	0.000303551	0.140901
A0A078I219	UTP--glucose-1-phosphate uridylyltransferase	BnaA05g32480D	668570000	688060000	603930000	419630000	404700000	385260000	0.696748	0.000785787	0.0433997		A0A078HAX8	BnaA05g16460D protein	BnaA05g16460D	88858000	89927000	104030000	135150000	149550000	161480000	-0.657767	0.00383709	0.0462786
A0A078I3N6	hypothetical protein	BnaA05g12410D	707700000	789020000	672390000	258450000	227940000	237130000	1.584	0.000174212	0.130331		A0A078IFC8	hypothetical protein	BnaA09g10060D	1	1	1	8207000	7942600	7517300	-22.9114	2.51241e-06	0.0445877
A0A078I8S3	hypothetical protein	BnaCnng14620D	16342000	19299000	16513000	1	1	1	24.0513	5.43243e-05	0.0954902		A0A078GZ58	BnaA03g48990D protein	BnaA03g48990D	30284000	31479000	36156000	70001000	73145000	64358000	-1.08348	0.0003095	0.15842
A0A078IYI2	ATP:AMP phosphotransferase	BnaA04g29220D	2797900	2879000	3471400	1	1	1	21.5401	0.000136457	0.120572		A0A078GZY9	Ferritin	BnaC06g15730D	133350000	120660000	92288000	220550000	164830000	172300000	-0.687423	0.0295647	0.159653
A0A078ICP6	hypothetical protein	BnaC05g18870D	42787000	46624000	45581000	27379000	31110000	26050000	0.675185	0.000897609	0.0813422		A0A078H0A2	Glucan endo-1,3-beta-D-glucosidase	BnaC03g47100D	1	1	1	2130800	1594500	1491800	-20.7299	0.000928776	0.179686
A0A078ID12	Phosphoenolpyruvate carboxylase	BnaA04g24600D	564830000	693330000	437260000	340260000	321060000	269260000	0.865441	0.0295104	0.164976		A0A078H0B1	RNA helicase	BnaC04g31840D	267280000	217960000	259540000	630490000	549680000	638640000	-1.28811	0.000375004	0.033937
A0A078IFS5	Purple acid phosphatase	BnaA04g15430D	245080000	211160000	200980000	36350000	30874000	33620000	2.70425	0.000159131	0.0723629		A0A078H0S8	hypothetical protein	BnaC01g36340D	518960000	300860000	471170000	1105900000	871080000	1136400000	-1.27	0.00471856	0.151509
A0A078JEK3	hypothetical protein	BnaA06g38400D	350630000	443700000	490390000	209870000	262610000	212580000	0.907152	0.0109022	0.191607		A0A078H0V5	ATP citrate synthase	BnaA08g26420D	8163000	7677600	8572100	15353000	16083000	16265000	-0.966388	3.39522e-05	0.058792
A0A078IGY8	Allene-oxide cyclase	BnaC08g15790D	1305700000	1168300000	1117200000	632760000	615330000	673140000	0.902436	0.0006959	0.108348		A0A078H195	Ribosomal protein	BnaA04g15900D	105340000	89322000	98230000	361010000	304730000	289380000	-1.70531	0.000580687	0.0880835
A0A078II13	BnaAnng10080D protein	BnaAnng10080D	286750000	254410000	269680000	166640000	152060000	146640000	0.801132	0.000484904	0.0489891		A0A078IYN0	BnaC08g48660D protein	BnaC08g48660D	10369000	10392000	10013000	18050000	15256000	15294000	-0.659244	0.00311902	0.087266
A0A078IK68	hypothetical protein	BnaCnng19230D	99841000	70553000	98153000	39598000	28628000	36641000	1.35661	0.00557109	0.0434502		A0A078H1K2	hypothetical protein	BnaA07g03170D	1	1	1	6008500	7106900	5544000	-22.5684	0.000178187	0.123829
A0A078IKQ3	Aspartokinase	BnaCnng21170D	496800000	483220000	505150000	281410000	273190000	320690000	0.762795	0.000220429	0.0650616		A0A078H221	hypothetical protein	BnaC09g15080D	16231000	15887000	18059000	33830000	25508000	26414000	-0.773144	0.0120775	0.175802
A0A078IM04	hypothetical protein	BnaC04g55240D	20190000	20526000	18380000	12248000	13703000	12456000	0.621691	0.00102711	0.0610187		A0A078H257	BnaA02g07620D protein	BnaA02g07620D	1	1	1	16418000	13012000	13364000	-23.7659	0.000190841	0.122487
A0A078IMI1	BnaC03g68960D protein	BnaC03g68960D	361100000	448970000	482270000	225130000	242650000	279010000	0.791211	0.0099774	0.0712908		A0A078H2A9	Eukaryotic translation initiation factor 3 subunit E	BnaC04g24310D	4195600	3875300	7123300	14363000	12404000	17934000	-1.55679	0.00688037	0.16693
A0A078IMU3	Cysteine proteinase inhibitor	BnaC01g38380D	74399000	57843000	56198000	39558000	35151000	42967000	0.679285	0.0194038	0.178684		A0A078H2C5	BnaA05g08950D protein	BnaA05g08950D	13100000	12473000	11789000	17900000	18482000	22676000	-0.660561	0.00957626	0.170802
A0A078IMV5	BnaCnng20610D protein	BnaCnng20610D	34675000	35612000	38309000	17930000	21029000	20103000	0.878669	0.000316796	0.0712548		A0A078J609	BnaC03g12460D protein	BnaC03g12460D	19215000	21017000	16710000	30321000	33623000	29910000	-0.720925	0.001998	0.0677749
A0A078INP6	hypothetical protein	BnaC03g72980D	598500000	468460000	513170000	348480000	321990000	371640000	0.600536	0.0116847	0.116552		A0A078H495	Tubulin beta chain	BnaA05g09090D	27087000	26661000	29909000	42570000	43760000	40943000	-0.605368	0.000370334	0.0966318
A0A078IR25	hypothetical protein	BnaA09g38900D	24109000	25545000	22188000	12027000	16898000	11523000	0.828759	0.0060437	0.145926		A0A078H541	BnaA09g45360D protein	BnaA09g45360D	18891000	22273000	25895000	61904000	59744000	73865000	-1.54376	0.000897638	0.100557
A0A078IR28	hypothetical protein	BnaA09g38950D	150850000	163170000	166590000	75552000	84722000	91269000	0.934062	0.000319776	0.0449508		A0A078H549	BnaA07g00070D protein	BnaA07g00070D	8420800	7673100	10597000	12472000	15079000	14675000	-0.661784	0.0122783	0.176361
A0A078IR89	Urease	BnaC02g45820D	48815000	48763000	45171000	32836000	28381000	27827000	0.68089	0.000848676	0.0723205		A0A078HP01	(S)-2-hydroxy-acid oxidase	BnaA01g29420D	2014300000	1971000000	1990100000	3331700000	3234000000	3449400000	-0.74507	2.92688e-05	0.0293784
A0A078IVK1	hypothetical protein	BnaA04g29570D	224120000	238180000	199590000	129580000	143000000	148070000	0.653971	0.00305026	0.129275		A0A078H6U0	hypothetical protein	BnaA01g13930D	5374900	4544700	4531900	9276400	6961000	8019400	-0.74717	0.0107552	0.0785932
A0A078J580	hypothetical protein	BnaC03g78280D	13153000	15654000	17469000	4987000	6210600	7217800	1.32935	0.00273443	0.0430318		A0A078H8L0	BnaA09g47610D protein	BnaA09g47610D	1	1	1	5140700	4551100	5272100	-22.25	2.31122e-05	0.080138
A0A078IWI0	hypothetical protein	BnaC04g54380D	100110000	90459000	105460000	34531000	26441000	30492000	1.69446	0.00016375	0.095951		A0A078H957	hypothetical protein	BnaA01g14040D	1	1	1	4011500	5659000	4071200	-22.1271	0.00105507	0.18263
A0A078IYF5	Methyltransferase (Fragment)	BnaA02g36490D	9796000	8691300	10634000	4728000	5191200	7581900	0.734629	0.020912	0.196157		A0A078H962	ADPRibase-Mn	BnaA01g14090D	1	1	1	2850800	2118300	2647000	-21.2757	0.000312348	0.159123
A0A078IYZ0	BnaC02g03490D protein	BnaC02g03490D	271130000	271660000	200120000	110970000	119350000	110070000	1.126	0.00497883	0.148526		A0A078H9I8	Component of oligomeric Golgi complex 2	BnaA01g14200D	1	1	1	1383200	1206100	1191900	-20.2655	3.35572e-05	0.0807143
A0A078IZ65	BnaCnng29080D protein	BnaCnng29080D	9366800	10798000	12756000	5842000	6475100	8422500	0.666611	0.0315903	0.0481958		A0A078HAP6	BnaA02g30740D protein	BnaA02g30740D	308190000	299120000	321090000	585460000	604560000	561420000	-0.915723	4.01518e-05	0.0730339
A0A078J042	Pyruvate, phosphate dikinase	BnaCnng27780D	65330000	92003000	67287000	26446000	30370000	27810000	1.40831	0.00573627	0.128196		A0A078HBA1	hypothetical protein	BnaA09g41410D	7312700	9570100	7419000	14766000	18269000	13289000	-0.930697	0.011249	0.0600357
A0A078J0C6	BnaC07g50320D protein	BnaC07g50320D	473330000	449500000	436430000	290880000	273990000	280880000	0.684518	0.000134092	0.0290743		A0A078HBD2	hypothetical protein	BnaA09g41710D	125660000	151480000	106190000	185820000	203840000	187510000	-0.590409	0.0107231	0.13488
A0A078J281	BnaCnng29880D protein	BnaCnng29880D	53087000	51281000	50453000	26318000	24813000	27896000	0.970184	2.83238e-05	0.0697302		A0A078HBN7	BnaA09g17990D protein	BnaA09g17990D	3146200	2878600	3077600	5229100	5177600	4496100	-0.711265	0.00149348	0.106106
A0A078J330	1-deoxy-D-xylulose-5-phosphate reductoisomerase	BnaC09g50930D	144210000	151710000	158460000	99902000	103990000	91522000	0.621161	0.000655461	0.104848		A0A078HC25	BnaA04g15100D protein	BnaA04g15100D	6428200	5232800	7246300	21039000	20572000	23493000	-1.7838	0.000139608	0.105091
A0A078J4D6	BnaCnng33860D protein	BnaCnng33860D	48050000	45591000	43618000	25791000	22761000	20097000	0.99959	0.000392791	0.076467		A0A078HCC1	hypothetical protein	BnaA06g11240D	10647000	7108000	12700000	21159000	16143000	23210000	-0.990542	0.0196527	0.10809
A0A078J560	Malic enzyme	BnaA02g35010D	1208700000	1073500000	1344700000	787440000	708380000	810450000	0.653176	0.00638365	0.0496727		A0A078HCK2	BnaA01g24310D protein	BnaA01g24310D	1	1	1	4214200	4293000	5641200	-22.1692	0.000523679	0.155071
A0A078J5J7	hypothetical protein	BnaA09g52180D	57104000	55710000	76724000	37153000	37233000	37007000	0.766829	0.0184701	0.189172		A0A078HDP1	BnaA07g01060D protein	BnaA07g01060D	653080000	562780000	802110000	1155400000	931560000	1196500000	-0.702312	0.017411	0.0866854
A0A078J5S9	BnaCnng35410D protein	BnaCnng35410D	180840000	163170000	146730000	117540000	101840000	102910000	0.606599	0.00712976	0.0586881		A0A078HEE7	40S ribosomal protein S8	BnaC09g37460D	548220000	368370000	404740000	895100000	699930000	726870000	-0.813315	0.0153282	0.0773037
A0A078J5W1	BnaC08g47190D protein	BnaC08g47190D	38254000	36410000	38419000	20860000	26112000	24254000	0.666906	0.0011144	0.137411		A0A078HEJ0	BnaC09g37860D protein	BnaC09g37860D	55319000	53875000	53935000	116810000	110290000	93642000	-0.9754	0.00160917	0.107897
A0A078J716	Oxoglutarate dehydrogenase (succinyl-transferring)	BnaCnng40160D	1095700000	1063800000	1041100000	706680000	727950000	660560000	0.611261	0.000131785	0.0393783		A0A078HFZ9	hypothetical protein	BnaCnng07830D	19044000	17783000	16731000	33315000	31672000	26529000	-0.772922	0.00417135	0.0635511
A0A078J7I5	Lipoxygenase	BnaA07g38550D	1523200000	1495700000	1326500000	773520000	672200000	594560000	1.09072	0.000670086	0.0698025		A0A078HG74	hypothetical protein	BnaC05g10150D	1	1	1	3515400	3481400	3062000	-21.677	2.11834e-05	0.0786755
A0A078J7P7	hypothetical protein	BnaA05g34770D	41098000	41967000	45537000	21938000	24765000	26819000	0.806665	0.000725253	0.0582579		A0A078HGP6	BnaA08g04480D protein	BnaA08g04480D	1	1	1	5887800	7074700	6058900	-22.5962	6.83356e-05	0.0961039
A0A078JBF1	hypothetical protein	BnaA05g35250D	74315000	67043000	62382000	40114000	39792000	37703000	0.792731	0.00127494	0.0616376		A0A078JFK4	hypothetical protein	BnaC08g46640D	1	1	1	2305100	2449800	2460900	-21.1978	1.13386e-06	0.0368957
A0A078JCC8	11S globulin	BnaC04g54760D	25695000	29158000	31474000	10608000	12847000	12745000	1.25382	0.00079997	0.0437606		A0A078HGS6	BnaC09g17770D protein	BnaC09g17770D	81764000	86196000	67497000	133180000	133710000	112860000	-0.689586	0.00564022	0.0382708
A0A078JDC1	BnaCnng48010D protein	BnaCnng48010D	63346000	58570000	51195000	37328000	32997000	35363000	0.711886	0.0038971	0.104252		A0A078HGT4	hypothetical protein	BnaA04g26450D	1	1	1	7477200	7847900	5757600	-22.7446	0.000400295	0.173059
A0A078JHW1	Chalcone-flavonone isomerase family protein	BnaCnng45660D	34518000	28644000	29569000	17145000	17272000	18532000	0.808448	0.00211536	0.128287		A0A078HH70	hypothetical protein	BnaA04g19830D	54150000	49840000	49259000	145640000	130850000	134650000	-1.42375	5.23481e-05	0.0203448
A0A078JIC8	BnaC02g48400D protein	BnaC02g48400D	85074000	99296000	86777000	42888000	45806000	46458000	1.00449	0.000602918	0.0753775		A0A078HI05	BnaCnng09060D protein	BnaCnng09060D	7241700	6837000	5085100	11966000	10183000	10120000	-0.751765	0.00821132	0.143536
A0A078JJ70	BnaAnng20450D protein	BnaAnng20450D	134710000	87627000	138440000	80234000	59391000	69488000	0.786825	0.0440522	0.151768		A0A078HIR6	hypothetical protein	BnaA02g18530D	2851600	2489500	3108000	8288500	7387900	8312700	-1.50551	0.000125859	0.0557211
A0A078JLA9	BnaCnng51520D protein	BnaCnng51520D	41110000	33493000	28616000	26259000	19680000	22240000	0.598309	0.0467435	0.139412		A0A078JHF7	60S ribosomal protein L13	BnaC01g42370D	56030000	45650000	48478000	140840000	121830000	166530000	-1.51517	0.00221036	0.158352
A0A078JLF9	hypothetical protein	BnaCnng51720D	371610000	293810000	319580000	228040000	215480000	196880000	0.62115	0.00953161	0.0986578		A0A078HK27	Alanine--glyoxylate transaminase	BnaA09g08290D	863850000	893650000	798890000	1322600000	1381800000	1408900000	-0.686188	0.000163743	0.07709
A0A078JLR3	hypothetical protein	BnaCnng52100D	282200000	324560000	266990000	151870000	186360000	206100000	0.682739	0.00936642	0.182023		A0A078IRZ3	BnaAnng12860D protein	BnaAnng12860D	7649400	6464400	5568400	19723000	12963000	12701000	-1.20539	0.0226319	0.125643
A0A078JM60	Alkyl transferase	BnaCnng56890D	26298000	25895000	21874000	17283000	15964000	13932000	0.650686	0.00641361	0.0319802		A0A078HKX6	(S)-2-hydroxy-acid oxidase	BnaA01g29410D	62116000	59943000	44799000	97429000	93901000	69524000	-0.644622	0.0386193	0.0058162
A0A078JMA7	UTP--glucose-1-phosphate uridylyltransferase	BnaAnng25620D	78713000	69821000	68508000	49832000	41240000	51488000	0.606405	0.00532128	0.120839		A0A078HKY7	Metaxin	BnaA07g01310D	1	1	1	2275000	2421400	2127100	-21.1171	1.15714e-05	0.0648527
A0A078JMC4	BnaA09g54410D protein	BnaA09g54410D	91732000	99231000	113470000	24614000	27287000	36406000	1.78553	0.00059346	0.0942501		A0A078HLB2	Glutamine synthetase	BnaC02g06690D	82415000	83997000	92273000	129370000	132730000	130260000	-0.600982	0.000157629	0.0643706
A0A078JMC5	hypothetical protein	BnaCnng51250D	109810000	91909000	94191000	73696000	59476000	62691000	0.595314	0.00925517	0.0191709		A0A078HLU5	BnaA05g12850D protein	BnaA05g12850D	2543500	2676900	2170000	9880600	7672200	6253000	-1.68759	0.00683042	0.164531
A0A078JNY2	BnaAnng27410D protein	BnaAnng27410D	96539000	98114000	94489000	64245000	55378000	61055000	0.678357	0.000206699	0.0896664		A0A078HMC1	BnaA07g28280D protein	BnaA07g28280D	247030000	307740000	275550000	418290000	575290000	552610000	-0.896978	0.0101398	0.0855347
A0A078JP16	Non-specific lipid-transfer protein	BnaAnng27610D	385700000	368340000	261090000	152980000	122240000	75874000	1.53174	0.00790627	0.153851		A0A078HMK5	BnaA03g13330D protein	BnaA03g13330D	134520000	126180000	128080000	225690000	213960000	207000000	-0.734031	0.000138766	0.0253649
A0A078JQA5	Glutaredoxin-dependent peroxiredoxin	BnaCnng59880D	4752300000	4048900000	4733900000	2298500000	2049500000	2402200000	1.0037	0.000879582	0.027234		A0A078HMU7	Beta-galactosidase	BnaC02g42730D	32613000	25477000	32539000	55981000	61329000	57865000	-0.950752	0.000577236	0.175401
A0A078JQV4	BnaCnng56250D protein	BnaCnng56250D	17358000	18795000	15792000	9956900	12685000	11655000	0.598907	0.00749356	0.129727		A0A078IUG9	Ribosomal protein L15	BnaA08g30370D	84344000	93007000	84522000	223610000	221540000	250790000	-1.4101	0.000124881	0.109533
A0A078JR60	Sulfate adenylyltransferase	BnaCnng62800D	561210000	553270000	568850000	260230000	253020000	235810000	1.16816	3.35494e-06	0.0620715		A0A078HQ29	40S ribosomal protein S3a	BnaC03g33960D	79881000	73240000	82341000	162320000	165790000	176190000	-1.09879	5.5856e-05	0.0539088
A0A078JRM4	hypothetical protein	BnaAnng30500D	39805000	26589000	33899000	1	1	1	24.9947	0.00094172	0.198032		A0A078HQF7	hypothetical protein	BnaC05g12780D	223480000	226330000	194900000	399860000	391180000	342780000	-0.814469	0.00132825	0.0173099
A0A078JRR1	BnaA05g37480D protein	BnaA05g37480D	330060000	368230000	279320000	140620000	155820000	102510000	1.29305	0.00309983	0.0861676		A0A078HQZ2	BnaC02g00640D protein	BnaC02g00640D	7174900	7114200	6676000	28717000	27773000	25494000	-1.96735	3.05033e-05	0.0234844
A0A078JU46	BnaAnng29420D protein	BnaAnng29420D	263420000	234020000	269630000	173530000	138430000	157900000	0.707127	0.00269404	0.0640019		A0A078HQZ7	Xyloglucan endotransglucosylase/hydrolase	BnaA03g50050D	79952000	77139000	62040000	151550000	143370000	151830000	-1.02767	0.000258472	0.146295
A0A078JXJ1	BnaCnng67200D protein (Fragment)	BnaCnng67200D	123910000	90738000	112520000	62747000	68040000	66073000	0.732862	0.0116156	0.192652		A0A078HS09	BnaC02g00660D protein	BnaC02g00660D	1744200	1681500	2173100	3114400	3451300	3574000	-0.856825	0.00185181	0.110257
A0A078JZM3	hypothetical protein	BnaCnng71390D	24263000	24660000	24574000	1	1	1	24.5462	3.52076e-09	0.0085251		A0A078HT08	BnaA02g27870D protein	BnaA02g27870D	3803300	3297700	4339200	6742400	7773900	8773200	-1.02557	0.00389528	0.141501
A0A078JZQ5	BnaAnng38950D protein	BnaAnng38950D	128900000	117720000	105990000	26530000	20355000	20360000	2.39057	0.000162917	0.0884238		A0A078JGK6	hypothetical protein (Fragment)	BnaC06g42830D	72234000	78950000	84112000	106050000	140720000	160180000	-0.790375	0.0241848	0.138698
A0A078K0J7	BnaAnng40320D protein (Fragment)	BnaAnng40320D	26031000	27047000	27401000	14063000	14556000	13731000	0.92625	1.16378e-05	0.0428437		A0A078HTM7	hypothetical protein	BnaC02g00320D	124300000	104160000	115220000	362160000	379680000	437700000	-1.77909	0.000292592	0.14758
A0A078K0S5	BnaAnng41430D protein (Fragment)	BnaAnng41430D	64378000	68215000	59847000	26611000	24595000	24962000	1.33715	0.00010051	0.0834365		A0A078HUW3	hypothetical protein	BnaC02g33290D	20943000	24041000	18911000	34931000	37006000	31935000	-0.701032	0.00313429	0.0509515
C3S7H3	hypothetical protein	CLO3	546260000	482200000	428300000	324160000	283140000	304040000	0.676702	0.00729603	0.103205		A0A078HVI2	hypothetical protein	BnaA08g03320D	259060000	257990000	248930000	936390000	854220000	869050000	-1.79586	1.57748e-05	0.0443524
P93063	hypothetical protein	BnaA06g01430D	860800000	820930000	885400000	570770000	555090000	555790000	0.610279	0.000110331	0.0388341		A0A078HVL1	BnaA08g06270D protein	BnaA08g06270D	619330000	495490000	556560000	984940000	852560000	953390000	-0.739685	0.00223546	0.0447845
P93064	hypothetical protein	BnaC06g06760D	38178000	44307000	37024000	20737000	33025000	21233000	0.672253	0.0322821	0.16123		A0A078HXQ5	hypothetical protein	BnaC03g58920D	12934000	12201000	11672000	29263000	29983000	27556000	-1.23775	3.2538e-05	0.041347
Q8S4V9	Glutathione peroxidase	BnaA03g51760D	141830000	112730000	144510000	85889000	76854000	89405000	0.662371	0.0106788	0.0621011		A0A078HY53	hypothetical protein	BnaC03g23990D	587380000	480290000	497870000	1195800000	1108600000	1093900000	-1.11815	0.000184874	0.0636472
													A0A078HYB5	BnaAnng07020D protein	BnaAnng07020D	6959800	10025000	8537300	22337000	23041000	25501000	-1.47361	0.000317147	0.182102
													A0A078HZM2	BnaC04g25190D protein	BnaC04g25190D	62509000	50320000	66490000	119010000	131440000	116680000	-1.03376	0.000722918	0.198268
													A0A078I0D3	BnaC06g01620D protein	BnaC06g01620D	1	1	1	6812100	5823300	7109600	-22.65	7.13872e-05	0.107499
													A0A078I0L3	V-type proton ATPase subunit a	BnaC01g00150D	1	1	1	7883600	6370700	6364400	-22.7125	0.00016923	0.118633
													A0A078I281	hypothetical protein	BnaA05g15310D	9550300	9739600	10673000	17984000	21115000	23324000	-1.0589	0.00242247	0.085633
													A0A078I2A8	hypothetical protein	BnaC05g48560D	508880000	387770000	622560000	1046000000	855130000	961210000	-0.913874	0.00688228	0.196361
													A0A078I5M1	hypothetical protein	BnaC07g24760D	175860000	139940000	182480000	1024400000	815550000	1128700000	-2.57478	0.000898626	0.0341585
													A0A078I5M0	BnaA06g34100D protein	BnaA06g34100D	1	1	1	1876300	2127800	1605100	-20.8344	0.000244039	0.141924
													A0A078I608	hypothetical protein	BnaC09g50790D	8362000	6727300	6282500	15476000	11820000	11372000	-0.855432	0.0162806	0.0261249
													A0A078IPU9	hypothetical protein	BnaCnng24150D	27268000	28900000	30541000	56112000	57874000	74247000	-1.11827	0.00443835	0.101865
													A0A078I6L7	BnaC09g11030D protein	BnaC09g11030D	4521100	4064700	5337000	7141700	6131100	7874700	-0.603038	0.0185105	0.0346011
													A0A078I6S9	BnaC06g06400D protein	BnaC06g06400D	629820000	594600000	606120000	1059000000	1185100000	1122600000	-0.879066	0.000172783	0.0857019
													A0A078I750	BnaA08g06730D protein (Fragment)	BnaA08g06730D	69296000	51661000	69512000	107290000	108550000	134240000	-0.878128	0.00735768	0.162008
													A0A078I8G1	hypothetical protein	BnaAnng08700D	34027000	21017000	26312000	59225000	44540000	48085000	-0.900326	0.0156125	0.100096
													A0A078I8K8	V-type proton ATPase subunit	BnaA02g29360D	12638000	15367000	13762000	27980000	28793000	30857000	-1.06906	0.000195603	0.10287
													A0A078I9F4	Superoxide dismutase	BnaC02g42190D	11515000	8728600	10235000	20942000	16751000	14689000	-0.781275	0.0220474	0.159935
													A0A078I9P7	hypothetical protein	BnaA08g01750D	10464000	7883100	9297300	16137000	14204000	14760000	-0.706172	0.00348547	0.0809658
													A0A078IAG5	hypothetical protein	BnaA08g05310D	9899100	10364000	9146700	18490000	19723000	16603000	-0.8983	0.000963645	0.0238581
													A0A078IBN8	BnaA07g10530D protein	BnaA07g10530D	18308000	14840000	18589000	32587000	35897000	30470000	-0.935562	0.00137422	0.193965
													A0A078ICT4	Sinigrinase	BnaC04g03780D	16573000	15010000	15888000	29384000	37139000	30297000	-1.02826	0.00271502	0.167327
													A0A078IEP9	BnaA01g13470D protein	BnaA01g13470D	417550000	363630000	396150000	619630000	562380000	590220000	-0.590047	0.000958911	0.022648
													A0A078IEW4	50S ribosomal protein L5, chloroplastic	BnaA09g00070D	606100000	520600000	437390000	1123700000	1040500000	975200000	-1.00517	0.00127196	0.0918859
													A0A078IFF7	BnaAnng09450D protein	BnaAnng09450D	1	1	1	3652500	4016600	4857700	-21.9936	0.000305141	0.14152
													A0A078IFG6	hypothetical protein	BnaA09g23090D	138410000	138880000	104050000	290670000	322640000	179840000	-1.05652	0.0374543	0.153203
													A0A078IFH5	hypothetical protein	BnaC04g02150D	1351300000	1326400000	1339500000	2192600000	2073700000	2216800000	-0.690494	5.19283e-05	0.0290089
													A0A078IHR7	hypothetical protein	BnaC05g03230D	650280000	459720000	556210000	1486900000	1102600000	1374000000	-1.2502	0.00377077	0.0391674
													A0A078II00	hypothetical protein	BnaA02g30190D	9026000	5996900	5733800	22671000	18985000	14043000	-1.42407	0.0127219	0.135476
													A0A078IIC0	hypothetical protein	BnaA02g16870D	106420000	116330000	97168000	216870000	302660000	248060000	-1.26263	0.00436104	0.140654
													A0A078IIZ2	Coatomer subunit beta'	BnaA05g14910D	35773000	37647000	38091000	59579000	58945000	64405000	-0.714098	0.000216899	0.0411174
													A0A078IJ50	BnaC03g34430D protein	BnaC03g34430D	37406000	39117000	32460000	80360000	66861000	75298000	-1.02983	0.00101653	0.163631
													A0A078IJJ1	BnaA09g55270D protein	BnaA09g55270D	95246000	79685000	80838000	180380000	130450000	146420000	-0.838142	0.012457	0.0755812
													A0A078IKV1	BnaA03g47340D protein	BnaA03g47340D	42647000	42708000	28899000	100320000	87793000	55331000	-1.09135	0.0384414	0.102828
													A0A078ILG4	hypothetical protein	BnaA05g14900D	1	1	1	6513300	5354800	5965400	-22.5031	5.89715e-05	0.0984682
													A0A078IMF3	hypothetical protein	BnaCnng20150D	52304000	47847000	49464000	95119000	100670000	82899000	-0.897396	0.00135245	0.113249
													A0A078IMJ4	BnaA09g51820D protein	BnaA09g51820D	63758000	76609000	65675000	116090000	118000000	100770000	-0.70062	0.00315484	0.0948248
													A0A078IMU2	BnaA03g06960D protein	BnaA03g06960D	9628700	11074000	12141000	18333000	17479000	17187000	-0.690348	0.00112713	0.146649
													A0A078INK1	Polynucleotide phosphorylase 1	BnaC05g48080D	208940000	196180000	196400000	321680000	325420000	318530000	-0.682858	1.29527e-05	0.0385048
													A0A078IP03	hypothetical protein	BnaC04g52550D	1	1	1	2999000	2914800	4069200	-21.6661	0.00085992	0.174445
													A0A078IR79	CCT-epsilon	BnaA07g36780D	55841000	44968000	61946000	109880000	90629000	114770000	-0.953927	0.00461661	0.0437118
													A0A078ISE3	hypothetical protein	BnaA09g15680D	41825000	36291000	37042000	92459000	84218000	97051000	-1.24913	0.000215823	0.0859547
													A0A078IT30	40S ribosomal protein S7	BnaC01g41990D	202510000	172390000	184490000	296570000	255490000	318520000	-0.638122	0.0071066	0.0892751
													A0A078IT58	BnaCnng26760D protein	BnaCnng26760D	39125000	36418000	43619000	75989000	66751000	71738000	-0.847905	0.000727359	0.0853538
													A0A078IT83	hypothetical protein	BnaC05g52070D	24103000	19874000	23056000	37193000	31419000	33199000	-0.60295	0.00552156	0.04895
													A0A078IUM5	Ribosomal protein	BnaAnng12530D	135240000	148780000	129000000	339310000	312910000	268010000	-1.15578	0.00144227	0.102215
													A0A078IXY1	hypothetical protein	BnaC05g37800D	1	1	1	8382200	7042300	7280700	-22.8516	5.20025e-05	0.0902326
													A0A078IYJ1	Serine/threonine-protein phosphatase	BnaA05g34330D	4429700	4113700	5815900	6998200	6954300	7999000	-0.612334	0.0154222	0.106769
													A0A078IZG5	BnaA06g38150D protein	BnaA06g38150D	12734000	20083000	20414000	70854000	91469000	109700000	-2.35339	0.00316362	0.109679
													A0A078IZQ8	hypothetical protein	BnaAnng13370D	19519000	14352000	15376000	24731000	22497000	27712000	-0.6057	0.0172694	0.179879
													A0A078J003	BnaA10g28000D protein	BnaA10g28000D	171580000	153980000	157990000	357510000	343620000	373250000	-1.15177	4.04753e-05	0.0630406
													A0A078J0B6	hypothetical protein	BnaA09g55770D	30298000	31193000	28600000	47045000	53573000	48371000	-0.725751	0.000773098	0.0550749
													A0A078J0E1	BnaAnng14180D protein	BnaAnng14180D	13959000	13218000	10010000	20013000	18665000	18532000	-0.621469	0.00683628	0.145048
													A0A078J163	BnaC05g37820D protein	BnaC05g37820D	1	1	1	6686600	4769300	5776900	-22.4537	0.00048745	0.17073
													A0A078J1R4	BnaA06g38130D protein	BnaA06g38130D	1	1	1	19098000	24088000	23098000	-24.3972	0.000132069	0.127229
													A0A078J1V5	hypothetical protein	BnaA08g20280D	16067000	13886000	15794000	39455000	31603000	43034000	-1.31845	0.00271029	0.0896391
													A0A078J1V7	hypothetical protein	BnaC04g53580D	4966000	4441700	4550000	13195000	11589000	14834000	-1.50509	0.000843554	0.119106
													A0A078J2X2	BnaA07g38440D protein	BnaA07g38440D	1	1	1	5521500	5871400	5012900	-22.3827	2.55325e-05	0.0803072
													A0A078J325	BnaA02g35070D protein	BnaA02g35070D	1	1	1	3862800	3452000	2989700	-21.7118	0.00016826	0.129153
													A0A078J3I9	hypothetical protein	BnaC04g52130D	41922000	41640000	44449000	64835000	59661000	81859000	-0.688861	0.0181403	0.125448
													A0A078J3S0	ATP:AMP phosphotransferase	BnaC08g47170D	7660300	6872400	8153500	13830000	14408000	15323000	-0.941222	0.000263489	0.0760831
													A0A078J4E7	hypothetical protein	BnaA07g37280D	5684400	5903100	5985100	8549200	8139400	10627000	-0.636397	0.0138158	0.125786
													A0A078JVR6	BnaAnng31090D protein (Fragment)	BnaAnng31090D	1	1	1	4160200	3804300	4023900	-21.9302	2.70591e-06	0.0454357
													A0A078J5T4	hypothetical protein	BnaC09g51620D	23791000	21083000	22959000	37371000	35917000	32422000	-0.640053	0.00165077	0.0945745
													A0A078J862	hypothetical protein	BnaA09g51670D	93312000	107640000	96052000	220000000	229240000	208970000	-1.14807	8.00732e-05	0.0529243
													A0A078J8Q9	Allene-oxide cyclase	BnaC09g52550D	19300000	17046000	14929000	35425000	30535000	33651000	-0.958049	0.00107437	0.121516
													A0A078JPM9	hypothetical protein	BnaAnng30740D	16407000	15601000	14684000	36560000	36498000	28048000	-1.11462	0.00320921	0.108143
													A0A078JAI8	BnaA03g56710D protein	BnaA03g56710D	33666000	28041000	28241000	89531000	91581000	78120000	-1.52708	0.000248243	0.105925
													A0A078JAT9	RNA helicase	BnaA06g39420D	218720000	236960000	223510000	368110000	360310000	333510000	-0.644802	0.000417209	0.0636071
													A0A078JAW3	Polyadenylate-binding protein	BnaC03g77220D	288760000	305220000	268480000	502710000	542370000	434110000	-0.778278	0.00351953	0.0502089
													A0A078JCZ3	hypothetical protein	BnaAnng19390D	576310000	653880000	526770000	1242600000	1175200000	829630000	-0.886217	0.0202752	0.155284
													A0A078JDE7	BnaAnng20880D protein (Fragment)	BnaAnng20880D	12639000	14233000	13649000	24065000	18856000	19346000	-0.619798	0.0136653	0.18264
													A0A078JEF6	BnaA10g29880D protein	BnaA10g29880D	94472000	89801000	87319000	163130000	142710000	166620000	-0.798751	0.00098514	0.091114
													A0A078JFQ6	hypothetical protein	BnaC01g41490D	1	1	1	2738000	2799200	2651100	-21.3802	3.67856e-07	0.0274025
													A0A078JG43	40S ribosomal protein S6	BnaA08g30710D	279680000	355370000	252500000	586160000	634720000	604910000	-1.04062	0.000764515	0.147568
													A0A078JG98	BnaA03g58610D protein	BnaA03g58610D	9513300	10668000	8331900	17139000	16476000	12820000	-0.703583	0.0164634	0.0875688
													A0A078JIB6	hypothetical protein	BnaC04g56030D	14680000	10248000	10615000	24054000	20539000	24934000	-0.968008	0.00440448	0.181642
													A0A078JIV5	hypothetical protein	BnaAnng20940D	11286000	10361000	12972000	20372000	17630000	16972000	-0.667185	0.0062832	0.177805
													A0A078JLS3	BnaA03g57640D protein	BnaA03g57640D	12954000	9502500	10262000	21621000	22248000	17637000	-0.910621	0.0057687	0.176706
													A0A078JNF1	hypothetical protein	BnaCnng61780D	1	1	1	3137800	2529600	3508400	-21.5444	0.000429128	0.169728
													A0A078JQH7	BnaC01g43760D protein	BnaC01g43760D	52433000	39460000	46356000	79509000	84410000	77514000	-0.804354	0.00129095	0.170511
													A0A078JQQ7	hypothetical protein	BnaCnng62090D	18286000	20983000	16078000	33197000	31504000	32706000	-0.81552	0.000738665	0.15577
													A0A078JT79	hypothetical protein	BnaCnng66500D	3440600000	2821200000	2692800000	5520500000	5290800000	4080500000	-0.733817	0.0170156	0.10767
													A0A078JTD0	BnaCnng60930D protein (Fragment)	BnaCnng60930D	239520000	265360000	249440000	394360000	409110000	501470000	-0.790735	0.00591316	0.133731
													A0A078JUQ1	Xyloglucan endotransglucosylase/hydrolase	BnaCnng62600D	19956000	20746000	19165000	44821000	36136000	33917000	-0.940219	0.00547058	0.136202
													A0A078JWW3	hypothetical protein	BnaCnng76180D	61974000	58489000	50584000	152930000	148070000	143070000	-1.37639	3.25964e-05	0.071157
													A0A078JY23	BnaCnng72220D protein	BnaCnng72220D	77059000	60359000	69030000	252600000	203170000	239380000	-1.75155	0.000468327	0.0281277
													A0A078JYR4	hypothetical protein	BnaC09g52400D	369230000	314000000	334580000	803790000	634260000	744590000	-1.10061	0.00174753	0.0513577
													A0A078K3M7	BnaUnng05060D protein	BnaUnng05060D	301890000	264130000	256770000	471260000	379760000	454220000	-0.665719	0.0068618	0.103147
													D1L8M7	BnaA01g34150D protein	rps2	86930000	70300000	71022000	284950000	234770000	245590000	-1.74542	0.000379814	0.0270301
													D1L8R1	50S ribosomal protein L20	rpl20	28853000	31625000	42863000	72016000	72345000	123470000	-1.37391	0.035841	0.11459
													D1L8S4	hypothetical protein	rpl14	949990000	775420000	929810000	1351300000	1510400000	1212300000	-0.617615	0.00984482	0.199483
													D1L8T4	Ribosomal protein S7	rps7	343180000	263310000	341560000	951490000	942580000	1124800000	-1.67097	0.000442559	0.132706
													H9XTI5	BnaC05g00450D protein	GPAT4-C2	4484500	4325000	4330000	7703700	5813100	7679200	-0.689882	0.0129095	0.157395
													Q69BP4	hypothetical protein	ERD10	112330000	127800000	137880000	216530000	268580000	204590000	-0.867545	0.0077791	0.187371

## Sheet: (-P,5;1a)VS(+P,5;1a)
Up-regulated													Down-regulated
Protein information			(-P,5;1a)			(+P,5;1a)			(-P,5;1a)/(+P,5;1a)				Protein information			(-P,5;1a)			(+P,5;1a)			(-P,5;1a)/(+P,5;1a)
Majority protein IDs	Protein description	Gene name	(-P,5;1a)_1	(-P,5;1a)_2	(-P,5;1a)_3	(+P,5;1a)_1	(+P,5;1a)_2	(+P,5;1a)_3	log2(Ratio)	P value	CV		Majority protein IDs	Protein description	Gene name	(-P,5;1a)_1	(-P,5;1a)_2	(-P,5;1a)_3	(+P,5;1a)_1	(+P,5;1a)_2	(+P,5;1a)_3	log2(Ratio)	P value	CV
A0A078CXF9	(S)-2-hydroxy-acid oxidase	BnaC09g39400D	84750000	97364000	79026000	68332000	57899000	45354000	0.6059	0.0252877	0.17627		A0A078BWL0	hypothetical protein	BnaAnng08420D	530040000	457730000	511390000	1106600000	801520000	1080500000	-0.995325	0.00768254	0.108095
A0A078DMP0	Peptidyl-prolyl cis-trans isomerase	BnaC03g60160D	5532800000	5302100000	4757600000	319880000	324130000	311150000	4.02897	2.91149e-05	0.0615232		A0A078C6N9	40S ribosomal protein S3a	BnaA03g52970D	17071000	15109000	15361000	35966000	36570000	36292000	-1.19481	5.76139e-06	0.0754493
A0A078H5X4	hypothetical protein	BnaA03g54590D	192220000	185430000	114290000	86111000	77676000	61504000	1.12669	0.0266433	0.125941		A0A078CLN7	hypothetical protein	BnaA01g26560D	203800000	203500000	178950000	288340000	313500000	370740000	-0.730301	0.00746764	0.189886
A0A078F3B9	BnaC06g15320D protein	BnaC06g15320D	31200000	37386000	36618000	18062000	19646000	23976000	0.770221	0.00526853	0.109344		A0A078H9F5	BnaA06g35850D protein	BnaA06g35850D	148370000	117230000	123530000	414710000	395820000	309710000	-1.52548	0.00193653	0.147276
A0A078F3D2	hypothetical protein	BnaA07g25630D	29145000	30633000	24861000	14344000	14299000	13442000	1.00802	0.00127292	0.0736454		A0A078DAQ0	Tubulin beta chain	BnaC03g75120D	64485000	66079000	60590000	102090000	110580000	117380000	-0.787949	0.000602424	0.101966
A0A078FMY7	hypothetical protein	BnaC03g21590D	6293300	8027500	7213800	2762700	3623300	3563500	1.11396	0.00252011	0.0608166		A0A078DR63	hypothetical protein	BnaA06g19360D	82625000	65278000	61408000	295340000	274240000	299840000	-2.05441	2.77251e-05	0.155938
A0A078F4A0	BnaA06g15400D protein	BnaA06g15400D	356360000	314480000	331070000	211520000	194860000	204430000	0.713957	0.000572351	0.0240372		A0A078DWS2	60S ribosomal protein L36	BnaA04g29060D	249310000	156960000	171810000	591590000	386180000	561020000	-1.41246	0.0102741	0.165653
A0A078F5H8	hypothetical protein	BnaC07g33560D	22105000	25192000	26245000	12904000	11900000	14005000	0.922177	0.00111366	0.106954		A0A078HNK7	hypothetical protein	BnaAnng05780D	619900000	659440000	640640000	1100800000	1028500000	1041300000	-0.723665	7.6158e-05	0.0655215
A0A078F5N0	Pyruvate, phosphate dikinase	BnaC07g33060D	598610000	631470000	570560000	199990000	213850000	183810000	1.59114	3.38821e-05	0.0259553		A0A078ITA2	BnaAnng13110D protein	BnaAnng13110D	483320000	272050000	346870000	838190000	671250000	780450000	-1.05484	0.0073895	0.188824
A0A078FNM9	Cellulose synthase	BnaC03g49550D	37023000	38521000	39003000	25521000	22402000	26668000	0.618866	0.000694985	0.098373		A0A078FHI8	hypothetical protein	BnaA02g13140D	1042800000	998790000	931770000	2218600000	2122100000	2093000000	-1.11355	2.06379e-05	0.0314519
A0A078F8S4	hypothetical protein	BnaC02g20340D	639020000	594700000	666810000	224230000	211810000	245000000	1.48059	6.14816e-05	0.0233882		A0A078F3L6	BnaA02g05160D protein	BnaA02g05160D	278660000	266780000	290860000	491990000	452350000	397720000	-0.682357	0.00393359	0.141842
A0A078F925	hypothetical protein	BnaC02g20410D	175680000	182240000	131970000	67874000	95224000	62578000	1.1182	0.00931375	0.157513		A0A078F439	60S ribosomal protein L13	BnaA06g16250D	339590000	333540000	321910000	726840000	703850000	803460000	-1.1669	0.000173335	0.0905303
A0A078F9A1	hypothetical protein	BnaC07g34190D	116010000	123720000	109190000	50911000	55411000	50984000	1.14932	0.00013728	0.03145		A0A078F603	BnaA05g27530D protein	BnaA05g27530D	363750000	350700000	454630000	965730000	939930000	1076000000	-1.35074	0.000337867	0.0705237
A0A078F9K5	hypothetical protein	BnaC07g32940D	9061200	10889000	10432000	1	1	1	23.2718	5.08809e-05	0.0939243		A0A078J4S0	BnaAnng15790D protein	BnaAnng15790D	36434000	36953000	38726000	65253000	63446000	64402000	-0.784402	6.37602e-06	0.037086
A0A078F9T5	BnaA03g00460D protein	BnaA03g00460D	3345700	2694400	3510400	1	1	1	21.6022	0.000216124	0.135544		A0A078FQD5	BnaC03g49360D protein	BnaC03g49360D	219180000	223590000	246070000	446790000	437660000	471380000	-0.976935	6.99498e-05	0.0314052
A0A078FAC9	BnaA06g24710D protein	BnaA06g24710D	99675000	75583000	101510000	32774000	32744000	34185000	1.47297	0.00212959	0.145707		A0A078FQG6	BnaC03g49060D protein	BnaC03g49060D	76831000	61005000	71291000	140250000	122920000	164360000	-1.03165	0.00482618	0.115955
A0A078FAF5	hypothetical protein	BnaC08g44520D	4554300	5176500	4127200	3103600	2936700	2510200	0.696638	0.00736674	0.0914519		A0A078F6Z7	BnaA07g24920D protein	BnaA07g24920D	14367000	14729000	14640000	25699000	24364000	35424000	-0.966884	0.0162536	0.19009
A0A078FAM6	ABC-type xenobiotic transporter	BnaA09g40060D	353550000	375230000	343470000	225500000	235600000	236080000	0.621038	0.000234038	0.0477324		A0A078F7L1	BnaA02g05130D protein	BnaA02g05130D	11821000	9159900	9604700	16213000	17074000	14489000	-0.643433	0.00690863	0.152245
A0A078FAQ2	BnaCnng03870D protein	BnaCnng03870D	64700000	46778000	58776000	3459500	2694100	3777200	4.09963	0.000536945	0.091604		A0A078J4Q5	hypothetical protein	BnaC06g43680D	161680000	105210000	125730000	543130000	368090000	444310000	-1.78765	0.00382818	0.026999
A0A078FBC5	BnaA02g05990D protein	BnaA02g05990D	54734000	51696000	61534000	23413000	25687000	27269000	1.13709	0.000608279	0.0768606		A0A078F9G4	hypothetical protein	BnaC06g23520D	1	1	1	11779000	10592000	15602000	-23.5935	0.00111222	0.191098
A0A078FBP0	hypothetical protein	BnaCnng03180D	3539100	2927600	3870200	1992600	2069900	2632000	0.626755	0.0237509	0.125319		A0A078F9J6	1-deoxy-D-xylulose-5-phosphate synthase	BnaC07g33090D	22880000	19967000	19847000	41725000	31243000	39424000	-0.84214	0.00763871	0.122615
A0A078FC13	hypothetical protein	BnaC01g15060D	345930000	370640000	369430000	100170000	107760000	104170000	1.79894	6.4969e-06	0.0167041		A0A078F9U8	hypothetical protein	BnaA05g27840D	3832400	3584500	1948900	11540000	10155000	7888200	-1.6593	0.00520494	0.180556
A0A078FCI9	BnaC07g32980D protein	BnaC07g32980D	453940000	453240000	402670000	246350000	217230000	230010000	0.917247	0.000411042	0.0916506		A0A078F9X4	hypothetical protein	BnaC09g43570D	316820000	157550000	177160000	541420000	361040000	434550000	-1.03711	0.0344631	0.199977
A0A078FDP4	Glucose-6-phosphate isomerase	BnaA03g46830D	961810000	948300000	868750000	557870000	546110000	465610000	0.824105	0.000601873	0.0442206		A0A078FAA4	Prolycopene isomerase	BnaC08g44970D	15941000	17606000	16531000	28806000	27875000	25785000	-0.719622	0.000446711	0.0790787
A0A078FDT6	BnaC05g04860D protein	BnaC05g04860D	9566800	10297000	10922000	1	1	1	23.2908	1.26016e-05	0.0660967		A0A078FAJ2	BnaCnng03370D protein	BnaCnng03370D	78124000	49724000	76684000	152620000	117060000	156840000	-1.06029	0.00908618	0.0950152
A0A078FEH0	1,4-alpha-D-glucan glucanohydrolase	BnaC06g30880D	1444400000	1483500000	1382600000	452710000	451320000	454870000	1.66542	4.74935e-06	0.0393192		A0A078FCM4	hypothetical protein	BnaA03g47250D	1	1	1	7940900	9507400	9619900	-23.1051	7.62209e-05	0.110575
A0A078FEZ7	BnaC06g31970D protein	BnaC06g31970D	625180000	639060000	594640000	377170000	413300000	448610000	0.585164	0.00107343	0.111935		A0A078FLK4	40S ribosomal protein S25	BnaA09g43060D	830710000	992590000	948000000	1539200000	1707500000	2080500000	-0.942815	0.00698491	0.121793
A0A078FFS6	BnaC03g59970D protein	BnaC03g59970D	141320000	145520000	155340000	92543000	89428000	89708000	0.702731	0.000184478	0.0628005		A0A078FDE2	BnaA03g46660D protein	BnaA03g46660D	7289800000	7603300000	6652300000	10818000000	12157000000	11043000000	-0.658918	0.00113961	0.0575401
A0A078FH13	BnaC07g13260D protein	BnaC07g13260D	72626000	56668000	80280000	1	1	1	26.0579	0.000552558	0.172449		A0A078FDV7	hypothetical protein	BnaC05g05110D	546190000	478670000	489840000	1476900000	1416600000	1469700000	-1.52635	4.67492e-06	0.0573303
A0A078GPA8	PSI-F	BnaA08g07940D	24954000000	15822000000	22037000000	13680000000	11152000000	13721000000	0.70422	0.045752	0.125517		A0A078FEJ9	BnaC06g12940D protein	BnaC06g12940D	164070000	179220000	163880000	314940000	281350000	293100000	-0.810347	0.000326098	0.103332
A0A078FHJ7	hypothetical protein	BnaA09g40940D	167480000	153040000	159190000	66516000	82499000	66574000	1.15388	0.000201351	0.156056		A0A078FF72	BnaA05g11930D protein	BnaA05g11930D	22905000	20857000	28289000	38919000	43226000	44681000	-0.81576	0.00289976	0.136201
A0A078FHX5	BnaC06g12960D protein	BnaC06g12960D	28374000	25234000	28381000	17221000	18868000	17080000	0.624845	0.00129847	0.118341		A0A078FFG0	Chloride channel protein	BnaC06g13300D	62891000	72601000	62086000	94032000	112340000	95185000	-0.610008	0.00705675	0.0178202
A0A078FI66	hypothetical protein	BnaA02g13100D	25399000	27916000	29428000	1	1	1	24.7172	1.95313e-05	0.073793		A0A078FH61	hypothetical protein	BnaA09g42670D	14041000	16428000	15145000	31497000	26612000	27216000	-0.903492	0.00141926	0.161083
A0A078FI91	hypothetical protein	BnaC04g29320D	33246000	41265000	47219000	7576100	6889400	8134200	2.42931	0.001245	0.162417		A0A078JHP8	60S ribosomal protein L7a (Fragment)	BnaAnng21430D	412420000	364280000	379360000	849690000	705550000	817450000	-1.03731	0.00090824	0.0537511
A0A078FIQ8	hypothetical protein	BnaA10g07250D	16183000	15166000	14000000	1	1	1	23.8496	1.79698e-05	0.0722627		A0A078FHL6	hypothetical protein	BnaC06g31910D	135710000	136990000	148280000	203510000	207990000	225410000	-0.597338	0.000759929	0.00754993
A0A078FJC3	Beta-amylase	BnaC04g12480D	86239000	90233000	84264000	51008000	50114000	50781000	0.779439	3.39227e-05	0.0431873		A0A078FII3	Asparagine--tRNA ligase	BnaC03g13340D	8345300	6393200	9351300	11357000	11438000	15415000	-0.665528	0.0420261	0.143581
A0A078FJF0	Pyruvate kinase	BnaC06g14360D	684120000	695900000	643930000	439140000	392530000	398870000	0.717882	0.00024906	0.0676144		A0A078FJ07	BnaC03g60190D protein	BnaC03g60190D	22200000	17099000	17157000	36471000	30512000	28986000	-0.765442	0.00976708	0.0417724
A0A078FJM2	hypothetical protein	BnaC02g24980D	526970000	537170000	567540000	241500000	226260000	257850000	1.16909	3.80504e-05	0.0469861		A0A078FJF5	Eukaryotic translation initiation factor 3 subunit D	BnaA09g17080D	66078000	73468000	74388000	105520000	112710000	106250000	-0.600964	0.000452143	0.0569159
A0A078FK57	hypothetical protein	BnaC04g48170D	658360000	490780000	518930000	321000000	302510000	340890000	0.790476	0.0114473	0.16216		A0A078FJL2	hypothetical protein	BnaC06g13860D	113190000	112160000	103320000	201680000	220790000	253150000	-1.03957	0.00165978	0.157827
A0A078HQM9	SKP1-like protein	BnaA02g17620D	13123000	9971700	9428800	1	1	1	23.37	0.000709765	0.183991		A0A078GNX5	hypothetical protein	BnaA02g18970D	855850000	665400000	756600000	2288100000	2166800000	2573600000	-1.62554	0.000281094	0.132113
A0A078FKR0	hypothetical protein	BnaA03g52320D	605310000	620770000	457230000	144800000	137330000	127770000	2.03796	0.00125881	0.116514		A0A078FKD7	BnaA03g51800D protein	BnaA03g51800D	1	1	1	6089300	6097100	7248900	-22.6272	7.32871e-05	0.0972165
A0A078FKV1	hypothetical protein	BnaA06g33160D	781210000	590950000	626510000	430660000	341860000	355430000	0.825337	0.0108837	0.0242957		A0A078FKP2	Protein transport protein SEC23	BnaC04g29030D	10167000	7636600	7470600	15817000	15774000	13748000	-0.843087	0.00379448	0.143996
A0A078FL00	BnaA09g43230D protein	BnaA09g43230D	94377000	85677000	66871000	46715000	40918000	34021000	1.02129	0.00939348	0.0317665		A0A078FKS8	Chlorophyll a-b binding protein, chloroplastic	BnaC03g44110D	406010000	327250000	330440000	799990000	910270000	639380000	-1.14335	0.00660686	0.191335
A0A078FM14	Phosphoribosylanthranilate isomerase	BnaC02g02230D	57406000	54604000	72842000	39883000	36636000	41641000	0.645629	0.019174	0.106536		A0A078FKT0	Allene-oxide cyclase	BnaA06g33410D	1	1	1	14826000	13272000	19197000	-23.9102	0.000885274	0.182033
A0A078FM79	hypothetical protein	BnaA03g51610D	1552600	1720700	1358100	1	1	1	20.5581	0.000123439	0.117541		A0A078FKX0	hypothetical protein	BnaA06g32910D	6954000	9016600	8788600	11696000	15853000	12839000	-0.705962	0.0205137	0.0986634
A0A078FMG2	Cellulose synthase	BnaC02g02440D	46573000	43092000	43900000	30903000	28958000	28059000	0.603279	0.000348737	0.026199		A0A078FLB1	Succinate dehydrogenase [ubiquinone] iron-sulfur subunit, mitochondrial	BnaA06g32140D	28701000	26488000	22819000	75949000	54125000	44217000	-1.1598	0.0280912	0.158949
A0A078FMU6	Threonine synthase	BnaA08g13300D	86024000	72018000	77075000	42756000	36959000	44000000	0.926358	0.00131566	0.0712791		A0A078FM46	BnaC02g02730D protein	BnaC02g02730D	28661000	27576000	26957000	53598000	56005000	61407000	-1.03953	0.000243677	0.098181
A0A078FNW9	Phosphoenolpyruvate carboxylase	BnaA09g28740D	28675000	25741000	24012000	1	1	1	24.6399	4.32879e-05	0.0901709		A0A078FM50	hypothetical protein	BnaC02g02830D	64694000	62739000	69836000	122060000	111270000	119750000	-0.839831	0.000184488	0.0481363
A0A078K1N9	hypothetical protein	BnaAnng42000D	9761500	8870500	10514000	4496400	3886900	4756400	1.14937	0.000590424	0.0253758		A0A078H9W4	hypothetical protein	BnaA01g07860D	43461000	28779000	40955000	63959000	62245000	68332000	-0.781227	0.00514833	0.189203
A0A078FPI0	BnaA02g11840D protein	BnaA02g11840D	20531000	21737000	22374000	10316000	12699000	10517000	0.946933	0.000375975	0.109009		A0A078FMX3	BnaA08g13880D protein	BnaA08g13880D	589390000	584360000	586900000	918070000	902810000	833500000	-0.592267	0.000334233	0.0518613
A0A078FPP9	Phosphoenolpyruvate carboxylase	BnaC04g48440D	12169000000	12442000000	11054000000	7317500000	7278000000	7230500000	0.708461	0.000409958	0.0574395		A0A078FN55	Phenylalanine--tRNA ligase	BnaA09g42950D	1	1	1	4840500	4657000	3979800	-22.0991	6.75921e-05	0.106139
A0A078FQE2	hypothetical protein	BnaA09g20630D	1893800000	1774300000	1620700000	1	1	1	30.7153	2.39241e-05	0.0776571		A0A078FNS9	Asparagine synthetase [glutamine-hydrolyzing]	BnaC03g49300D	81956000	80863000	71459000	141450000	150590000	122330000	-0.822698	0.00259052	0.0458223
A0A078FQL8	BnaC02g24950D protein	BnaC02g24950D	67104000	63695000	64274000	40708000	31105000	36208000	0.852702	0.000612643	0.111886		A0A078FPD4	Aspartyl-tRNA synthetase	BnaC05g19840D	8502400	6846500	8725700	13424000	11893000	16550000	-0.798302	0.0165081	0.0918125
A0A078FQV9	hypothetical protein	BnaA09g05120D	72354000	73361000	63807000	43855000	37488000	42989000	0.752904	0.00143816	0.141326		A0A078FQZ9	BnaC06g07900D protein	BnaC06g07900D	479430000	406550000	385090000	725370000	560940000	690940000	-0.637452	0.0150474	0.130458
A0A078FSY6	hypothetical protein	BnaA06g34590D	15531000	13879000	16801000	1	1	1	23.8768	5.34892e-05	0.0951173		A0A078FR95	RNA helicase	BnaC04g48400D	85897000	87308000	74166000	151310000	182290000	154390000	-0.980175	0.00169304	0.0998514
A0A078GPL5	ATP-dependent Clp protease proteolytic subunit	BnaA09g47140D	40609000	39491000	37193000	23533000	18770000	23591000	0.831898	0.000816703	0.150864		A0A078FRU8	hypothetical protein	BnaA05g09330D	1	1	1	7046200	7491700	10258000	-22.9786	0.0011899	0.189862
A0A078FTS5	Lipoxygenase	BnaA02g11430D	1535200000	1432500000	1680900000	454530000	441830000	397470000	1.84515	0.000112434	0.147931		A0A078FTJ1	hypothetical protein	BnaA09g29830D	1	1	1	4771200	5392700	5530900	-22.3188	2.35498e-05	0.0805346
A0A078FTV8	Methionine S-methyltransferase	BnaA02g11830D	503670000	484350000	492160000	268470000	282060000	294220000	0.809176	2.21717e-05	0.0608953		A0A078FUB7	3-oxoacyl-[acyl-carrier-protein] reductase	BnaA02g12410D	13027000	15643000	12235000	25404000	37486000	30258000	-1.18725	0.00890168	0.133142
A0A078FU45	Fructose-bisphosphate aldolase	BnaA04g12130D	1258300000	1448300000	1152300000	771690000	793540000	587860000	0.841781	0.0063178	0.0917773		A0A078FUR2	hypothetical protein	BnaA09g06030D	1	1	1	16324000	13120000	16100000	-23.8558	0.0001246	0.126288
A0A078FUJ1	hypothetical protein	BnaA09g20620D	333920000	410830000	420610000	156140000	137840000	142340000	1.41732	0.000964677	0.177929		A0A078FUZ8	BnaA09g05860D protein	BnaA09g05860D	74488000	66220000	58288000	235750000	267140000	203250000	-1.82721	0.000886894	0.120454
A0A078FV34	(S)-2-hydroxy-acid oxidase	BnaC01g23030D	396820000	426040000	531190000	275280000	296680000	270880000	0.68395	0.0148656	0.186944		A0A078FVC3	Eukaryotic translation initiation factor 3 subunit C	BnaA02g11620D	1	1	1	24450000	19959000	22474000	-24.4102	6.77282e-05	0.102686
A0A078FVB1	Non-specific lipid-transfer protein	BnaA04g22070D	11330000	8463000	10920000	1	1	1	23.2874	0.000333575	0.151452		A0A078FWY4	BnaA06g34380D protein	BnaA06g34380D	18605000	14982000	18819000	30145000	28147000	31357000	-0.774555	0.00134222	0.0770211
F8K8Q7	ATP synthase protein MI25	BnaCnng12890D	33003000	29390000	28952000	18952000	13827000	17915000	0.849511	0.00258752	0.14525		A0A078FX04	hypothetical protein	BnaA05g09160D	19340000	19382000	18709000	34883000	39549000	30332000	-0.867241	0.00410351	0.114431
A0A078I302	hypothetical protein	BnaA01g21380D	3868900000	2496300000	2684500000	1830400000	1617500000	1766500000	0.795369	0.0422123	0.194918		A0A078FZ63	hypothetical protein	BnaC09g30910D	225170000	206570000	250210000	707910000	736240000	855680000	-1.75379	0.000329602	0.0645468
A0A078FXH9	Methylenetetrahydrofolate reductase	BnaC04g03400D	105470000	106260000	111370000	61313000	64051000	70443000	0.722548	0.000205151	0.0421959		A0A078FZT3	hypothetical protein	BnaA09g04830D	143370000	116670000	129650000	262960000	233680000	267980000	-0.972416	0.000690946	0.0626995
A0A078FYC0	BnaA01g23700D protein	BnaA01g23700D	168580000	152720000	146890000	91811000	88196000	93653000	0.77471	0.000629005	0.0788058		A0A078G029	hypothetical protein	BnaA09g07690D	11130000	11277000	10195000	20894000	23851000	22949000	-1.05407	0.000238096	0.093401
A0A078FYW2	CTP:phosphoethanolamine cytidylyltransferase	BnaA04g22130D	8045700	8225500	11165000	1	1	1	23.1246	0.000827915	0.191499		A0A078G0A1	GTP cyclohydrolase II	BnaA09g06790D	94074000	87998000	80178000	144460000	151790000	131280000	-0.705083	0.00158703	0.0583852
A0A078FYX1	BnaC05g02540D protein	BnaC05g02540D	69590000	68086000	75654000	46636000	46625000	48308000	0.591581	0.000550902	0.0360271		A0A078G0G3	BnaA01g23540D protein	BnaA01g23540D	15936000	20621000	20428000	34299000	38396000	36338000	-0.936111	0.000854872	0.0971666
A0A078G0I3	Phospholipase	BnaAnng02760D	57912000	57091000	61680000	1	1	1	25.8116	1.97962e-06	0.0415513		A0A078G0H0	hypothetical protein	BnaA01g26980D	39017000	40212000	43400000	99966000	91479000	115970000	-1.32589	0.00107957	0.0848291
A0A078G0Q6	hypothetical protein	BnaC04g04690D	87024000	86553000	83783000	51866000	59707000	47174000	0.697059	0.000975565	0.102458		A0A078IA67	hypothetical protein	BnaA03g17150D	439930000	443200000	408470000	797980000	778710000	810490000	-0.886148	1.4447e-05	0.0621946
A0A078G355	hypothetical protein	BnaA09g04240D	959490000	997540000	999910000	445090000	433490000	435620000	1.16992	2.2556e-06	0.0365904		A0A078G2C7	BnaAnng02780D protein	BnaAnng02780D	326090000	210320000	227770000	639620000	497780000	478280000	-1.08016	0.0103813	0.0937891
A0A078G3P4	Allene-oxide cyclase	BnaA08g24350D	61711000	52268000	58280000	27123000	22440000	36681000	0.998083	0.00463963	0.199941		A0A078G2S0	BnaA05g20090D protein	BnaA05g20090D	170290000	144960000	140240000	285000000	277420000	311970000	-0.940858	0.000573179	0.141424
A0A078G5E5	hypothetical protein	BnaC08g13820D	84273000	83388000	80709000	48500000	41968000	39159000	0.938125	0.00018259	0.0878712		A0A078G2V7	Threonyl-tRNA synthetase	BnaA09g04070D	126910000	114420000	103580000	176460000	191220000	166450000	-0.630971	0.00306469	0.0989525
A0A078G5U4	Sarcosine oxidase	BnaC04g36290D	11788000	13376000	12832000	1	1	1	23.5944	1.08907e-05	0.0637182		A0A078G301	Proteasome subunit beta	BnaC05g09110D	32348000	44132000	42700000	73915000	122110000	112250000	-1.37108	0.0141753	0.100929
A0A078G6B4	Delta-1-pyrroline-5-carboxylate synthase	BnaC04g05620D	438380000	448290000	428840000	101530000	117250000	111450000	1.99408	1.42185e-06	0.0697226		A0A078G351	RNA helicase	BnaA09g04190D	1	1	1	6427000	5945200	5965400	-22.5433	2.62254e-06	0.0434728
A0A078G6S3	Phosphoglycerate mutase (2,3-diphosphoglycerate-independent)	BnaC08g13860D	600740000	658790000	551730000	332470000	341540000	327140000	0.855336	0.000983545	0.0670445		A0A078G3Y7	Glutathione synthetase	BnaA09g03700D	34975000	30952000	33397000	45800000	51348000	53455000	-0.600536	0.00263632	0.13141
A0A078G7H0	BnaA08g25580D protein	BnaA08g25580D	121760000	134900000	117220000	64629000	62924000	67462000	0.93899	0.000400516	0.107069		A0A078G4G1	Translation initiation factor IF-3	BnaC04g36770D	3923700	3543400	3650100	10562000	10099000	10693000	-1.49586	5.90492e-06	0.0434517
A0A078G7T4	Calcium-transporting ATPase	BnaA02g08330D	125960000	109760000	132710000	78743000	78894000	78735000	0.640331	0.00295018	0.0970856		A0A078GYR5	50S ribosomal protein L9, chloroplastic	BnaAnng03500D	875940000	682000000	620030000	2112400000	2159700000	1894700000	-1.50154	0.000290824	0.153405
A0A078G836	BnaA01g34180D protein	BnaA01g34180D	3730500000	2432000000	2751600000	2031000000	1589100000	1821700000	0.712005	0.0479958	0.112499		A0A078J2X9	Pectate lyase	BnaCnng30870D	4379200	4840700	4746900	7783700	8642000	7574900	-0.781069	0.000712069	0.0646747
A0A078G963	Carboxypeptidase	BnaC09g47650D	348230000	277350000	257640000	117860000	125150000	95509000	1.38354	0.00328447	0.142929		A0A078G4W0	hypothetical protein	BnaC04g05780D	1	1	1	1629600	1813800	1693200	-20.7074	5.90399e-06	0.0538443
A0A078GA58	hypothetical protein	BnaC09g47090D	127280000	118210000	131250000	63893000	46248000	68502000	1.07649	0.0010684	0.162259		A0A078IL52	40S ribosomal protein SA	BnaC06g24350D	155290000	177140000	162730000	346800000	369050000	363430000	-1.1241	3.02445e-05	0.0405691
A0A078GAL1	Peptidyl-prolyl cis-trans isomerase	BnaA06g37360D	296380000	309240000	523710000	94552000	86197000	122190000	1.89837	0.0209035	0.158084		A0A078G6X0	30S ribosomal protein S3, chloroplastic	BnaA01g34120D	339750000	375310000	340400000	816910000	841080000	892680000	-1.273	3.88267e-05	0.0783467
A0A078GBC7	hypothetical protein	BnaA06g37040D	16697000	18412000	22722000	9635000	14125000	13793000	0.622915	0.0425407	0.145585		A0A078G6Z6	50S ribosomal protein L2, chloroplastic	BnaA01g34100D	53239000	68705000	57394000	213880000	193090000	175300000	-1.69901	0.000370895	0.1782
A0A078GBI0	Beta-amylase	BnaA08g05660D	10361000	8627600	10003000	1	1	1	23.2042	5.25527e-05	0.094694		A0A078G842	DNA-directed RNA polymerase subunit	BnaA01g34230D	62283000	63177000	55613000	108730000	128120000	110810000	-0.941106	0.00108811	0.0836434
A0A078GBK2	Thioredoxin reductase	BnaC04g02020D	521980000	532620000	492210000	306390000	326760000	335380000	0.675427	0.000202501	0.0754563		A0A078G8H7	2-isopropylmalate synthase	BnaA09g44550D	13706000	17776000	14245000	72266000	90283000	82019000	-2.41912	0.000245996	0.0636059
A0A078GBY1	Glutathione transferase	BnaC03g17110D	540420000	524930000	582070000	98011000	92799000	83829000	2.5846	1.28757e-05	0.130415		A0A078G8I9	BnaA08g05950D protein	BnaA08g05950D	6238700	7810900	5692700	15583000	20573000	15647000	-1.39175	0.00379837	0.0480474
A0A078GCG6	hypothetical protein	BnaC07g31560D	20860000	20929000	15297000	12527000	12886000	8007000	0.772425	0.0318238	0.0893151		A0A078G969	hypothetical protein	BnaC09g00470D	5944100	6314600	5272400	9801900	9988700	10275000	-0.778197	0.000236595	0.107268
A0A078GCW9	BnaA04g05650D protein	BnaA04g05650D	9225200	7969200	10571000	5304100	3847100	4824700	0.990347	0.00602914	0.117003		A0A078GBR0	Alanine--tRNA ligase	BnaA06g02930D	1028400000	1112400000	1144800000	1733000000	1633700000	1570500000	-0.587536	0.000717643	0.102896
A0A078GDL1	BnaA08g05630D protein	BnaA08g05630D	171580000	159060000	158600000	92695000	99783000	79734000	0.845812	0.000566179	0.11068		A0A078GBY2	hypothetical protein	BnaC03g23520D	105640000	102150000	124000000	337820000	314970000	333140000	-1.57121	2.33892e-05	0.0937632
A0A078GE10	BnaA06g01990D protein	BnaA06g01990D	13244000000	12842000000	12369000000	6101900000	6382700000	6196100000	1.04162	1.57393e-05	0.0467865		A0A078GDR4	BnaA04g05670D protein	BnaA04g05670D	161040000	108640000	112830000	395930000	252710000	349430000	-1.38364	0.0106699	0.145651
A0A078HF71	Aldehyde dehydrogenase	BnaC03g61970D	79466000	78871000	65892000	50781000	48805000	43112000	0.652008	0.00551975	0.0280491		A0A078GET6	BnaC05g39920D protein	BnaC05g39920D	34942000	34970000	43845000	96433000	81945000	89783000	-1.23714	0.000554672	0.147964
A0A078GF58	Carboxypeptidase	BnaA08g12880D	126920000	114900000	89931000	48266000	45881000	30809000	1.40868	0.0048158	0.0792323		A0A078GNV4	hypothetical protein	BnaA01g06190D	7034900	7114400	5965300	8823200	11545000	9886300	-0.588907	0.0180589	0.161305
A0A078GF67	hypothetical protein	BnaC06g18520D	125750000	118440000	159450000	66074000	73397000	80977000	0.872631	0.0102077	0.103383		A0A078GFK6	hypothetical protein	BnaC02g29610D	52571000	48153000	51012000	70421000	83007000	76225000	-0.597892	0.00254171	0.125177
A0A078GFG5	Amylomaltase	BnaC04g01600D	737950000	719470000	666950000	402050000	410120000	363640000	0.85338	0.000248797	0.0257064		A0A078GFU2	BnaC03g16990D protein	BnaC03g16990D	7010200	5960100	5833400	16151000	12207000	13179000	-1.14338	0.0036682	0.0640435
A0A078GH46	Sinigrinase	BnaA05g30850D	273160000	260210000	234850000	175640000	155010000	161510000	0.642392	0.00197949	0.0719751		A0A078GH17	BnaA05g30550D protein	BnaA05g30550D	1	1	1	14109000	12836000	14258000	-23.7113	6.94003e-06	0.0587631
A0A078GN01	hypothetical protein	BnaC06g06210D	32798000	26959000	24273000	15392000	13072000	12374000	1.04099	0.00577317	0.041493		A0A078HW79	BnaC03g62300D protein	BnaC03g62300D	130910000	123150000	132510000	221130000	214560000	192080000	-0.699506	0.000967736	0.100814
A0A078GHM5	BnaA03g59800D protein	BnaA03g59800D	70550000	74665000	90880000	35798000	34857000	39647000	1.09791	0.00276767	0.075334		A0A078GI73	hypothetical protein	BnaA06g12670D	203600000	198370000	220940000	431380000	383770000	440720000	-1.01159	0.000367063	0.0459219
A0A078JYZ5	BnaCnng75040D protein (Fragment)	BnaCnng75040D	19243000	25225000	22770000	1	1	1	24.4178	0.000207622	0.134164		A0A078GJY4	hypothetical protein	BnaC03g69890D	33314000	31558000	35909000	61452000	66248000	61561000	-0.909153	0.00012897	0.101027
A0A078GIN3	hypothetical protein	BnaC05g34710D	114290000	135970000	149300000	79135000	82888000	90780000	0.660399	0.0104584	0.0726304		A0A078HA34	hypothetical protein	BnaA09g11010D	8741800	7183300	8138200	11637000	13052000	12963000	-0.645892	0.00215773	0.157507
A0A078GJ25	BnaA02g21820D protein	BnaA02g21820D	2172200	2683800	2122600	1	1	1	21.1495	0.000203969	0.133558		A0A078GKX8	hypothetical protein	BnaA02g21980D	265830000	174710000	180310000	405840000	321460000	370220000	-0.821931	0.0142862	0.152141
A0A078GJI0	Glyceraldehyde-3-phosphate dehydrogenase	BnaC01g30110D	4226000	3491200	3449200	1	1	1	21.8277	0.000122732	0.11737		A0A078GLF9	Glutamate dehydrogenase	BnaC09g39680D	31676000	32672000	30034000	58338000	51594000	64437000	-0.88556	0.00214718	0.152831
A0A078GLI9	GDP-L-fucose synthase	BnaA06g12110D	4740300	5352800	4908100	1	1	1	22.2536	1.06068e-05	0.0632969		A0A078IG07	BnaC05g13580D protein	BnaC05g13580D	6062600	4919900	7451600	8189800	9492500	10679000	-0.621547	0.0321143	0.180676
A0A078GNY0	BnaC06g12220D protein	BnaC06g12220D	745250000	742560000	767530000	429370000	470240000	457880000	0.732403	3.21837e-05	0.04751		A0A078GM48	BnaA06g11550D protein	BnaA06g11550D	1	1	1	4346800	3892300	4130600	-21.9753	6.11969e-06	0.0553676
A0A078GP33	hypothetical protein	BnaC09g42450D	519040000	503100000	448080000	325050000	336540000	301620000	0.61011	0.00208554	0.0404354		A0A078HA02	Eukaryotic translation initiation factor 4C	BnaC04g29680D	35621000	31715000	36730000	70723000	61996000	75900000	-1.00337	0.00129687	0.0284887
A0A078GPG1	Alpha-galactosidase	BnaA09g35760D	37010000	34773000	40831000	20305000	17910000	22388000	0.893925	0.00138088	0.0366673		A0A078GNY9	Pectin acetylesterase	BnaA02g23870D	149240000	133830000	153780000	273620000	247840000	261610000	-0.842003	0.000273097	0.0469548
A0A078GPG4	BnaA02g10970D protein	BnaA02g10970D	49966000	46290000	50372000	23801000	27756000	26396000	0.911484	0.000193276	0.114316		A0A078IQ73	hypothetical protein	BnaCnng20420D	169050000	145730000	195540000	476940000	329570000	477550000	-1.33124	0.00733861	0.110283
A0A078GPS4	hypothetical protein	BnaC02g36400D	3433500	3089900	4121700	1	1	1	21.7587	0.00030542	0.148069		A0A078GRK7	BnaC04g18630D protein	BnaC04g18630D	1	1	1	5668500	6518600	7745000	-22.6636	0.000384936	0.154609
A0A078GQ47	Glycerophosphodiester phosphodiesterase	BnaCnng05510D	74433000	63837000	85668000	1	1	1	26.1536	0.000291031	0.146251		A0A078GSS5	Eukaryotic translation initiation factor 3 subunit J	BnaUnng00080D	1	1	1	3497100	3847200	3410600	-21.7735	1.14231e-05	0.0625582
A0A078JE52	hypothetical protein	BnaA05g37090D	316170000	255130000	243580000	184000000	154150000	176920000	0.661819	0.0146065	0.114755		A0A078GT07	Pectinesterase	BnaC03g66720D	92035000	73998000	80488000	118140000	138470000	115420000	-0.593708	0.00961251	0.18582
A0A078HDU0	hypothetical protein	BnaA05g29940D	43386000	44108000	52985000	27923000	24391000	25603000	0.850344	0.00305135	0.142423		A0A078GTL5	NADPH-protochlorophyllide oxidoreductase	BnaA03g48610D	1	1	1	5624900	6538800	7568900	-22.6491	0.00030377	0.148176
A0A078GTG6	hypothetical protein	BnaCnng05330D	37421000	37404000	36438000	1	1	1	25.1444	3.53063e-08	0.0151719		A0A078GUT8	NADPH-protochlorophyllide oxidoreductase	BnaC01g19630D	86879000	82850000	83290000	141530000	129020000	133860000	-0.676573	0.000197432	0.0232166
A0A078GU91	BnaC07g32870D protein	BnaC07g32870D	3777100	2806300	2667500	1	1	1	21.5562	0.000906132	0.196053		A0A078GV46	hypothetical protein	BnaC07g32030D	11363000	13034000	9470400	17017000	16643000	17160000	-0.585499	0.00558345	0.173207
A0A078GVF8	Peptidylprolyl isomerase	BnaA06g14640D	122900000	104760000	102280000	76557000	66895000	70723000	0.623414	0.00550708	0.053855		A0A078GVP7	hypothetical protein	BnaA04g15980D	265130000	234720000	243640000	430710000	427040000	360960000	-0.71297	0.00290049	0.10221
A0A078GW61	1,2-dihydroxy-3-keto-5-methylthiopentene dioxygenase	BnaA01g19100D	49497000	36735000	39157000	24355000	19793000	27727000	0.802849	0.017099	0.180833		A0A078GVU9	hypothetical protein	BnaA04g17960D	394710000	242660000	306390000	564260000	419210000	546260000	-0.696785	0.0370052	0.122968
A0A078GWC7	Glucose-6-phosphate 1-epimerase	BnaC07g16700D	665820000	689550000	628120000	344530000	356630000	390290000	0.861795	0.000190195	0.102385		A0A078GWW3	hypothetical protein	BnaC07g32840D	145840000	141610000	123980000	207500000	212020000	212700000	-0.61978	0.000435152	0.094741
A0A078GXN5	Lactoylglutathione lyase	BnaC08g15100D	576640000	630790000	590320000	250350000	273230000	219440000	1.27472	9.83172e-05	0.0911223		A0A078GY11	BnaC01g40140D protein	BnaC01g40140D	32623000	29181000	24695000	49588000	45785000	49490000	-0.743934	0.00174155	0.144498
A0A078GYM1	hypothetical protein	BnaA10g13210D	258190000	291950000	255740000	156660000	171040000	131230000	0.812291	0.00217708	0.0901433		A0A078GY62	Small nuclear ribonucleoprotein-associated protein	BnaC03g63890D	1	1	1	11458000	10960000	15789000	-23.6024	0.00114778	0.187272
A0A078H1L2	Signal recognition particle subunit SRP68	BnaA02g33100D	3388700	3199700	2487100	1	1	1	21.5286	0.000385403	0.15717		A0A078GZ58	BnaA03g48990D protein	BnaA03g48990D	55632000	58200000	57908000	116380000	124160000	120010000	-1.06997	1.23513e-05	0.0147433
A0A078H2Z2	hypothetical protein	BnaA09g16230D	202590000	206690000	206320000	76715000	71208000	74172000	1.47082	3.64927e-07	0.0472177		A0A078GZ68	Superoxide dismutase [Cu-Zn]	BnaA04g16310D	292030000	291600000	317930000	486300000	437840000	471660000	-0.630597	0.000603971	0.06236
A0A078H9L4	hypothetical protein	BnaC01g21920D	30072000	28877000	33705000	12323000	9772800	15554000	1.29921	0.00116233	0.158701		A0A078H0B1	RNA helicase	BnaC04g31840D	260810000	345000000	295950000	607220000	555550000	604760000	-0.970919	0.000624119	0.19085
A0A078HP01	(S)-2-hydroxy-acid oxidase	BnaA01g29420D	3057100000	3137200000	2907500000	1730300000	1689100000	1762700000	0.812615	5.01736e-05	0.0592876		A0A078H0S8	hypothetical protein	BnaC01g36340D	568200000	375790000	491330000	1655000000	1378600000	1852600000	-1.76734	0.00149253	0.146835
A0A078H5T3	hypothetical protein	BnaCnng06770D	331450000	386070000	275080000	91799000	102880000	72264000	1.89468	0.00190078	0.0271907		A0A078H195	Ribosomal protein	BnaA04g15900D	170440000	177780000	165020000	303890000	269260000	319800000	-0.798946	0.00118599	0.127488
A0A078H7Y4	hypothetical protein	BnaC06g29630D	88265000	84645000	70527000	52438000	50535000	43676000	0.731181	0.00588427	0.0225416		A0A078H1I1	hypothetical protein	BnaA02g34420D	38304000	36515000	38938000	92682000	92716000	81743000	-1.23165	0.000162952	0.10082
A0A078HBD2	hypothetical protein	BnaA09g41710D	406990000	324870000	281430000	181250000	199840000	173400000	0.869814	0.0153107	0.195816		A0A078H348	UDP-glucose 4-epimerase	BnaC08g15730D	53657000	44498000	33957000	84077000	74030000	69147000	-0.782544	0.0115983	0.132637
A0A078HBF3	hypothetical protein	BnaA09g47450D	199100000	183670000	191180000	102020000	113270000	118200000	0.783282	0.00025452	0.110827		A0A078H3I1	Glycosyltransferase	BnaC04g08440D	2410300	2815100	2444100	10642000	11317000	14553000	-2.25117	0.0013756	0.194679
A0A078HBG0	Seryl-tRNA synthetase	BnaA09g47500D	120260000	138420000	123210000	59402000	58915000	49822000	1.1835	0.000377565	0.101503		A0A078H457	BnaA03g54490D protein	BnaA03g54490D	12817000	10771000	11096000	23157000	17374000	19596000	-0.793743	0.00922682	0.0608283
A0A078HBM9	Sucrose-phosphate synthase	BnaC09g37470D	1448800000	1445200000	1470600000	531270000	522860000	494320000	1.49502	2.72704e-07	0.0473989		A0A078H4B6	hypothetical protein	BnaA01g17450D	40068000	41699000	40699000	65067000	69063000	64435000	-0.69723	7.64639e-05	0.0226343
A0A078HC19	BnaA04g15200D protein	BnaA04g15200D	31245000	31381000	46197000	22174000	17102000	23260000	0.799225	0.043918	0.171628		A0A078H4I2	hypothetical protein	BnaA04g16690D	63631000	46740000	53016000	94752000	96257000	77429000	-0.716296	0.0108957	0.181393
F8SLT1	BnaA02g16970D protein	MicEmUP3	262890000	229230000	210730000	146250000	145090000	155740000	0.652684	0.00549712	0.14094		A0A078H4R1	Elongation factor G, chloroplastic	BnaC09g13110D	11119000	8869900	9943400	26506000	25282000	23974000	-1.33977	9.80488e-05	0.0970635
A0A078HGK7	Phosphoinositide phospholipase C	BnaA05g29670D	492530000	475840000	459910000	210150000	193270000	180970000	1.28928	2.4273e-05	0.0406147		A0A078H5B4	4a-hydroxytetrahydrobiopterin dehydratase	BnaC03g16100D	130630000	119070000	83421000	226050000	251280000	212740000	-1.0507	0.00280243	0.19344
A0A078HHK9	Methylmalonate-semialdehyde dehydrogenase (CoA acylating)	BnaA09g08370D	131660000	147500000	128570000	51037000	59831000	59103000	1.26233	0.000260543	0.0865982		A0A078H6F7	Eukaryotic translation initiation factor 3 subunit I	BnaA02g28950D	43773000	39804000	45956000	74871000	67604000	65152000	-0.680674	0.00161511	0.109435
A0A078HKX7	hypothetical protein	BnaC05g07900D	211400000	244020000	203690000	126830000	117760000	138530000	0.782723	0.00259182	0.176736		A0A078H6I3	hypothetical protein	BnaA06g35920D	29428000	22669000	36521000	96221000	78094000	101630000	-1.63871	0.00156989	0.113767
A0A078HIM9	hypothetical protein	BnaA05g33860D	76431000	96400000	92228000	33970000	32421000	43469000	1.27065	0.00178136	0.187554		A0A078H8B7	Eukaryotic translation initiation factor 3 subunit B	BnaA09g41220D	173600000	171490000	160010000	281190000	275880000	275330000	-0.720708	1.9023e-05	0.0366474
A0A078HJI6	Glycosyltransferase	BnaA05g19470D	21535000	19805000	23772000	13738000	14067000	14667000	0.616411	0.00306947	0.0723085		A0A078HA45	BnaA09g11110D protein	BnaA09g11110D	14308000	12641000	10628000	25475000	19319000	20210000	-0.790679	0.0141035	0.114178
A0A078HJQ8	BnaA06g19010D protein	BnaA06g19010D	46972000	40896000	49444000	29613000	27167000	32704000	0.617756	0.00604852	0.0292687		A0A078HAP6	BnaA02g30740D protein	BnaA02g30740D	178700000	168450000	159830000	438850000	456480000	504660000	-1.46542	0.000128566	0.124701
A0A078HJR9	Annexin	BnaAnng04520D	366630000	341370000	375350000	70171000	66241000	67391000	2.41025	8.91113e-06	0.0418771		A0A078HBA9	hypothetical protein	BnaC06g13490D	89116000	83960000	99098000	143200000	150640000	148790000	-0.701572	0.000335186	0.088878
A0A078HJU9	hypothetical protein	BnaC02g06360D	4428400	4635600	4883200	1	1	1	22.1485	3.81573e-06	0.0489773		A0A078HBZ7	hypothetical protein	BnaC03g59260D	9381900	8157100	10447000	24669000	24953000	24897000	-1.4129	2.02958e-05	0.12389
A0A078HK27	Alanine--glyoxylate transaminase	BnaA09g08290D	1183500000	1260600000	1277200000	735540000	745860000	828460000	0.688001	0.000335696	0.0460726		A0A078HC11	BnaA04g15300D protein	BnaA04g15300D	20375000	18632000	15032000	40796000	32159000	24819000	-0.85545	0.040391	0.0985334
A0A078HK35	Peroxidase	BnaA09g08390D	103130000	153960000	132540000	60045000	85712000	77917000	0.800707	0.0289151	0.0292687		A0A078HC25	BnaA04g15100D protein	BnaA04g15100D	14705000	18710000	15245000	25201000	25094000	22969000	-0.590368	0.00481544	0.122006
A0A078HKL5	Imidazole glycerol phosphate synthase hisHF	BnaC04g31470D	89444000	80136000	91642000	51915000	55256000	61317000	0.632631	0.00230033	0.0940287		A0A078HCC1	hypothetical protein	BnaA06g11240D	12965000	9906100	11827000	22146000	22176000	24574000	-0.989564	0.000688881	0.143147
A0A078HKX4	BnaC03g26900D protein	BnaC03g26900D	34213000	27671000	28603000	1	1	1	24.8462	0.000122547	0.117325		A0A078HDD3	hypothetical protein	BnaC09g37690D	158500000	188700000	191650000	272060000	304530000	300070000	-0.702134	0.00155255	0.0464832
A0A078HLM5	hypothetical protein	BnaA10g11070D	42366000	28709000	41396000	21772000	17561000	20963000	0.899419	0.0192143	0.101778		A0A078HDP1	BnaA07g01060D protein	BnaA07g01060D	487370000	494830000	677600000	1306300000	1341300000	1479000000	-1.31394	0.000543884	0.125871
A0A078HLN4	hypothetical protein	BnaC05g15170D	16901000	18408000	23530000	7842700	8238900	10400000	1.15178	0.00749938	0.0251371		A0A078HEE7	40S ribosomal protein S8	BnaC09g37460D	448750000	448930000	441820000	843970000	664510000	738660000	-0.746395	0.00438076	0.119646
A0A078HMJ3	hypothetical protein	BnaA05g12980D	7604800	7241600	6965800	3695100	3417500	3295900	1.06737	6.52922e-05	0.0160643		A0A078HEJ0	BnaC09g37860D protein	BnaC09g37860D	42736000	44648000	40278000	67616000	97760000	81505000	-0.951487	0.0107008	0.174988
A0A078HMT6	Acetohydroxy-acid synthase small subunit	BnaC02g06500D	20068000	20624000	17461000	13046000	10174000	12348000	0.709274	0.00445983	0.195264		A0A078HEZ2	hypothetical protein	BnaC04g32650D	3084100	2556600	3480300	4370100	5219600	5224100	-0.699678	0.00825428	0.185251
A0A078HN10	Glutaredoxin-dependent peroxiredoxin	BnaC06g27340D	250040000	171370000	202670000	115190000	81861000	101740000	1.06259	0.0120009	0.0429607		A0A078HFH1	Glycerol-3-phosphate acyltransferase, chloroplastic	BnaA05g16330D	47881000	45019000	42852000	68180000	70863000	68314000	-0.611143	0.000148594	0.0628734
A0A078I948	hypothetical protein	BnaC04g33050D	49937000	43789000	48176000	28614000	26928000	31471000	0.705592	0.00126143	0.0657338		A0A078HFI3	hypothetical protein	BnaA02g24690D	532570000	562480000	569400000	828220000	943140000	733290000	-0.589563	0.0105118	0.13911
A0A078HPN8	hypothetical protein	BnaC05g15180D	733000000	645790000	610740000	303090000	290030000	294550000	1.16433	0.000551459	0.0771767		A0A078HFP8	hypothetical protein	BnaC07g20930D	27872000	27324000	21428000	39305000	39011000	37337000	-0.593934	0.00377589	0.114465
A0A078HQZ2	BnaC02g00640D protein	BnaC02g00640D	22858000	20123000	16900000	11739000	9411800	8697900	1.00443	0.00683763	0.0554543		A0A078HGS6	BnaC09g17770D protein	BnaC09g17770D	81578000	66849000	65337000	138060000	132680000	126380000	-0.893556	0.000587621	0.0873463
A0A078HTE2	BnaA02g27760D protein	BnaA02g27760D	23135000	15506000	18406000	13066000	10178000	11939000	0.697273	0.0374284	0.0854498		A0A078HGT2	hypothetical protein	BnaC09g17820D	64565000	60190000	59317000	109600000	97448000	102860000	-0.75157	0.000411895	0.0353524
A0A078HUS6	hypothetical protein	BnaC04g00600D	720270000	733190000	844390000	436900000	363030000	523200000	0.79633	0.00590318	0.127739		A0A078HH70	hypothetical protein	BnaA04g19830D	67619000	45797000	48591000	208020000	196460000	188240000	-1.87129	8.79081e-05	0.174712
A0A078HV59	BnaA03g53100D protein	BnaA03g53100D	97702000	92818000	89656000	52814000	52509000	50172000	0.849465	7.4857e-05	0.0238796		A0A078HI92	Ribosomal protein L19	BnaC08g45990D	33965000	39784000	30080000	116350000	115860000	104540000	-1.69747	8.39481e-05	0.100717
A0A078HVT2	Protein disulfide-isomerase	BnaCnng09890D	251430000	252150000	236700000	113490000	110090000	119850000	1.10805	2.17449e-05	0.0762836		A0A078HIH9	hypothetical protein	BnaC04g29840D	173180000	203810000	168780000	330340000	308430000	318650000	-0.810859	0.000416954	0.135274
A0A078HVU5	hypothetical protein	BnaC06g30510D	30061000	24282000	28462000	15568000	16357000	13248000	0.874257	0.00305669	0.1825		A0A078HK06	4a-hydroxytetrahydrobiopterin dehydratase	BnaA03g13290D	40681000	45776000	38946000	85985000	91443000	59071000	-0.915262	0.0222434	0.184643
A0A078HVX3	Acetyl-CoA carboxylase	BnaA08g06180D	616960000	606900000	567200000	409450000	367200000	373690000	0.638753	0.000442623	0.0521323		A0A078IRZ3	BnaAnng12860D protein	BnaAnng12860D	8681400	8253200	7343800	16482000	12912000	13641000	-0.825837	0.00569964	0.108869
A0A078HWB0	BnaA03g47690D protein	BnaA03g47690D	24404000	22436000	24688000	11715000	13115000	14302000	0.870159	0.000467422	0.114507		A0A078HMC1	BnaA07g28280D protein	BnaA07g28280D	299650000	300340000	308270000	654900000	551740000	660810000	-1.03989	0.000843381	0.0975342
A0A078HZW7	BnaC05g36760D protein	BnaC05g36760D	57790000	57330000	60300000	26460000	24790000	32558000	1.06565	0.000272192	0.112293		A0A078HMH5	Chloroplast protein-transporting ATPase	BnaC08g19900D	21833000	19454000	25891000	55821000	52210000	57801000	-1.30366	0.000190512	0.0971806
A0A078I0V1	1,4-alpha-glucan branching enzyme	BnaAnng07370D	876320000	933650000	874660000	136800000	141870000	149660000	2.64793	2.83999e-06	0.0613138		A0A078HMU7	Beta-galactosidase	BnaC02g42730D	17643000	18096000	17363000	41809000	50057000	50912000	-1.42694	0.000506597	0.11229
A0A078I296	Chlorophyll a-b binding protein, chloroplastic	BnaC04g21740D	1700800000	1802100000	1814400000	1108100000	945310000	1193000000	0.711849	0.00104486	0.132179		A0A078HNI8	Polyadenylate-binding protein	BnaA04g13600D	59750000	57464000	52779000	84074000	96393000	82587000	-0.629884	0.0030272	0.0892119
A0A078I2K1	Germin-like protein	BnaA02g04960D	970180000	628740000	581590000	437920000	315750000	327440000	1.01215	0.0462749	0.110136		A0A078HNR7	hypothetical protein	BnaA03g50480D	49042000	52610000	49972000	77129000	90985000	88199000	-0.757409	0.00132652	0.0624823
A0A078I2L6	BnaA05g26160D protein	BnaA05g26160D	50226000	58566000	52073000	15573000	15463000	16973000	1.74447	0.00012776	0.112576		A0A078IUG9	Ribosomal protein L15	BnaA08g30370D	101370000	107450000	100530000	346570000	275500000	317410000	-1.60262	0.000535182	0.15245
A0A078I3N6	hypothetical protein	BnaA05g12410D	723190000	804520000	682190000	380180000	418950000	381770000	0.904094	0.000844079	0.0387038		A0A078HQ29	40S ribosomal protein S3a	BnaC03g33960D	79593000	84656000	81856000	195680000	210730000	195360000	-1.28994	2.32618e-05	0.0217155
A0A078I5U0	Amidophosphoribosyltransferase	BnaA07g03650D	55755000	61441000	66504000	32049000	27690000	28473000	1.0583	0.000710616	0.150534		A0A078HQ60	hypothetical protein	BnaA09g10130D	2640400	2573200	2894000	4833100	3637100	3715400	-0.58783	0.0269861	0.175851
A0A078I7D7	Pectinesterase	BnaA08g11860D	5919200	5110900	4834400	1	1	1	22.3343	8.39487e-05	0.106598		A0A078HQF7	hypothetical protein	BnaC05g12780D	255980000	251350000	231770000	469550000	459740000	407800000	-0.855255	0.000631778	0.0234129
A0A078I7J9	Sulfotransferase	BnaC02g22640D	11237000	10258000	10410000	5900600	4542000	5531800	0.998021	0.000469695	0.10484		A0A078HQZ7	Xyloglucan endotransglucosylase/hydrolase	BnaA03g50050D	26458000	21601000	17834000	54733000	48088000	43410000	-1.15005	0.00290547	0.0810772
A0A078I8S3	hypothetical protein	BnaCnng14620D	14116000	13998000	15158000	1	1	1	23.782	2.54704e-06	0.0442592		A0A078HR94	BnaA10g27060D protein	BnaA10g27060D	725760000	703840000	739470000	1014600000	1302500000	1105100000	-0.657847	0.00817152	0.141303
A0A078I8U2	BnaCnng12970D protein	BnaCnng12970D	6922200	6514300	6943200	1	1	1	22.6957	1.06695e-06	0.035593		A0A078I1M0	Ribonucloprotein	BnaC02g01270D	24497000	20613000	26572000	54785000	40715000	47374000	-0.995061	0.0058256	0.112704
A0A078I8X2	Sinigrinase	BnaC01g31650D	21746000	19539000	18046000	4218600	3805300	3376700	2.37968	0.000131532	0.0221904		A0A078HTF2	BnaA02g23540D protein	BnaA02g23540D	7296600	5904900	5881700	14494000	10913000	12925000	-1.00625	0.0048563	0.0862704
A0A078I954	BnaC06g09980D protein	BnaC06g09980D	224150000	180230000	155490000	1	1	1	27.4756	0.000745176	0.186331		A0A078HUS4	BnaC02g08760D protein	BnaC02g08760D	276220000	228900000	237800000	368750000	393030000	366310000	-0.602603	0.00158876	0.127054
A0A078I9F4	Superoxide dismutase	BnaC02g42190D	24226000	17314000	18762000	12548000	10053000	11068000	0.840785	0.0162843	0.0722831		A0A078HUV4	BnaA02g23510D protein	BnaA02g23510D	4024100	5212300	4914100	7948800	7545100	9383700	-0.813994	0.00569589	0.177656
A0A078I9U9	hypothetical protein	BnaA09g12670D	11112000	9625200	11402000	1	1	1	23.3529	4.10593e-05	0.0889767		A0A078HUW3	hypothetical protein	BnaC02g33290D	18018000	16172000	18817000	42114000	35295000	40208000	-1.14984	0.000585983	0.0463846
A0A078IA90	Phospholipase D	BnaAnng08250D	103240000	96184000	88325000	61863000	68482000	60472000	0.592621	0.00287967	0.0921555		A0A078HV12	BnaA06g22690D protein	BnaA06g22690D	135890000	138180000	119090000	237950000	239010000	227210000	-0.840807	0.000128039	0.0526207
A0A078IAF9	BnaA07g14200D protein	BnaA07g14200D	47627000	40057000	41223000	31164000	25804000	24505000	0.661937	0.00708511	0.0521631		A0A078HVL1	BnaA08g06270D protein	BnaA08g06270D	539580000	441640000	420480000	1405100000	1240900000	1300200000	-1.49329	0.000149401	0.085589
A0A078IB48	BnaAnng08440D protein	BnaAnng08440D	134850000	139880000	109500000	52927000	48977000	50173000	1.33717	0.00122295	0.133344		A0A078HWH7	Non-lysosomal glucosylceramidase	BnaA02g23500D	19269000	20329000	19993000	31040000	36626000	26158000	-0.654863	0.0198901	0.165483
A0A078IDR9	hypothetical protein	BnaCnng14700D	26966000	29165000	32579000	1	1	1	24.8176	5.46823e-05	0.0956487		A0A078HX07	Dolichyl-diphosphooligosaccharide--protein glycotransferase	BnaC02g08920D	17830000	20988000	17164000	44073000	38057000	40554000	-1.13191	0.000455557	0.173973
A0A078IEI5	V-type proton ATPase subunit H	BnaA03g50930D	102930000	106250000	105380000	63791000	63211000	69917000	0.675733	7.74003e-05	0.0547053		A0A078JBF0	NAD(P)H dehydrogenase (quinone)	BnaCnng38420D	14977000	16789000	15942000	22663000	28379000	22504000	-0.624416	0.0126258	0.0898673
A0A078IFG6	hypothetical protein	BnaA09g23090D	199820000	217950000	153260000	91451000	138340000	80086000	0.881871	0.0294803	0.161456		A0A078HXD6	BnaA08g00080D protein	BnaA08g00080D	36818000	32707000	41430000	54995000	63079000	64199000	-0.716126	0.0034645	0.132705
A0A078IFS5	Purple acid phosphatase	BnaA04g15430D	171810000	184930000	159860000	30924000	28257000	26519000	2.59168	4.04804e-05	0.081834		A0A078HY53	hypothetical protein	BnaC03g23990D	576410000	542530000	592130000	1687600000	1573500000	1717000000	-1.5407	1.91156e-05	0.00549579
A0A078IG72	BnaA05g14880D protein	BnaA05g14880D	172140000	177460000	154880000	71631000	66730000	70222000	1.27418	0.00014471	0.0939156		A0A078HZM2	BnaC04g25190D protein	BnaC04g25190D	74834000	59832000	57773000	125640000	112480000	112100000	-0.86386	0.00166171	0.0773667
A0A078IGY8	Allene-oxide cyclase	BnaC08g15790D	1122800000	974150000	863040000	468990000	453310000	434210000	1.12569	0.00214511	0.0940189		A0A078HZN5	Expansin	BnaA02g14340D	46751000	47080000	63446000	127300000	92879000	145920000	-1.21893	0.0134507	0.160056
A0A078IHI5	BnaA06g03180D protein	BnaA06g03180D	37700000	38016000	45925000	24166000	24635000	22653000	0.767543	0.00372175	0.160677		A0A078I098	hypothetical protein	BnaA07g07790D	102380000	97996000	113600000	183610000	149530000	165930000	-0.668588	0.00477338	0.105169
A0A078II13	BnaAnng10080D protein	BnaAnng10080D	260900000	224760000	253600000	128940000	124380000	140620000	0.908106	0.000670064	0.0670825		A0A078I1A9	hypothetical protein	BnaC04g06270D	5782300	5973000	4919300	9431000	8978700	8859900	-0.709641	0.000658192	0.090036
A0A078IJJ1	BnaA09g55270D protein	BnaA09g55270D	158900000	132800000	143510000	69970000	54495000	69420000	1.16651	0.000909608	0.0819813		A0A078I1M1	hypothetical protein	BnaA01g07450D	99661000	72683000	84006000	176620000	173870000	203970000	-1.11297	0.0013108	0.185636
A0A078IJX2	hypothetical protein	BnaC02g45740D	21835000	24515000	28173000	1	1	1	24.5662	0.00017303	0.128077		A0A078I244	BnaC09g33620D protein	BnaC09g33620D	26561000	28441000	30443000	65259000	53791000	57137000	-1.04404	0.00108035	0.146026
A0A078IK68	hypothetical protein	BnaCnng19230D	129980000	83581000	102390000	35577000	31579000	38576000	1.57929	0.00677826	0.194013		A0A078I2A8	hypothetical protein	BnaC05g48560D	526850000	471490000	596810000	1370100000	997730000	1242200000	-1.17832	0.00429834	0.119425
A0A078IKF2	Sinigrinase	BnaA05g14890D	384950000	359800000	340450000	111650000	89431000	106730000	1.81784	5.82154e-05	0.12006		A0A078I2K9	40S ribosomal protein S8	BnaA02g04810D	58311000	60730000	79111000	130690000	95174000	121550000	-0.810048	0.0164401	0.198251
A0A078IKM5	hypothetical protein	BnaC06g42530D	137830000	131610000	147770000	91294000	77268000	98819000	0.641877	0.00316668	0.0739884		A0A078I512	Methyltransferase	BnaA08g06660D	1	1	1	11114000	11094000	11112000	-23.4049	6.44961e-13	0.000992307
A0A078IKQ3	Aspartokinase	BnaCnng21170D	489640000	504070000	544970000	297880000	287470000	347030000	0.722703	0.00122194	0.0556464		A0A078I5T8	BnaA06g09460D protein	BnaA06g09460D	1	1	1	8177100	8490400	8463900	-22.998	1.23228e-07	0.0209847
A0A078IMI1	BnaC03g68960D protein	BnaC03g68960D	400790000	388830000	415550000	269430000	207670000	194860000	0.842789	0.00185375	0.177245		A0A078I607	Glutamine amidotransferase	BnaA09g12410D	15901000	11775000	16171000	23591000	18868000	26083000	-0.64451	0.032012	0.0470661
A0A078IMU3	Cysteine proteinase inhibitor	BnaC01g38380D	57944000	52779000	47446000	32664000	25948000	30628000	0.825704	0.00317134	0.1359		A0A078I608	hypothetical protein	BnaC09g50790D	8885700	7265300	7385100	13990000	15829000	11389000	-0.808049	0.0132699	0.182063
A0A078IMV5	BnaCnng20610D protein	BnaCnng20610D	21391000	28594000	28640000	13026000	19077000	19184000	0.616395	0.0445685	0.0547116		A0A078I6A4	50S ribosomal protein L31	BnaA07g32060D	58910000	55122000	65332000	209150000	199910000	316010000	-2.01523	0.00823754	0.163522
A0A078IQA0	H(+)-exporting diphosphatase	BnaA09g56670D	4767000000	5117100000	4389300000	2635100000	2824100000	2948400000	0.763563	0.00103332	0.10908		A0A078I6L7	BnaC09g11030D protein	BnaC09g11030D	1	1	1	4146600	3951600	3883500	-21.9294	9.08716e-07	0.0337162
A0A078IQQ0	hypothetical protein	BnaA06g01390D	383350000	326650000	364050000	128910000	110390000	131520000	1.53427	0.000197324	0.0395758		A0A078I717	hypothetical protein	BnaA07g12810D	1	1	1	28934000	30137000	30783000	-24.8361	6.40929e-07	0.0316242
A0A078ISE3	hypothetical protein	BnaA09g15680D	87540000	65885000	70193000	27518000	26609000	27006000	1.46268	0.00200257	0.136854		A0A078I750	BnaA08g06730D protein (Fragment)	BnaA08g06730D	80260000	81878000	93415000	115380000	144860000	154610000	-0.698967	0.0131752	0.107662
A0A078ITL7	hypothetical protein	BnaC01g41460D	12171000	10744000	14806000	1	1	1	23.5839	0.000453574	0.163892		A0A078I7M5	hypothetical protein	BnaA07g31840D	54084000	37244000	46078000	75201000	73077000	74940000	-0.700008	0.00432133	0.170476
A0A078IU37	Sinigrinase	BnaA06g01540D	32641000	27023000	21300000	12752000	14857000	10483000	1.08779	0.0151918	0.178486		A0A078I8A2	hypothetical protein	BnaA07g31780D	51482000	50914000	47925000	85574000	93215000	88315000	-0.829355	9.81322e-05	0.0586689
A0A078IUA1	hypothetical protein	BnaC04g00160D	44333000	48404000	42779000	20848000	21094000	21041000	1.10543	0.000135093	0.06161		A0A078I8G1	hypothetical protein	BnaAnng08700D	28429000	22988000	29666000	60183000	55044000	54308000	-1.06411	0.000435493	0.134828
A0A078IVK1	hypothetical protein	BnaA04g29570D	265010000	174430000	283760000	122570000	111870000	159100000	0.877884	0.0400369	0.166063		A0A078IAU4	Isocitrate dehydrogenase [NADP]	BnaAnng08060D	52247000	43791000	43488000	70364000	71681000	70645000	-0.608218	0.00109193	0.113772
A0A078J580	hypothetical protein	BnaC03g78280D	17703000	15679000	16863000	4043300	4229400	5461900	1.87117	7.86485e-05	0.173363		A0A078IB78	hypothetical protein	BnaCnng15210D	1	1	1	5205900	4991900	5218000	-22.2929	2.4989e-07	0.0251072
A0A078IWH9	BnaAnng12670D protein	BnaAnng12670D	320440000	416370000	349010000	194210000	218590000	237770000	0.739009	0.00955929	0.131096		A0A078IBN1	hypothetical protein	BnaA03g17080D	857910000	805410000	540950000	2356000000	2436300000	1892500000	-1.60058	0.00158662	0.120185
A0A078IX48	BnaC04g54830D protein	BnaC04g54830D	15266000	17451000	15737000	8999300	9818100	9397600	0.780153	0.000665326	0.0315839		A0A078IBV1	hypothetical protein	BnaAnng08850D	37853000	41797000	50377000	64664000	73048000	74268000	-0.705117	0.00461204	0.0945189
A0A078IYZ0	BnaC02g03490D protein	BnaC02g03490D	213700000	240400000	194850000	44986000	50002000	52282000	2.13964	0.000236342	0.137332		A0A078IDW9	DNA replication licensing factor MCM6	BnaAnng10190D	1	1	1	6052300	5328200	5343300	-22.4104	1.99889e-05	0.071179
A0A078J042	Pyruvate, phosphate dikinase	BnaCnng27780D	60453000	64310000	52185000	23400000	21283000	20639000	1.43768	0.000534236	0.0996877		A0A078IEH8	hypothetical protein	BnaA08g11500D	16454000	15415000	16465000	24687000	28802000	22247000	-0.647941	0.00932135	0.160354
A0A078J0C6	BnaC07g50320D protein	BnaC07g50320D	289810000	305110000	317500000	148980000	156400000	152750000	0.993941	5.28228e-05	0.0378563		A0A078IEP9	BnaA01g13470D protein	BnaA01g13470D	259440000	245220000	263590000	486180000	372460000	389720000	-0.700386	0.0110903	0.124819
A0A078J0D9	hypothetical protein	BnaC03g12480D	170300000	165500000	172190000	86996000	88673000	97520000	0.894901	3.3651e-05	0.0515107		A0A078IEQ8	hypothetical protein	BnaA09g00260D	17121000	12352000	14732000	31676000	28994000	32573000	-1.07679	0.000726262	0.12681
A0A078J281	BnaCnng29880D protein	BnaCnng29880D	49007000	43256000	44212000	18609000	17910000	17694000	1.33193	0.0001084	0.0437879		A0A078IEW4	50S ribosomal protein L5, chloroplastic	BnaA09g00070D	508120000	530960000	561630000	1453700000	1362400000	1499700000	-1.43092	3.07466e-05	0.0546517
A0A078J2X0	BnaA07g38390D protein	BnaA07g38390D	222160000	170660000	187510000	135620000	116300000	101290000	0.716347	0.0139555	0.116383		A0A078IGV2	Acetohydroxy-acid reductoisomerase	BnaA09g55150D	205730000	176740000	196270000	427690000	423760000	375770000	-1.08441	0.000323019	0.11199
A0A078J3B1	Peptidylprolyl isomerase	BnaAnng15150D	360940000	401550000	411250000	107130000	121420000	116710000	1.76536	6.56812e-05	0.0328024		A0A078IHR7	hypothetical protein	BnaC05g03230D	728960000	512300000	582650000	1977700000	1644500000	1875800000	-1.59187	0.00047747	0.100571
A0A078J560	Malic enzyme	BnaA02g35010D	1038300000	918710000	1174400000	553190000	521340000	560500000	0.937495	0.00263246	0.0885164		A0A078II37	BnaA09g03310D protein	BnaA09g03310D	8685200	7514100	7881000	13930000	16149000	17130000	-0.971209	0.00156849	0.179895
A0A078J5S9	BnaCnng35410D protein	BnaCnng35410D	172250000	169330000	163420000	111400000	93401000	105660000	0.701871	0.000391893	0.0940875		A0A078IID2	BnaA02g19360D protein	BnaA02g19360D	14081000	12744000	10033000	21437000	18071000	17861000	-0.638294	0.0146701	0.113845
A0A078J5T4	hypothetical protein	BnaC09g51620D	76911000	81412000	70103000	41045000	40529000	39022000	0.921545	0.000424088	0.0567411		A0A078IJ50	BnaC03g34430D protein	BnaC03g34430D	69483000	66794000	65584000	130070000	131490000	142290000	-1.00046	7.49736e-05	0.0741076
A0A078J7P7	hypothetical protein	BnaA05g34770D	40643000	48928000	51264000	26751000	29232000	34431000	0.639388	0.0129662	0.0635244		A0A078JR84	BnaA01g37020D protein (Fragment)	BnaA01g37020D	1	1	1	10050000	7730600	6844300	-22.9687	0.00100976	0.188875
A0A078J8R4	Glutamyl-tRNA(Gln) amidotransferase subunit A, chloroplastic/mitochondrial	BnaC09g52600D	73634000	66608000	41337000	31655000	26424000	24403000	1.13845	0.0302313	0.198267		A0A078ILH3	hypothetical protein	BnaAnng11170D	1	1	1	13464000	13685000	13971000	-23.7084	7.87966e-08	0.0185047
A0A078J9T0	Glutaredoxin-dependent peroxiredoxin	BnaCnng36960D	189740000	268560000	302140000	121820000	123750000	175820000	0.851678	0.0400795	0.174956		A0A078IME1	hypothetical protein	BnaA09g51960D	311030000	354210000	286540000	446220000	469070000	558350000	-0.630684	0.0116738	0.192789
A0A078J9Z3	BnaC03g73830D protein	BnaC03g73830D	372680000	305350000	261660000	220360000	212770000	165460000	0.650617	0.0359139	0.0818793		A0A078IME2	BnaC08g20270D protein	BnaC08g20270D	13809000	10794000	12827000	18626000	19605000	19817000	-0.633051	0.00201963	0.147596
A0A078JPM9	hypothetical protein	BnaAnng30740D	20921000	23215000	21092000	14529000	14725000	11322000	0.684865	0.00345849	0.132715		A0A078JXJ3	hypothetical protein	BnaCnng71630D	59850000	56211000	54921000	133370000	101090000	105010000	-0.98944	0.00545135	0.107904
A0A078JA93	Glycosyltransferase	BnaC05g50780D	29286000	25201000	32592000	13500000	15653000	18221000	0.878229	0.00643236	0.153925		A0A078IMU2	BnaA03g06960D protein	BnaA03g06960D	9731200	9739900	9280800	16074000	16621000	19379000	-0.856906	0.0016749	0.122353
A0A078JAI8	BnaA03g56710D protein	BnaA03g56710D	64155000	60979000	54214000	35628000	40941000	28302000	0.774146	0.00612548	0.127057		A0A078IND9	hypothetical protein	BnaC09g51060D	8873200	7230600	12607000	32534000	24114000	33075000	-1.64388	0.00355237	0.177488
A0A078JBL0	hypothetical protein	BnaA05g34870D	12752000	10835000	13501000	8181800	5822900	9576500	0.653315	0.0291588	0.142748		A0A078INK1	Polynucleotide phosphorylase 1	BnaC05g48080D	275790000	272000000	251890000	397900000	428510000	442740000	-0.666368	0.000497693	0.0982607
A0A078JD10	Glycosyltransferase	BnaCnng47330D	12974000	11226000	9937700	6270800	6352000	6098500	0.866685	0.00434093	0.123355		A0A078IQD0	BnaAnng12330D protein	BnaAnng12330D	49627000	45675000	49775000	79331000	69791000	69017000	-0.588429	0.00243441	0.0735275
A0A078JDC1	BnaCnng48010D protein	BnaCnng48010D	43984000	48982000	43566000	30205000	31047000	28556000	0.604323	0.00117643	0.0401048		A0A078ISR0	hypothetical protein	BnaC07g48600D	1	1	1	4531200	4631100	4188600	-22.0855	4.9008e-06	0.053455
A0A078JGG1	Galactinol--sucrose galactosyltransferase	BnaC04g56100D	19459000	17375000	19592000	10789000	9927300	10247000	0.865801	0.000367142	0.0452372		A0A078J2A2	40S ribosomal protein S24	BnaA09g51640D	451000000	295630000	344920000	853510000	621770000	692610000	-0.989913	0.0121546	0.0530695
A0A078JGK4	BnaC06g42780D protein	BnaC06g42780D	11140000	9627400	13747000	1	1	1	23.4557	0.000668145	0.181132		A0A078ISW8	hypothetical protein	BnaC03g61120D	1	1	1	6788800	6395000	8754000	-22.802	0.000557112	0.159214
A0A078JHW1	Chalcone-flavonone isomerase family protein	BnaCnng45660D	64323000	57590000	48001000	31006000	25950000	32119000	0.931712	0.0061638	0.198799		A0A078IT30	40S ribosomal protein S7	BnaC01g41990D	193270000	162720000	193300000	322690000	313530000	348450000	-0.842072	0.000574759	0.0718214
A0A078JIC8	BnaC02g48400D protein	BnaC02g48400D	134070000	120920000	120860000	77232000	77335000	79889000	0.68084	0.000461039	0.0728989		A0A078ITJ0	Eukaryotic translation initiation factor 3 subunit G	BnaCnng24840D	14398000	13646000	15286000	22651000	23740000	21834000	-0.654934	0.000337194	0.0983806
A0A078JIY0	Probable 6-phosphogluconolactonase	BnaA06g39290D	12528000	10600000	12443000	1	1	1	23.4992	4.66329e-05	0.0918802		A0A078IUM5	Ribosomal protein	BnaAnng12530D	140420000	129890000	124140000	420910000	393210000	423990000	-1.65023	1.33397e-05	0.0711194
A0A078JKI9	Inositol-3-phosphate synthase (Fragment)	BnaA01g34710D	101160000	104540000	95494000	58622000	64366000	54194000	0.765461	0.00047308	0.0419458		A0A078IVZ1	hypothetical protein	BnaA10g29130D	28661000	23414000	25031000	40393000	41926000	36139000	-0.619461	0.00405325	0.126666
A0A078JLA9	BnaCnng51520D protein	BnaCnng51520D	32808000	27838000	33777000	23163000	17012000	19832000	0.654008	0.010952	0.0946472		A0A078IX41	hypothetical protein	BnaA05g28610D	37157000	29197000	33235000	48050000	51079000	55489000	-0.63465	0.0043492	0.168859
A0A078JLR3	hypothetical protein	BnaCnng52100D	274770000	243780000	239820000	156270000	143120000	182370000	0.654587	0.00447119	0.151756		A0A078IX44	Beta-galactosidase	BnaCnng25850D	1	1	1	8108900	6703400	8268100	-22.8752	0.000101779	0.119398
A0A078JMC4	BnaA09g54410D protein	BnaA09g54410D	123300000	119180000	131140000	67103000	62227000	85221000	0.800251	0.0024759	0.112662		A0A078IZE3	AIR carboxylase	BnaA04g29130D	19099000	18155000	23505000	32912000	29232000	33198000	-0.650014	0.005232	0.1025
A0A078JMJ5	hypothetical protein	BnaAnng25870D	7563200	7604100	7165600	4302100	4218000	5779500	0.643196	0.00702732	0.195536		A0A078IZL2	hypothetical protein	BnaC09g54460D	135630000	139890000	158780000	241190000	352560000	365060000	-1.14255	0.0119696	0.18656
A0A078JNC3	hypothetical protein	BnaAnng29170D	534080000	544430000	496990000	273760000	243740000	247620000	1.04205	9.62937e-05	0.0725276		A0A078IZQ8	hypothetical protein	BnaAnng13370D	16046000	13500000	15925000	26226000	27332000	24745000	-0.784121	0.000609728	0.135218
A0A078JQA5	Glutaredoxin-dependent peroxiredoxin	BnaCnng59880D	5287300000	3992500000	4357400000	2747100000	2503900000	3056000000	0.715148	0.0130723	0.153934		A0A078JCD7	5-amino-6-(5-phosphoribosylamino)uracil reductase	BnaA06g01460D	1	1	1	3364200	3629600	3356300	-21.7182	2.7431e-06	0.0439488
A0A078JR60	Sulfate adenylyltransferase	BnaCnng62800D	415170000	390740000	445900000	208130000	195410000	222940000	0.998675	0.000306182	0.00147235		A0A078J0E1	BnaAnng14180D protein	BnaAnng14180D	11996000	13824000	10536000	26370000	24245000	21477000	-0.987646	0.00221409	0.116809
A0A078JRM4	hypothetical protein	BnaAnng30500D	18357000	15392000	15603000	1	1	1	23.9716	6.66708e-05	0.100561		A0A078J0K1	hypothetical protein	BnaCnng30450D	8813900	8890900	11270000	15877000	15393000	15703000	-0.697033	0.00184394	0.142816
A0A078JWQ6	hypothetical protein	BnaAnng39860D	308020000	369980000	392930000	189400000	169290000	232630000	0.856853	0.00710445	0.167066		A0A078J1V5	hypothetical protein	BnaA08g20280D	13340000	10844000	12101000	31398000	27007000	34140000	-1.35078	0.00103701	0.0911247
A0A078JT79	hypothetical protein	BnaCnng66500D	4632700000	3643800000	3490400000	1938300000	1855600000	1730700000	1.09079	0.00458703	0.109434		A0A078J2A8	hypothetical protein	BnaA07g37980D	10028000	11889000	10419000	17843000	16116000	20492000	-0.751817	0.00611987	0.198988
A0A078JVN1	BnaC04g55020D protein (Fragment)	BnaC04g55020D	8586600	10225000	7908000	1	1	1	23.0864	0.000205071	0.133741		A0A078J325	BnaA02g35070D protein	BnaA02g35070D	1	1	1	7695800	10688000	7388100	-23.0343	0.00122627	0.189994
A0A078JWG1	Glutathione reductase	BnaAnng31940D	823810000	830690000	805360000	307200000	319600000	263860000	1.46563	9.33483e-06	0.0868753		A0A078J630	Allene-oxide cyclase	BnaC09g52570D	1	1	1	25613000	25252000	29353000	-24.6725	3.41199e-05	0.0810749
A0A078JY23	BnaCnng72220D protein	BnaCnng72220D	108910000	123200000	124630000	58217000	58635000	62885000	0.988986	0.000353262	0.058053		A0A078J862	hypothetical protein	BnaA09g51670D	110700000	96781000	102330000	360230000	352820000	339780000	-1.76481	4.30329e-06	0.0596385
A0A078JZ45	BnaCnng69940D protein (Fragment)	BnaCnng69940D	1438700000	1452200000	1376100000	706400000	724750000	571990000	1.09096	0.000147252	0.103896		A0A078J8E3	BnaC01g40800D protein	BnaC01g40800D	1	1	1	14303000	14457000	16114000	-23.8344	1.34016e-05	0.0646938
A0A078JZQ5	BnaAnng38950D protein	BnaAnng38950D	121980000	113910000	104790000	54121000	50736000	48532000	1.15122	0.000281055	0.0235722		A0A078JAT9	RNA helicase	BnaA06g39420D	224820000	221520000	213070000	882280000	917610000	837040000	-1.99961	9.73864e-06	0.0306293
A0A078K0S5	BnaAnng41430D protein (Fragment)	BnaAnng41430D	63557000	66834000	55337000	26184000	29785000	29674000	1.11678	0.000768832	0.131666		A0A078JAW3	Polyadenylate-binding protein	BnaC03g77220D	292680000	281360000	260100000	554340000	501470000	512430000	-0.910785	0.000198072	0.0507212
A0A078K1C3	BnaCnng78230D protein	BnaCnng78230D	1131500000	1312100000	1145100000	182980000	151660000	182480000	2.79489	6.46459e-05	0.198833		A0A078JCF7	BnaCnng39740D protein	BnaCnng39740D	67701000	60860000	89484000	121550000	116020000	126330000	-0.738916	0.00598441	0.164409
C3S7H3	hypothetical protein	CLO3	299320000	285650000	286930000	151320000	137690000	154110000	0.976465	2.83559e-05	0.0540297		A0A078JCZ3	hypothetical protein	BnaAnng19390D	567960000	518020000	516440000	1717600000	1641100000	1603900000	-1.63084	7.48418e-06	0.0233562
D1L8U3	NADH-quinone oxidoreductase subunit I	ndhI	529760000	399620000	450110000	264070000	207650000	265640000	0.903694	0.00724766	0.0862019		A0A078JDR0	BnaUnng00940D protein (Fragment)	BnaUnng00940D	1	1	1	5412000	7027200	7029800	-22.6297	0.000272509	0.156833
P93063	hypothetical protein	BnaA06g01430D	717050000	694820000	820780000	294070000	299160000	346190000	1.24891	0.000518126	0.0244653		A0A078JEF6	BnaA10g29880D protein	BnaA10g29880D	102420000	95999000	105750000	167490000	179950000	155180000	-0.724595	0.00100959	0.1216
P93064	hypothetical protein	BnaC06g06760D	24003000	37099000	29163000	11544000	14145000	12811000	1.22931	0.0112915	0.118283		A0A078JEQ2	hypothetical protein	BnaCnng41810D	28000000	27362000	26053000	44095000	45021000	48804000	-0.760465	0.000263297	0.0883957
Q9AXN5	hypothetical protein	BnaC03g76260D	1264700000	1029800000	985050000	214410000	210840000	239550000	2.30251	0.000562922	0.180453		A0A078JG43	40S ribosomal protein S6	BnaA08g30710D	250800000	261320000	206020000	689470000	590790000	642550000	-1.42088	0.000266761	0.164286
													A0A078JG98	BnaA03g58610D protein	BnaA03g58610D	7625500	5951800	6021900	11295000	9917300	12340000	-0.775617	0.00638523	0.160228
													A0A078JHB7	Nascent polypeptide-associated complex subunit beta	BnaAnng20100D	24311000	25438000	24887000	39919000	42101000	42001000	-0.732641	3.01221e-05	0.014078
													A0A078JI07	hypothetical protein	BnaA06g39560D	48568000	49707000	62586000	82080000	90420000	114500000	-0.835236	0.0171547	0.0447684
													A0A078JI52	hypothetical protein	BnaA01g35060D	212370000	258040000	234620000	376460000	463880000	379710000	-0.791184	0.00551013	0.0578903
													A0A078JJ92	BnaAnng21260D protein	BnaAnng21260D	8401500	4964700	5586000	23499000	14513000	14907000	-1.48142	0.0221059	0.04559
													A0A078JLL9	40S ribosomal protein S26	BnaCnng58850D	400420000	295450000	345520000	853160000	649480000	997390000	-1.26343	0.00992473	0.158624
													A0A078JLS3	BnaA03g57640D protein	BnaA03g57640D	11569000	11086000	12660000	16453000	18367000	19498000	-0.621149	0.00321784	0.0764426
													A0A078JQJ6	hypothetical protein	BnaA01g34740D	10481000	7396500	7511200	15272000	11110000	13913000	-0.666414	0.0351994	0.125706
													A0A078JQN4	Phospho-2-dehydro-3-deoxyheptonate aldolase	BnaA01g34720D	35487000	30936000	37518000	57515000	57596000	58447000	-0.739653	0.000296396	0.0914471
													A0A078JT05	BnaCnng59530D protein	BnaCnng59530D	1	1	1	3325400	2817300	3577300	-21.6276	0.000131675	0.124765
													A0A078JTD0	BnaCnng60930D protein (Fragment)	BnaCnng60930D	203990000	223100000	219830000	444420000	468240000	405390000	-1.02675	0.000313096	0.0891413
													A0A078JUP2	BnaA06g38200D protein (Fragment)	BnaA06g38200D	10936000	13143000	13264000	18961000	21880000	22706000	-0.766986	0.00306181	0.0208579
													A0A078JUQ1	Xyloglucan endotransglucosylase/hydrolase	BnaCnng62600D	23756000	24538000	19233000	48450000	40394000	46589000	-1.00404	0.00153817	0.194609
													A0A078JVG1	Arginyl-tRNA synthetase (Fragment)	BnaCnng64110D	1	1	1	5276000	4950500	4768000	-22.253	4.65684e-06	0.0508372
													A0A078JYR4	hypothetical protein	BnaC09g52400D	307370000	310370000	336510000	1009800000	842880000	971170000	-1.56522	0.000263302	0.0955458
													A0A078JZE5	BnaAnng38690D protein (Fragment)	BnaAnng38690D	27317000	28836000	25938000	49823000	55188000	52680000	-0.941804	0.000138653	0.0537073
													A0A078K038	BnaCnng72070D protein (Fragment)	BnaCnng72070D	1	1	1	6282300	6987400	7746500	-22.74	7.76928e-05	0.104698
													A0A078K0T8	hypothetical protein	BnaCnng73290D	9231400	7491100	11750000	13041000	15525000	17366000	-0.68993	0.0297609	0.196179
													A0A078K1R2	BnaC06g43790D protein (Fragment)	BnaC06g43790D	689220000	695580000	759080000	1809600000	1520500000	1648100000	-1.2154	0.000400283	0.104278
													A0A078K2G4	Methionine adenosyltransferase	BnaCnng75920D	57262000	50956000	44632000	96264000	89919000	87329000	-0.839488	0.000873783	0.0764533
													A0A078K3M7	BnaUnng05060D protein	BnaUnng05060D	252910000	170030000	224250000	441880000	350020000	463710000	-0.956127	0.0088077	0.098509
													D1L8R1	50S ribosomal protein L20	rpl20	37068000	31529000	41413000	120530000	117100000	153040000	-1.82832	0.00137136	0.076924
													D1L8S4	hypothetical protein	rpl14	1136900000	1100200000	1072500000	2414700000	2292600000	2019600000	-1.02328	0.00064997	0.0657379
													D1L8T4	Ribosomal protein S7	rps7	313820000	387550000	456740000	1054600000	1015200000	1233100000	-1.51196	0.00081496	0.130539

## Sheet: (+P,W10)VS(+P,5;1a)
Up-regulated													Down-regulated
Protein information			(+P,W10)			(+P,5;1a)			(+P,W10)/(+P,5;1a)				Protein information			(+P,W10)			(+P,5;1a)			(+P,W10)/(+P,5;1a)
Majority protein IDs	Protein description	Gene name	(+P,W10)_1	(+P,W10)_2	(+P,W10)_3	(+P,5;1a)_1	(+P,5;1a)_2	(+P,5;1a)_3	log2(Ratio)	P value	CV		Majority protein IDs	Protein description	Gene name	(+P,W10)_1	(+P,W10)_2	(+P,W10)_3	(+P,5;1a)_1	(+P,5;1a)_2	(+P,5;1a)_3	log2(Ratio)	P value	CV
A0A078CXF9	(S)-2-hydroxy-acid oxidase	BnaC09g39400D	110360000	106740000	92368000	68332000	57899000	45354000	0.850867	0.00595847	0.115203		A0A078DR63	hypothetical protein	BnaA06g19360D	128290000	140060000	180790000	295340000	274240000	299840000	-0.952888	0.00139529	0.163583
A0A078DNQ5	ATP synthase subunit d, mitochondrial	BnaA04g05550D	189470000	144800000	196970000	32656000	34283000	41793000	2.28859	0.00104018	0.164451		A0A078DWS2	60S ribosomal protein L36	BnaA04g29060D	351540000	296580000	318230000	591590000	386180000	561020000	-0.671179	0.0444207	0.1694
A0A078DQX4	BnaC03g29960D protein	BnaC03g29960D	1486700000	1584200000	1432800000	886230000	887960000	849620000	0.779447	0.000168658	0.0344517		A0A078EZS1	Diaminopimelate epimerase	BnaC06g14840D	28266000	25186000	22661000	47182000	45028000	38534000	-0.78053	0.00401517	0.0352482
A0A078E3L6	Trafficking protein particle complex subunit	BnaA09g15790D	30128000	25130000	26731000	9261200	9050300	9753700	1.54665	0.000269497	0.0978504		A0A078F200	BnaA07g24900D protein	BnaA07g24900D	364110000	303080000	310870000	593210000	472010000	508990000	-0.686633	0.0081235	0.0277842
A0A078F3B2	Chlorophyll a-b binding protein, chloroplastic	BnaC06g15470D	4385300000	4191400000	3707700000	1985700000	2352700000	2023100000	0.949389	0.00105956	0.120109		A0A078F2B3	DNA gyrase subunit B	BnaA05g28510D	68466000	65984000	61564000	113270000	110920000	84115000	-0.653402	0.017356	0.118832
A0A078FMY7	hypothetical protein	BnaC03g21590D	11129000	11600000	10048000	2762700	3623300	3563500	1.71999	0.000143688	0.184429		A0A078F4V5	hypothetical protein	BnaA06g16140D	12966000	10899000	15476000	20535000	16715000	22773000	-0.609482	0.0354893	0.0369307
A0A078F449	Peroxidase	BnaA06g16150D	108780000	99175000	91521000	42941000	42320000	47780000	1.17057	0.000464812	0.139771		A0A078F5H6	BnaA05g13150D protein	BnaA05g13150D	49912000	54149000	48550000	158240000	170540000	162920000	-1.68792	8.97549e-06	0.0345266
A0A078F4U2	hypothetical protein	BnaA06g16340D	35148000	33846000	45604000	14107000	16255000	24362000	1.06634	0.0147514	0.14665		A0A078JFL3	BnaUnng01440D protein	BnaUnng01440D	1	1	1	9026400	8510900	8900600	-23.0711	5.7561e-07	0.0309178
A0A078F5N0	Pyruvate, phosphate dikinase	BnaC07g33060D	411210000	431650000	407560000	199990000	213850000	183810000	1.06504	4.54691e-05	0.0503525		A0A078FQD5	BnaC03g49360D protein	BnaC03g49360D	254080000	261510000	261110000	446790000	437660000	471380000	-0.803747	4.87247e-05	0.0386694
A0A078F5T2	hypothetical protein	BnaC09g43560D	61718000	64082000	67074000	32978000	30464000	37084000	0.94009	0.000240163	0.0805537		A0A078J4Q5	hypothetical protein	BnaC06g43680D	313450000	242370000	316810000	543130000	368090000	444310000	-0.635415	0.045698	0.105302
A0A078F5X4	Formate dehydrogenase, mitochondrial	BnaC09g42760D	103230000	87187000	79315000	50773000	47128000	52979000	0.838125	0.00542858	0.15193		A0A078F9J6	1-deoxy-D-xylulose-5-phosphate synthase	BnaC07g33090D	26167000	23506000	23317000	41725000	31243000	39424000	-0.622769	0.0165841	0.128634
A0A078HNV9	Leucine zipper-EF-hand-containing transmembrane protein 1	BnaC06g27100D	55876000	56884000	49824000	35096000	35375000	27422000	0.731908	0.00321116	0.0750242		A0A078F9S1	hypothetical protein	BnaA05g27490D	15481000	16500000	15075000	29903000	25770000	22329000	-0.729132	0.0098406	0.135319
A0A078F8H1	3-hydroxyacyl-CoA dehydrogenase	BnaC03g34950D	139320000	131660000	127720000	87934000	87344000	76923000	0.66073	0.000586859	0.0482911		A0A078FDB8	Beta-hexosaminidase	BnaC08g44330D	1	1	1	9678800	10556000	9820000	-23.2561	3.24142e-06	0.0459041
A0A078F8P7	Importin subunit alpha	BnaC07g33450D	20792000	19445000	20510000	11778000	10742000	16145000	0.651785	0.0124913	0.185451		A0A078FDR5	hypothetical protein	BnaA09g40170D	33615000	25268000	29719000	55238000	43997000	52478000	-0.775934	0.00715762	0.0384777
A0A078F8S4	hypothetical protein	BnaC02g20340D	355660000	438540000	468530000	224230000	211810000	245000000	0.890735	0.0052528	0.133042		A0A078FGZ4	Non-specific serine/threonine protein kinase	BnaA06g32280D	1	1	1	16160000	19376000	18999000	-24.1157	5.7129e-05	0.102167
A0A078F9H1	BnaC07g33390D protein	BnaC07g33390D	16907000	12751000	14931000	8898000	9104500	8411100	0.755407	0.00762231	0.15366		A0A078HXM5	1,3-beta-glucan synthase	BnaA05g11020D	1	1	1	184980000	226050000	219920000	-27.648	8.01096e-05	0.111645
A0A078F9K5	hypothetical protein	BnaC07g32940D	8785100	9795000	8849700	1	1	1	23.1243	9.66195e-06	0.0618314		A0A078FH48	RNA helicase	BnaA09g39790D	40525000	37240000	44919000	66297000	65028000	63874000	-0.669999	0.000488965	0.106633
A0A078F9R8	Ferritin	BnaA03g00260D	779630000	643050000	628700000	391850000	348080000	364940000	0.892718	0.00316792	0.0720503		A0A078FHJ5	Divinyl chlorophyllide a 8-vinyl-reductase, chloroplastic	BnaC09g39160D	50444000	50901000	55089000	85918000	81762000	81261000	-0.67025	0.000122561	0.07274
A0A078F9X3	hypothetical protein	BnaA05g28340D	328690000	288030000	252670000	194760000	176950000	153360000	0.727494	0.0101312	0.0184527		A0A078FIB2	hypothetical protein	BnaC04g29120D	30021000	33623000	34730000	52802000	62410000	76977000	-0.966177	0.0120474	0.11745
A0A078FC13	hypothetical protein	BnaC01g15060D	304280000	322380000	325960000	100170000	107760000	104170000	1.60989	7.1176e-06	0.0229223		A0A078JA44	Peptidylprolyl isomerase	BnaC06g43370D	440900000	534870000	619770000	809630000	814330000	914950000	-0.670164	0.00713558	0.114149
A0A078FDM3	hypothetical protein	BnaC07g13200D	46169000	44206000	48943000	23756000	15985000	19267000	1.2394	0.000531243	0.175785		A0A078FM18	NADPH-protochlorophyllide oxidoreductase	BnaA08g27540D	152540000	147280000	136970000	246970000	231120000	222630000	-0.681898	0.000485691	0.0193645
A0A078FDT6	BnaC05g04860D protein	BnaC05g04860D	14190000	13700000	13248000	1	1	1	23.709	9.26483e-07	0.0343571		A0A078FMX3	BnaA08g13880D protein	BnaA08g13880D	579860000	530140000	564740000	918070000	902810000	833500000	-0.664438	0.000398909	0.0714622
A0A078FEB8	hypothetical protein	BnaCnng03590D	1158900000	1073400000	1272300000	736930000	714450000	835080000	0.616134	0.00405535	0.0234899		A0A078FN55	Phenylalanine--tRNA ligase	BnaA09g42950D	1	1	1	4840500	4657000	3979800	-22.0991	6.75921e-05	0.106139
A0A078FEJ9	BnaC06g12940D protein	BnaC06g12940D	697570000	780970000	762340000	314940000	281350000	293100000	1.33318	7.69604e-05	0.113407		A0A078FP10	hypothetical protein	BnaC02g01750D	1	1	1	61177000	67783000	71929000	-25.9969	2.82572e-05	0.0826889
A0A078FHB3	hypothetical protein	BnaA09g43270D	50811000	41993000	46983000	32262000	27671000	23991000	0.736075	0.0059966	0.142339		A0A078FPP2	Ferritin	BnaC04g48390D	19788000	13946000	23370000	29758000	26047000	33033000	-0.637585	0.0360886	0.140927
B2Z3W8	BnaA08g20460D protein	BnaA08g20460D	963670000	1007900000	792730000	592660000	733440000	478990000	0.614843	0.0315813	0.0995195		A0A078FPY8	hypothetical protein	BnaC03g21820D	38062000	40350000	39342000	60313000	70113000	52457000	-0.635145	0.0135255	0.136676
A0A078IHY4	hypothetical protein	BnaC02g17020D	5477100	4383400	5112200	1	1	1	22.2509	0.000100513	0.111573		A0A078FRE0	hypothetical protein	BnaA07g08820D	1	1	1	12143000	12724000	10311000	-23.4832	8.64762e-05	0.113018
A0A078FIC9	Phytoene dehydrogenase	BnaC04g28970D	3840300	3779000	4005000	1	1	1	21.8857	5.50742e-07	0.0301633		A0A078FTJ1	hypothetical protein	BnaA09g29830D	1	1	1	4771200	5392700	5530900	-22.3188	2.35498e-05	0.0805346
A0A078FII3	Asparagine--tRNA ligase	BnaC03g13340D	24279000	21166000	22938000	11357000	11438000	15415000	0.839687	0.00338198	0.178372		A0A078FUR2	hypothetical protein	BnaA09g06030D	1	1	1	16324000	13120000	16100000	-23.8558	0.0001246	0.126288
A0A078FJ20	Microsomal prostaglandin E synthase 2	BnaC02g29760D	9167700	9432100	10289000	5980300	4431700	5086600	0.898372	0.00136198	0.16766		A0A078FVC3	Eukaryotic translation initiation factor 3 subunit C	BnaA02g11620D	1	1	1	24450000	19959000	22474000	-24.4102	6.77282e-05	0.102686
A0A078FJ52	Beta-galactosidase	BnaC04g26290D	69969000	89995000	78895000	21765000	34030000	34073000	1.41028	0.00219117	0.166974		A0A078FX04	hypothetical protein	BnaA05g09160D	20099000	26813000	21640000	34883000	39549000	30332000	-0.611872	0.0226296	0.108632
A0A078FJL2	hypothetical protein	BnaC06g13860D	363310000	303900000	374670000	201680000	220790000	253150000	0.624905	0.0100985	0.142728		A0A078FZ63	hypothetical protein	BnaC09g30910D	491160000	436130000	472810000	707910000	736240000	855680000	-0.715997	0.00336634	0.118837
A0A078FJM2	hypothetical protein	BnaC02g24980D	512100000	457290000	434890000	241500000	226260000	257850000	0.952564	0.000786606	0.117007		A0A078G2G9	2-isopropylmalate synthase	BnaC05g14180D	199120000	215120000	192200000	296180000	312540000	314120000	-0.605716	0.000288523	0.0613067
A0A078FJR7	Beta-galactosidase	BnaC04g26310D	19344000	17594000	17493000	12355000	10997000	12666000	0.59571	0.00147747	0.0776571		A0A078G351	RNA helicase	BnaA09g04190D	1	1	1	6427000	5945200	5965400	-22.5433	2.62254e-06	0.0434728
A0A078FK57	hypothetical protein	BnaC04g48170D	575950000	454040000	522290000	321000000	302510000	340890000	0.686685	0.00608859	0.100116		A0A078G3S0	hypothetical protein	BnaA01g33560D	44230000	46517000	44501000	94781000	95081000	91554000	-1.0571	3.41354e-06	0.0254333
A0A078FK82	hypothetical protein	BnaA03g51400D	7787300	5816800	6996500	1	1	1	22.7112	0.000276951	0.144407		A0A078G4G1	Translation initiation factor IF-3	BnaC04g36770D	6385100	7182600	5704100	10562000	10099000	10693000	-0.702158	0.000967195	0.145166
A0A078FKB8	hypothetical protein	BnaA02g22320D	91415000	88160000	90224000	31439000	32764000	35914000	1.4302	4.14202e-06	0.0732537		A0A078G4W0	hypothetical protein	BnaC04g05780D	1	1	1	1629600	1813800	1693200	-20.7074	5.90399e-06	0.0538443
A0A078FKP0	Vacuolar protein sorting-associated protein 35	BnaC02g23380D	3666400	2758100	3956500	1	1	1	21.7225	0.000661723	0.180679		A0A078G6W5	Cysteine synthase	BnaA01g34070D	2113700	1747000	2201500	5084700	4199800	4324100	-1.16661	0.00124867	0.120511
A0A078FKV1	hypothetical protein	BnaA06g33160D	663880000	596580000	630570000	430660000	341860000	355430000	0.745469	0.00166314	0.0751255		A0A078G7Q6	Endoglucanase	BnaC03g27480D	23063000	23823000	24099000	37828000	38670000	37751000	-0.686595	4.59749e-06	0.0242407
A0A078FLK7	hypothetical protein	BnaA09g43110D	874440000	801650000	826900000	510030000	424320000	464090000	0.839834	0.000354013	0.0491057		A0A078G822	BnaC09g47380D protein	BnaC09g47380D	33676000	22914000	26616000	59462000	52052000	47064000	-0.930433	0.00631483	0.138518
A0A078FM14	Phosphoribosylanthranilate isomerase	BnaC02g02230D	73125000	48043000	62548000	39883000	36636000	41641000	0.636736	0.0421184	0.170567		A0A078G842	DNA-directed RNA polymerase subunit	BnaA01g34230D	60538000	62109000	60581000	108730000	128120000	110810000	-0.924037	0.000885923	0.073649
A0A078FN70	V-type proton ATPase subunit a	BnaA04g12160D	102660000	126890000	132190000	68651000	70500000	77770000	0.737783	0.00709044	0.0932018		A0A078G858	hypothetical protein	BnaC09g47360D	3148700	2589900	3870400	5639000	4048300	5095800	-0.621491	0.0444092	0.155058
A0A078FN77	V-type proton ATPase subunit a	BnaA09g43200D	46099000	45952000	49714000	23163000	27686000	29457000	0.819922	0.000795574	0.102997		A0A078G8I9	BnaA08g05950D protein	BnaA08g05950D	7044600	9455400	7452600	15583000	20573000	15647000	-1.11285	0.00688247	0.0267983
A0A078FPZ8	Inorganic diphosphatase	BnaC05g00850D	29766000	26748000	30954000	17421000	15807000	20608000	0.700184	0.00401733	0.0702554		W8RGQ3	BnaA03g56980D protein	Raf33	9521900	11296000	8601800	16347000	16041000	12253000	-0.601587	0.0298307	0.105066
A0A078FQL8	BnaC02g24950D protein	BnaC02g24950D	151170000	120440000	138170000	40708000	31105000	36208000	1.92354	0.000419415	0.0211521		A0A078I519	Peptide-methionine (R)-S-oxide reductase	BnaC06g06480D	57871000	45533000	64952000	109970000	108810000	150840000	-1.13453	0.0109018	0.128776
A0A078FR54	hypothetical protein	BnaC09g40920D	75324000	75546000	68701000	46947000	48065000	44786000	0.651344	0.000404519	0.0224591		A0A078GCE2	Aldose 1-epimerase	BnaC03g57220D	7507500	7698600	8786800	18429000	14117000	15947000	-1.01517	0.00338697	0.162275
A0A078FR76	BnaA08g29000D protein	BnaA08g29000D	3168900	3428400	3786700	1	1	1	21.7229	4.2254e-05	0.0896227		A0A078GCW9	BnaA04g05650D protein	BnaA04g05650D	1	1	1	5304100	3847100	4824700	-22.1515	0.000407072	0.169372
A0A078GEI3	BnaC04g43510D protein	BnaC04g43510D	105860000	118240000	121420000	66467000	58682000	82881000	0.731978	0.00588743	0.170219		A0A078GE38	BnaA01g18410D protein	BnaA01g18410D	48536000	44909000	50707000	92318000	93309000	106740000	-1.02019	0.000565722	0.055957
A0A078GPL5	ATP-dependent Clp protease proteolytic subunit	BnaA09g47140D	41025000	37877000	47290000	23533000	18770000	23591000	0.937401	0.00326034	0.080573		A0A078GFC4	Serine hydroxymethyltransferase	BnaA08g12180D	28339000	20321000	26337000	40397000	37663000	37435000	-0.622926	0.00646643	0.145172
A0A078FTS5	Lipoxygenase	BnaA02g11430D	868770000	791780000	793800000	454530000	441830000	397470000	0.923693	0.000227595	0.0542047		A0A078GFP1	hypothetical protein	BnaA02g21660D	1	1	1	41007000	39677000	46875000	-25.3416	4.31078e-05	0.0862843
A0A078FU32	BnaA08g02930D protein	BnaA08g02930D	24074000	23636000	28169000	14992000	16364000	16339000	0.669863	0.00342303	0.0882089		A0A078GH17	BnaA05g30550D protein	BnaA05g30550D	5177600	6003300	6885900	14109000	12836000	14258000	-1.18941	0.000322408	0.143485
A0A078FV34	(S)-2-hydroxy-acid oxidase	BnaC01g23030D	543410000	579480000	572280000	275280000	296680000	270880000	1.0081	3.10289e-05	0.0430537		A0A078GHQ4	hypothetical protein	BnaC09g20020D	38494000	35049000	30286000	49993000	51941000	54903000	-0.595056	0.00311908	0.164513
A0A078FVH8	hypothetical protein	BnaC09g40930D	142020000	136580000	142080000	83468000	76697000	81716000	0.798426	2.59715e-05	0.0227926		A0A078GIN3	hypothetical protein	BnaC05g34710D	33336000	33576000	48979000	79135000	82888000	90780000	-1.12525	0.00182494	0.16123
A0A078GT19	hypothetical protein	BnaC09g32240D	5945900	5636800	5271000	3144900	3687800	3594600	0.6927	0.00113516	0.140705		A0A078GK30	Peroxidase	BnaA04g12860D	1	1	1	7762500	5750900	7808500	-22.7609	0.000469001	0.182726
F8K8Q7	ATP synthase protein MI25	BnaCnng12890D	46344000	35411000	38915000	18952000	13827000	17915000	1.25118	0.00287286	0.0834339		A0A078GQB5	hypothetical protein	BnaC04g51420D	97365000	106490000	86789000	142590000	156990000	145540000	-0.614941	0.00201169	0.0746308
A0A078FWU8	BnaC04g04450D protein	BnaC04g04450D	104830000	84563000	96991000	71343000	43330000	47122000	0.823784	0.0171365	0.171799		A0A078GSS5	Eukaryotic translation initiation factor 3 subunit J	BnaUnng00080D	1	1	1	3497100	3847200	3410600	-21.7735	1.14231e-05	0.0625582
A0A078FWY4	BnaA06g34380D protein	BnaA06g34380D	53297000	42336000	63009000	30145000	28147000	31357000	0.823415	0.0190241	0.143558		A0A078GT28	Carbonic anhydrase	BnaC03g66520D	18803000	21162000	22971000	29277000	32603000	34603000	-0.616389	0.00472618	0.0169388
A0A078I302	hypothetical protein	BnaA01g21380D	4285200000	3387200000	3916400000	1830400000	1617500000	1766500000	1.15216	0.00137247	0.0557027		A0A078GTL5	NADPH-protochlorophyllide oxidoreductase	BnaA03g48610D	1	1	1	5624900	6538800	7568900	-22.6491	0.00030377	0.148176
A0A078FX50	hypothetical protein	BnaA06g35480D	27345000	24805000	29536000	1	1	1	24.6986	3.74807e-05	0.0869541		A0A078GTW0	BnaA06g19290D protein	BnaA06g19290D	15103000	11593000	11541000	24007000	23138000	20722000	-0.827741	0.00299858	0.114174
A0A078FYC0	BnaA01g23700D protein	BnaA01g23700D	171690000	147680000	152660000	91811000	88196000	93653000	0.786494	0.000908403	0.0740239		A0A078GUT8	NADPH-protochlorophyllide oxidoreductase	BnaC01g19630D	55584000	56472000	50607000	141530000	129020000	133860000	-1.31393	3.85291e-05	0.0771424
A0A078FYT4	hypothetical protein	BnaC03g65700D	26303000	23077000	29573000	15263000	16559000	15943000	0.72504	0.00555562	0.143386		A0A078GW71	hypothetical protein	BnaA02g33370D	54317000	53753000	58680000	108550000	81160000	96529000	-0.779533	0.00786902	0.139613
A0A078J9I5	BnaA10g27790D protein	BnaA10g27790D	6716900	5502600	6510900	1	1	1	22.5739	7.63847e-05	0.104081		A0A078GWE3	hypothetical protein	BnaC07g16850D	1	1	1	7679700	8118900	7528200	-22.8905	1.61035e-06	0.0388237
A0A078G029	hypothetical protein	BnaA09g07690D	46394000	43367000	54344000	20894000	23851000	22949000	1.09002	0.00167619	0.133243		A0A078GX94	hypothetical protein	BnaC05g31680D	15923000	14257000	16937000	35559000	36505000	35776000	-1.19457	1.6936e-05	0.0970321
A0A078G0Q6	hypothetical protein	BnaC04g04690D	95712000	89634000	89985000	51866000	59707000	47174000	0.794438	0.000726304	0.124956		A0A078GXE3	BnaA03g48830D protein	BnaA03g48830D	2986200	2631500	3553500	9239200	9119000	10028000	-1.63001	8.18103e-05	0.102183
A0A078G108	hypothetical protein	BnaA09g07130D	4273300	4962300	3705400	1	1	1	22.0405	0.000288414	0.145913		A0A078GY56	BnaC05g36950D protein	BnaC05g36950D	40072000	37949000	44599000	71778000	68449000	66482000	-0.753407	0.000358641	0.111241
A0A078G1G3	BnaC02g24210D protein	BnaC02g24210D	55274000	63054000	59749000	25501000	35922000	34768000	0.888527	0.00240028	0.132574		A0A078GYM2	hypothetical protein	BnaC04g31650D	1	1	1	15950000	13925000	15615000	-23.8541	1.73065e-05	0.0743659
A0A078G1I3	Beta-galactosidase	BnaA04g19060D	5331500	6661000	4508600	1	1	1	22.3911	0.00093129	0.197458		A0A078GZ58	BnaA03g48990D protein	BnaA03g48990D	70001000	73145000	64358000	116380000	124160000	120010000	-0.79706	0.000116905	0.0601743
A0A078G2D8	hypothetical protein	BnaC04g11280D	958130000	868780000	898100000	576220000	597750000	522380000	0.683828	0.00057892	0.0868911		A0A078H0S8	hypothetical protein	BnaC01g36340D	1105900000	871080000	1136400000	1655000000	1378600000	1852600000	-0.650231	0.0213834	0.0437235
A0A078G5L6	Lipoxygenase	BnaA09g45010D	38032000	36762000	33798000	13199000	14505000	13247000	1.40695	7.00023e-05	0.0736637		A0A078H0T5	hypothetical protein	BnaA08g26170D	39721000	43987000	44595000	74144000	68371000	70365000	-0.730486	0.000247585	0.0985709
A0A078GGS0	Vacuolar protein sorting-associated protein 35	BnaA07g03020D	25183000	22005000	24560000	15863000	12000000	14338000	0.765661	0.00268607	0.071939		A0A078H1I1	hypothetical protein	BnaA02g34420D	38366000	41668000	43766000	92682000	92716000	81743000	-1.10959	0.000274848	0.133951
A0A078G5U4	Sarcosine oxidase	BnaC04g36290D	4083100	3526600	4039900	1	1	1	21.8888	2.65539e-05	0.0797227		A0A078H457	BnaA03g54490D protein	BnaA03g54490D	13405000	10560000	10381000	23157000	17374000	19596000	-0.807871	0.0115947	0.0689685
A0A078G629	Non-specific serine/threonine protein kinase	BnaA01g29140D	39864000	36652000	46216000	23578000	22216000	21755000	0.861505	0.00301673	0.144367		A0A078H4C2	hypothetical protein	BnaA06g35980D	6667500	6842100	4964200	14171000	15812000	15571000	-1.3021	0.000330974	0.193854
A0A078G6Z4	BnaA02g09170D protein	BnaA02g09170D	33667000	31613000	37709000	15812000	14023000	17805000	1.11224	0.000921533	0.0349496		A0A078H4G2	hypothetical protein	BnaA02g07980D	6990500	6783900	7517600	10031000	12415000	14082000	-0.778691	0.0131825	0.153143
A0A078G7T4	Calcium-transporting ATPase	BnaA02g08330D	121630000	132990000	144050000	78743000	78894000	78735000	0.754136	0.00112027	0.0844628		A0A078H5B4	4a-hydroxytetrahydrobiopterin dehydratase	BnaC03g16100D	126990000	145100000	111540000	226050000	251280000	212740000	-0.847027	0.0023655	0.0492447
A0A078G836	BnaA01g34180D protein	BnaA01g34180D	3845400000	2740700000	3545300000	2031000000	1589100000	1821700000	0.896678	0.0115071	0.0623664		A0A078H6I3	hypothetical protein	BnaA06g35920D	35144000	30529000	40803000	96221000	78094000	101630000	-1.37385	0.00184888	0.048305
A0A078HZH9	BnaC06g01810D protein	BnaC06g01810D	96036000	80074000	97449000	39607000	38453000	50191000	1.09288	0.00195037	0.115598		A0A078H863	Transmembrane 9 superfamily member	BnaC04g29540D	6793100	6088200	6301000	10520000	10988000	7805200	-0.611775	0.0290871	0.191621
A0A078GA67	BnaC02g25900D protein	BnaC02g25900D	60919000	58728000	70318000	31964000	36010000	37103000	0.854287	0.00188543	0.0860338		A0A078HBR1	hypothetical protein	BnaA09g18190D	61113000	77088000	74408000	114330000	110470000	100550000	-0.61379	0.00425417	0.165066
A0A078GAJ5	hypothetical protein	BnaA09g00560D	442660000	417810000	474910000	227660000	227780000	244000000	0.932978	0.000260412	0.0336167		A0A078HC00	hypothetical protein	BnaC03g59270D	207120000	198540000	207730000	397930000	410890000	402880000	-0.982156	2.00886e-06	0.0400304
A0A078IWU9	Glutathione gamma-glutamylcysteinyltransferase	BnaCnng27040D	83433000	76704000	64992000	46554000	50937000	46605000	0.643722	0.00839712	0.131148		A0A078HFH1	Glycerol-3-phosphate acyltransferase, chloroplastic	BnaA05g16330D	48240000	39904000	42927000	68180000	70863000	68314000	-0.661768	0.00060169	0.114253
A0A078GB79	BnaC01g24110D protein	BnaC01g24110D	51441000	36778000	45272000	31819000	23931000	31421000	0.614822	0.0358757	0.0574959		A0A078HFI3	hypothetical protein	BnaA02g24690D	624050000	548120000	459870000	828220000	943140000	733290000	-0.617933	0.0194897	0.136451
A0A078GB81	hypothetical protein	BnaA06g36640D	30997000	30170000	30258000	19708000	18879000	18886000	0.669704	7.57834e-06	0.00998612		A0A078HI48	hypothetical protein	BnaC08g45540D	157670000	156010000	176260000	379400000	332600000	479010000	-1.28151	0.00587431	0.121129
A0A078GBA2	hypothetical protein	BnaC09g00690D	11179000	9310300	10733000	6575900	6861200	6363000	0.657069	0.00281577	0.122913		A0A078HI92	Ribosomal protein L19	BnaC08g45990D	66911000	62302000	70789000	116350000	115860000	104540000	-0.751664	0.00056833	0.120951
A0A078GBY1	Glutathione transferase	BnaC03g17110D	234170000	199510000	188250000	98011000	92799000	83829000	1.17922	0.00130818	0.0532579		A0A078HIH9	hypothetical protein	BnaC04g29840D	167780000	165130000	165760000	330340000	308430000	318650000	-0.941067	1.79705e-05	0.0264207
A0A078GC10	BnaA06g01980D protein	BnaA06g01980D	48714000	43976000	41917000	1	1	1	25.4192	2.3951e-05	0.0776791		A0A078HK06	4a-hydroxytetrahydrobiopterin dehydratase	BnaA03g13290D	41455000	50478000	39568000	85985000	91443000	59071000	-0.84676	0.0295085	0.167034
A0A078GIL3	hypothetical protein	BnaC02g30020D	12477000	13272000	12186000	8560800	8245600	7036200	0.669988	0.00115709	0.085951		A0A078JTT5	hypothetical protein	BnaCnng67310D	110580000	75874000	106020000	179940000	149870000	163570000	-0.754391	0.00860583	0.12575
A0A078GCU6	hypothetical protein	BnaA04g05950D	15055000	15714000	14984000	10243000	9563200	8059400	0.715381	0.000963129	0.117712		A0A078HLB8	hypothetical protein	BnaC02g23070D	113710000	117460000	109520000	205340000	208420000	191510000	-0.829119	0.000100655	0.0161014
A0A078GEV7	Glutathione peroxidase	BnaC03g17600D	40432000	35005000	33244000	24619000	21990000	22233000	0.658739	0.00461092	0.0473998		A0A078HNK1	BnaC02g00250D protein	BnaC02g00250D	111870000	101610000	98784000	176100000	179970000	168790000	-0.749166	0.000161956	0.0610676
A0A078GFK6	hypothetical protein	BnaC02g29610D	148950000	157080000	142360000	70421000	83007000	76225000	0.965298	0.000200691	0.0696079		A0A078HPY3	BnaA04g13830D protein	BnaA04g13830D	13209000	11579000	16403000	45416000	57968000	61214000	-1.99855	0.00120921	0.187425
A0A078HE82	GDT1 family protein	BnaA08g19460D	2301300	1939200	2162200	1	1	1	21.0253	3.5197e-05	0.0855871		A0A078HTF2	BnaA02g23540D protein	BnaA02g23540D	7115800	5968300	5521700	14494000	10913000	12925000	-1.0428	0.00448373	0.122628
A0A078GN01	hypothetical protein	BnaC06g06210D	34979000	35229000	31057000	15392000	13072000	12374000	1.31015	0.000246493	0.0849611		A0A078HU21	Methionine aminopeptidase 2	BnaA09g38240D	1	1	1	7827400	6288800	5987700	-22.676	0.000298894	0.137137
A0A078GII6	T-complex protein 1 subunit delta	BnaC05g35160D	161050000	163190000	153370000	104740000	93621000	103560000	0.661662	0.000222607	0.0868938		A0A078HUA4	Dihydroorotase	BnaA01g12680D	1	1	1	9928400	9247800	9618600	-23.1943	1.05607e-06	0.0356364
A0A078GKY6	PRA1 family protein	BnaA09g35570D	36935000	27167000	36205000	18202000	14938000	20112000	0.913515	0.0108243	0.0675724		A0A078HUV4	BnaA02g23510D protein	BnaA02g23510D	4222400	2988400	4041300	7948800	7545100	9383700	-1.14465	0.0025791	0.155073
A0A078GLI9	GDP-L-fucose synthase	BnaA06g12110D	5307600	4635200	4587300	1	1	1	22.2076	3.13921e-05	0.0831551		A0A078JB53	Glutamate-1-semialdehyde 2,1-aminomutase	BnaC03g74650D	345780000	343890000	323530000	580960000	536420000	576570000	-0.741472	0.000138673	0.0669687
A0A078GMK7	Non-specific serine/threonine protein kinase	BnaA05g14440D	227790000	201890000	221090000	152360000	128640000	136910000	0.638955	0.00173438	0.0387669		A0A078HYF5	Threonine synthase	BnaA01g07140D	124190000	122650000	126190000	296890000	292280000	269010000	-1.20199	4.90543e-05	0.0664396
A0A078GMW4	Methyltransferase	BnaA06g13560D	11178000	10762000	12477000	6938700	6751600	9233200	0.586294	0.0157209	0.0956406		A0A078IIX2	hypothetical protein	BnaA05g33110D	3670000	4058300	3870500	5080500	6310000	6105800	-0.593074	0.00772226	0.0729592
A0A078GRS3	hypothetical protein	BnaA06g25670D	50205000	51724000	60044000	38387000	32473000	35141000	0.611675	0.00598519	0.134244		A0A078I3N6	hypothetical protein	BnaA05g12410D	258450000	227940000	237130000	380180000	418950000	381770000	-0.706782	0.000608075	0.11069
A0A078GRW5	Carboxypeptidase	BnaA01g06330D	600690000	527720000	572550000	384720000	341280000	352260000	0.657644	0.00113706	0.0266084		A0A078I4Q4	hypothetical protein	BnaC09g50560D	5291900	5357300	6059500	8900700	7851100	9360000	-0.644102	0.00354669	0.0689217
A0A078JE52	hypothetical protein	BnaA05g37090D	383690000	356840000	360930000	184000000	154150000	176920000	1.09658	9.11237e-05	0.0686432		A0A078I6D5	hypothetical protein	BnaA08g06530D	239390000	202320000	211700000	379860000	316660000	322890000	-0.641674	0.00605281	0.0201471
A0A078GSK1	Xyloglucan endotransglucosylase/hydrolase	BnaA01g06750D	107970000	103930000	85550000	54888000	52149000	60378000	0.829218	0.00405653	0.181536		A0A078I717	hypothetical protein	BnaA07g12810D	1	1	1	28934000	30137000	30783000	-24.8361	6.40929e-07	0.0316242
A0A078GT32	BnaA05g31720D protein	BnaA05g31720D	7611400	8273600	7215700	1	1	1	22.8765	1.53143e-05	0.0694155		A0A078I8A2	hypothetical protein	BnaA07g31780D	47144000	54504000	48930000	85574000	93215000	88315000	-0.826891	0.000247802	0.0331603
A0A078GTG6	hypothetical protein	BnaCnng05330D	30981000	32772000	37480000	1	1	1	25.0081	6.38754e-05	0.0994784		A0A078IC76	Thiamine thiazole synthase, chloroplastic	BnaC09g31160D	20859000	26912000	28077000	60615000	70863000	61880000	-1.35009	0.000566897	0.142429
A0A078GUB6	Aspartate--tRNA ligase	BnaA01g06010D	142160000	145080000	132400000	86402000	93440000	83697000	0.671136	0.000414031	0.0297363		A0A078IEH8	hypothetical protein	BnaA08g11500D	14719000	15630000	16557000	24687000	28802000	22247000	-0.691207	0.00839175	0.166328
A0A078GVV4	Glutathione transferase	BnaA04g17910D	30532000	22451000	31645000	15337000	10688000	17666000	0.953799	0.0183931	0.0799602		A0A078II47	hypothetical protein	BnaA05g20720D	1	1	1	4621400	3744800	3383700	-21.9012	0.000438893	0.154393
A0A078GW61	1,2-dihydroxy-3-keto-5-methylthiopentene dioxygenase	BnaA01g19100D	44151000	43638000	45614000	24355000	19793000	27727000	0.892229	0.000987142	0.152151		A0A078IJ50	BnaC03g34430D protein	BnaC03g34430D	80360000	66861000	75298000	130070000	131490000	142290000	-0.859891	0.000393091	0.105246
A0A078JM39	hypothetical protein	BnaC07g50480D	18116000	18344000	18242000	11711000	11305000	11926000	0.646631	4.45665e-06	0.0315907		A0A078IK08	Thioredoxin-dependent peroxiredoxin	BnaA06g15090D	71155000	68765000	74564000	106730000	132450000	112960000	-0.715279	0.00442717	0.135418
A0A078GYM1	hypothetical protein	BnaA10g13210D	255120000	249750000	226480000	156660000	171040000	131230000	0.672288	0.00338885	0.0837415		A0A078ILH3	hypothetical protein	BnaAnng11170D	1	1	1	13464000	13685000	13971000	-23.7084	7.87966e-08	0.0185047
A0A078GYP6	hypothetical protein	BnaAnng03760D	6903000	6210500	8683900	3039500	3084700	4930600	0.979483	0.0206256	0.126508		A0A078ILZ7	Threonyl-tRNA synthetase	BnaC03g44930D	97145000	106300000	109860000	167760000	167760000	165130000	-0.676235	8.78013e-05	0.0696741
A0A078H0V5	ATP citrate synthase	BnaA08g26420D	15353000	16083000	16265000	9946200	9639700	10913000	0.645262	0.00026831	0.0582877		A0A078IME1	hypothetical protein	BnaA09g51960D	217230000	200670000	231320000	446220000	469070000	558350000	-1.1826	0.00147436	0.0870736
A0A078H0W9	Beta-mannosidase	BnaA08g26670D	1541800	1309900	1232200	1	1	1	20.3766	0.000126705	0.118323		A0A078INL8	hypothetical protein	BnaA05g35590D	8784800	8500500	11000000	15111000	14648000	18772000	-0.778854	0.0114632	0.00517502
A0A078H183	Beta-galactosidase	BnaC03g46870D	3544300	4478400	3886000	1	1	1	21.9206	0.00012985	0.119062		A0A078IQK6	hypothetical protein	BnaA04g16500D	78092000	64499000	67878000	145260000	115390000	115130000	-0.836281	0.00697841	0.0464809
A0A078H1K2	hypothetical protein	BnaA07g03170D	6008500	7106900	5544000	1	1	1	22.5684	0.000178187	0.129038		A0A078IQX2	BnaA09g16080D protein	BnaA09g16080D	493130000	504970000	549830000	801250000	757990000	837460000	-0.630709	0.000597032	0.04171
A0A078H2A9	Eukaryotic translation initiation factor 3 subunit E	BnaC04g24310D	14363000	12404000	17934000	8798300	6747700	9261800	0.849513	0.0208919	0.0860436		A0A078ITZ4	1,4-alpha-glucan branching enzyme	BnaA05g36120D	7670500	7927500	6363300	11509000	13479000	12606000	-0.775539	0.00223067	0.137877
A0A078H395	Acetyltransferase component of pyruvate dehydrogenase complex	BnaC06g07040D	189490000	204750000	181310000	129650000	126700000	112260000	0.642846	0.001382	0.0568439		A0A078IUF9	hypothetical protein	BnaAnng11630D	19667000	21580000	17536000	41751000	48551000	52088000	-1.27638	0.00101616	0.170514
A0A078H4R1	Elongation factor G, chloroplastic	BnaC09g13110D	41040000	41766000	32971000	26506000	25282000	23974000	0.611802	0.0101767	0.0916621		A0A078IWI0	hypothetical protein	BnaC04g54380D	34531000	26441000	30492000	66495000	74373000	65193000	-1.1718	0.000495815	0.187124
A0A078HP01	(S)-2-hydroxy-acid oxidase	BnaA01g29420D	3331700000	3234000000	3449400000	1730300000	1689100000	1762700000	0.950568	1.65253e-05	0.0113547		A0A078JCD7	5-amino-6-(5-phosphoribosylamino)uracil reductase	BnaA06g01460D	1	1	1	3364200	3629600	3356300	-21.7182	2.7431e-06	0.0439488
A0A078H5T3	hypothetical protein	BnaCnng06770D	236300000	365760000	218810000	91799000	102880000	72264000	1.62062	0.0173663	0.16086		A0A078J0K1	hypothetical protein	BnaCnng30450D	9698900	8349700	8079800	15877000	15393000	15703000	-0.846213	0.000181991	0.0891645
A0A078H7Y4	hypothetical protein	BnaC06g29630D	84350000	75378000	67824000	52438000	50535000	43676000	0.633829	0.00786021	0.0377208		A0A078J557	hypothetical protein	BnaA07g38400D	1	1	1	11066000	8965200	12195000	-23.3568	0.000343417	0.160895
A0A078H8F8	hypothetical protein	BnaA09g41570D	16748000	19645000	16941000	13303000	10857000	9572100	0.660933	0.0105028	0.190371		A0A078J862	hypothetical protein	BnaA09g51670D	220000000	229240000	208970000	360230000	352820000	339780000	-0.677653	9.5767e-05	0.0342216
A0A078H8P9	BnaA02g30650D protein	BnaA02g30650D	29634000	33142000	35962000	18997000	20287000	19611000	0.74546	0.00206728	0.0845548		A0A078J8E3	BnaC01g40800D protein	BnaC01g40800D	1	1	1	14303000	14457000	16114000	-23.8344	1.34016e-05	0.0646938
A0A078H962	ADPRibase-Mn	BnaA01g14090D	2850800	2118300	2647000	1	1	1	21.2757	0.000312348	0.148922		A0A078JMR1	Pyruvate kinase	BnaC02g44850D	142100000	162320000	156400000	262540000	265900000	269900000	-0.7928	6.02747e-05	0.0600721
A0A078H9I8	Component of oligomeric Golgi complex 2	BnaA01g14200D	1383200	1206100	1191900	1	1	1	20.2655	3.35572e-05	0.0845642		A0A078JAT9	RNA helicase	BnaA06g39420D	368110000	360310000	333510000	882280000	917610000	837040000	-1.31217	3.32005e-05	0.0318873
A0A078H9W0	3-hydroxyacyl-CoA dehydrogenase	BnaA01g07910D	296450000	283840000	285420000	179410000	155330000	170900000	0.775773	0.000120141	0.0561053		A0A078JCZ3	hypothetical protein	BnaAnng19390D	1242600000	1175200000	829630000	1717600000	1641100000	1603900000	-0.611798	0.0124073	0.179347
A0A078HDB6	BnaA09g41800D protein	BnaA09g41800D	34191000	31640000	40575000	21500000	16018000	20702000	0.869993	0.00706532	0.118355		A0A078JE23	BnaA06g38690D protein	BnaA06g38690D	400810000	429080000	484470000	688610000	713350000	733160000	-0.699957	0.000593286	0.0667173
F8SLT1	BnaA02g16970D protein	MicEmUP3	228670000	254930000	271760000	146250000	145090000	155740000	0.756631	0.0013791	0.0641933		A0A078JHW1	Chalcone-flavonone isomerase family protein	BnaCnng45660D	17145000	17272000	18532000	31006000	25950000	32119000	-0.750417	0.00348704	0.0991151
A0A078HG74	hypothetical protein	BnaC05g10150D	3515400	3481400	3062000	1	1	1	21.677	2.11834e-05	0.0753157		A0A078JI07	hypothetical protein	BnaA06g39560D	58535000	59713000	67457000	82080000	90420000	114500000	-0.628038	0.0288811	0.0951203
A0A078HGB1	Proteasome subunit beta	BnaC08g09900D	65685000	58645000	61699000	40355000	30531000	41101000	0.732196	0.00340483	0.127899		A0A078JIC8	BnaC02g48400D protein	BnaC02g48400D	42888000	45806000	46458000	77232000	77335000	79889000	-0.794734	1.89701e-05	0.033009
A0A078HGZ4	Prolyl endopeptidase	BnaC06g03570D	38079000	39406000	38411000	26900000	21947000	20996000	0.730643	0.00120768	0.136758		A0A078JJ48	hypothetical protein	BnaC04g52450D	1	1	1	11075000	9156200	9636500	-23.2471	6.59626e-05	0.0963588
A0A078HI09	BnaC01g37450D protein	BnaC01g37450D	8253300	10576000	10129000	4149400	5646300	5980000	0.876273	0.00837954	0.0803133		A0A078JMC4	BnaA09g54410D protein	BnaA09g54410D	24614000	27287000	36406000	67103000	62227000	85221000	-1.28072	0.00585226	0.0938246
A0A078HIM9	hypothetical protein	BnaA05g33860D	62109000	68785000	93679000	33970000	32421000	43469000	1.03152	0.0200186	0.0883325		A0A078JQH7	BnaC01g43760D protein	BnaC01g43760D	79509000	84410000	77514000	171970000	154540000	154590000	-0.994714	0.000203009	0.0833705
A0A078HJQ8	BnaA06g19010D protein	BnaA06g19010D	67818000	67249000	73161000	29613000	27167000	32704000	1.21846	8.8995e-05	0.0536042		A0A078JRK0	hypothetical protein	BnaAnng26060D	11433000	14585000	9547000	15765000	21365000	17560000	-0.620819	0.0448193	0.145945
A0A078HJR9	Annexin	BnaAnng04520D	229090000	233030000	217060000	70171000	66241000	67391000	1.73662	5.64417e-06	0.0480814		A0A078JT05	BnaCnng59530D protein	BnaCnng59530D	1	1	1	3325400	2817300	3577300	-21.6276	0.000131675	0.124765
A0A078HK27	Alanine--glyoxylate transaminase	BnaA09g08290D	1322600000	1381800000	1408900000	735540000	745860000	828460000	0.832491	0.000102421	0.0431711		A0A078JUP2	BnaA06g38200D protein (Fragment)	BnaA06g38200D	11723000	10722000	15314000	18961000	21880000	22706000	-0.751003	0.00877554	0.159061
A0A078HKQ3	hypothetical protein	BnaA06g19130D	378520000	382230000	366890000	221250000	276120000	211190000	0.670345	0.00251315	0.122051		A0A078JVG1	Arginyl-tRNA synthetase (Fragment)	BnaCnng64110D	1	1	1	5276000	4950500	4768000	-22.253	4.65684e-06	0.0508372
A0A078HKX6	(S)-2-hydroxy-acid oxidase	BnaA01g29410D	97429000	93901000	69524000	46123000	57958000	41897000	0.837492	0.0186522	0.152204		A0A078JVT3	Prolyl endopeptidase	BnaCnng64630D	33741000	39604000	36007000	51830000	59824000	55701000	-0.613932	0.00253224	0.0122596
A0A078HLM5	hypothetical protein	BnaA10g11070D	37472000	27310000	31444000	21772000	17561000	20963000	0.674364	0.0204881	0.0722948		A0A078JXJ8	hypothetical protein	BnaCnng71670D	1	1	1	95233000	72043000	81666000	-26.3063	0.000248101	0.138451
A0A078HMA2	hypothetical protein	BnaC05g11440D	75701000	73175000	72232000	45700000	47737000	52125000	0.603117	0.00030951	0.0888741		A0A078JYE1	hypothetical protein	BnaCnng74050D	14282000	12753000	11273000	23408000	21460000	18172000	-0.718622	0.00937401	0.0216068
A0A078HMK5	BnaA03g13330D protein	BnaA03g13330D	225690000	213960000	207000000	135000000	124220000	133620000	0.719043	0.0001915	0.0540633		A0A078JZQ5	BnaAnng38950D protein	BnaAnng38950D	26530000	20355000	20360000	54121000	50736000	48532000	-1.1897	0.000394942	0.107555
A0A078HMW0	hypothetical protein	BnaA03g50240D	92537000	80424000	52541000	33074000	38455000	23672000	1.24409	0.0261531	0.158843		A0A078K0J7	BnaAnng40320D protein (Fragment)	BnaAnng40320D	14063000	14556000	13731000	34133000	32378000	37924000	-1.30217	0.000234733	0.107617
A0A078HNQ8	hypothetical protein	BnaA03g50330D	12712000	13599000	11763000	8866700	6978500	6532500	0.766744	0.00419069	0.153475		D1L8M8	DNA-directed RNA polymerase	rpoC2	65700000	74381000	71033000	112730000	119030000	112710000	-0.706356	0.000173315	0.0423981
A0A078HNS0	BnaA01g24810D protein	BnaA01g24810D	17256000	16817000	12985000	1	1	1	23.903	0.000319411	0.149778		D1L8S4	hypothetical protein	rpl14	1351300000	1510400000	1212300000	2414700000	2292600000	2019600000	-0.723496	0.0036675	0.0822604
A0A078HNT9	hypothetical protein	BnaA09g35020D	198090000	251920000	170420000	70821000	97014000	89620000	1.26895	0.00859918	0.19326
A0A078HNZ7	Pectinesterase	BnaA01g29470D	208440000	197520000	185790000	128930000	114760000	145750000	0.603587	0.00369694	0.151876
A0A078HPN8	hypothetical protein	BnaC05g15180D	689020000	631100000	635120000	303090000	290030000	294550000	1.13925	4.84621e-05	0.0284665
A0A078HQ07	hypothetical protein	BnaA04g14130D	244310000	195780000	244060000	154080000	121970000	132590000	0.743482	0.00797466	0.0846558
A0A078HQ83	Alpha-galactosidase	BnaAnng06130D	24389000	25106000	17940000	11195000	8579500	7954400	1.28211	0.00598423	0.167654
A0A078HQQ0	hypothetical protein	BnaA01g29630D	282330000	347530000	336000000	165950000	162560000	187530000	0.904331	0.00224535	0.122766
A0A078HQZ2	BnaC02g00640D protein	BnaC02g00640D	28717000	27773000	25494000	11739000	9411800	8697900	1.45767	0.00019568	0.102941
A0A078HQZ7	Xyloglucan endotransglucosylase/hydrolase	BnaA03g50050D	151550000	143370000	151830000	54733000	48088000	43410000	1.61122	2.01227e-05	0.121565
A0A078HR24	BnaC02g00040D protein	BnaC02g00040D	297040000	320610000	320260000	202080000	216120000	167260000	0.679879	0.00204955	0.15591
A0A078HS28	hypothetical protein	BnaC02g00410D	8145800	8460900	7388200	5682700	5295000	4186000	0.662106	0.00587531	0.103687
A0A078HT08	BnaA02g27870D protein	BnaA02g27870D	6742400	7773900	8773200	2565400	3086400	3586700	1.33395	0.00203814	0.0362305
A0A078HTM7	hypothetical protein	BnaC02g00320D	362160000	379680000	437700000	103620000	90861000	104500000	1.9801	0.000226599	0.100542
A0A078INU6	Cysteine synthase	BnaAnng10750D	4239400	4245200	3343100	1	1	1	21.9107	0.000192953	0.131681
A0A078HXQ5	hypothetical protein	BnaC03g58920D	29263000	29983000	27556000	14593000	13712000	12934000	1.07372	6.16833e-05	0.0440544
A0A078I0H9	hypothetical protein	BnaC04g25100D	32685000	30711000	33736000	18787000	17500000	20199000	0.782053	0.00032903	0.0262467
A0A078I1R8	Beta-galactosidase	BnaA06g22920D	21266000	21350000	16068000	11705000	13155000	9923500	0.754564	0.0158454	0.0670315
A0A078I1U3	hypothetical protein	BnaCnng12010D	267930000	180990000	241680000	123780000	111760000	131010000	0.91384	0.0148623	0.145993
A0A078I281	hypothetical protein	BnaA05g15310D	17984000	21115000	23324000	13469000	12632000	13482000	0.657197	0.00842778	0.134949
A0A078I296	Chlorophyll a-b binding protein, chloroplastic	BnaC04g21740D	2413600000	1748900000	1845600000	1108100000	945310000	1193000000	0.888064	0.0138064	0.169845
A0A078I2K1	Germin-like protein	BnaA02g04960D	767830000	574750000	562210000	437920000	315750000	327440000	0.817119	0.0235579	0.0297066
A0A078I2L6	BnaA05g26160D protein	BnaA05g26160D	29810000	25509000	23282000	15573000	15463000	16973000	0.711243	0.00670253	0.164891
A0A078I5M1	hypothetical protein	BnaC07g24760D	1024400000	815550000	1128700000	638130000	488330000	640540000	0.748505	0.0188198	0.0469219
A0A078JMJ3	BnaCnng51610D protein (Fragment)	BnaCnng51610D	168960000	173550000	174510000	116130000	105910000	115010000	0.617257	8.12296e-05	0.060786
A0A078I5B1	hypothetical protein	BnaA08g02140D	3221700	3943100	4463200	1806300	1647400	1825700	1.13916	0.0043727	0.16663
A0A078IPU9	hypothetical protein	BnaCnng24150D	56112000	57874000	74247000	32153000	35720000	34154000	0.883569	0.00804871	0.157275
A0A078I6L7	BnaC09g11030D protein	BnaC09g11030D	7141700	6131100	7874700	4146600	3951600	3883500	0.819655	0.00394877	0.136513
A0A078I7J9	Sulfotransferase	BnaC02g22640D	14515000	9242300	12169000	5900600	4542000	5531800	1.16928	0.0135416	0.0960326
A0A078I8K8	V-type proton ATPase subunit	BnaA02g29360D	27980000	28793000	30857000	16037000	13497000	16049000	0.942929	0.000312889	0.1006
A0A078I8X2	Sinigrinase	BnaC01g31650D	36881000	38592000	37741000	4218600	3805300	3376700	3.31187	4.14611e-07	0.121925
A0A078I9F4	Superoxide dismutase	BnaC02g42190D	20942000	16751000	14689000	12548000	10053000	11068000	0.63765	0.034351	0.126479
A0A078JS81	hypothetical protein	BnaCnng68480D	81014000	68772000	63462000	40844000	34288000	42842000	0.854063	0.00542681	0.162634
A0A078IAG5	hypothetical protein	BnaA08g05310D	18490000	19723000	16603000	10873000	8020200	7981200	1.02836	0.0021219	0.182362
A0A078IAY5	BnaC02g41910D protein	BnaC02g41910D	43518000	42661000	39485000	30710000	23380000	24920000	0.669464	0.00363802	0.12736
A0A078IBC5	hypothetical protein	BnaA04g15490D	44508000	42429000	43182000	26367000	24263000	24471000	0.792928	3.48688e-05	0.0233151
A0A078IBM6	BnaA03g17030D protein	BnaA03g17030D	11007000	11026000	8943800	1	1	1	23.2997	0.000116776	0.115898
A0A078IBN8	BnaA07g10530D protein	BnaA07g10530D	32587000	35897000	30470000	21753000	18358000	19453000	0.732317	0.00216468	0.147441
A0A078ICT4	Sinigrinase	BnaC04g03780D	29384000	37139000	30297000	10795000	11393000	10271000	1.57669	0.000964821	0.0906731
A0A078IEI5	V-type proton ATPase subunit H	BnaA03g50930D	118420000	125990000	112480000	63791000	63211000	69917000	0.857877	0.000280267	0.107091
A0A078IFF7	BnaAnng09450D protein	BnaAnng09450D	3652500	4016600	4857700	1	1	1	21.9936	0.000305141	0.148034
A0A078IFG6	hypothetical protein	BnaA09g23090D	290670000	322640000	179840000	91451000	138340000	80086000	1.3559	0.0262368	0.199344
A0A078IFI4	hypothetical protein	BnaC06g01990D	66874000	56558000	48347000	38396000	36784000	27209000	0.746493	0.0224381	0.0766647
A0A078IGW7	BnaC04g40340D protein	BnaC04g40340D	56449000	55430000	53148000	35321000	37046000	33444000	0.641212	0.000158016	0.0361424
A0A078IHF0	hypothetical protein	BnaA09g00050D	11998000	8992600	9564300	6716500	5669600	6602900	0.68624	0.0170049	0.105719
A0A078IIC0	hypothetical protein	BnaA02g16870D	216870000	302660000	248060000	163490000	172360000	149930000	0.660033	0.0222356	0.142162
A0A078IJJ1	BnaA09g55270D protein	BnaA09g55270D	180380000	130450000	146420000	69970000	54495000	69420000	1.23778	0.00487079	0.10006
A0A078IKB6	BnaC06g24230D protein	BnaC06g24230D	109440000	103670000	116860000	62541000	60725000	65364000	0.806776	0.000311831	0.0230726
A0A078ILA7	Lipoxygenase	BnaA02g16020D	3628700	3641800	3014800	1	1	1	21.7091	7.76131e-05	0.104502
A0A078INP3	BnaC05g47750D protein	BnaC05g47750D	33314000	25225000	43312000	11199000	6527100	11975000	1.77787	0.0119479	0.131776
A0A078IP83	hypothetical protein	BnaCnng19800D	10348000	9917800	11388000	1	1	1	23.3309	1.73609e-05	0.0716391
A0A078IQQ0	hypothetical protein	BnaA06g01390D	783940000	698640000	811480000	128910000	110390000	131520000	2.62911	5.00047e-05	0.0202494
A0A078IQY1	BnaA09g16180D protein	BnaA09g16180D	9409400	8701100	12376000	1	1	1	23.2767	0.000833862	0.191856
A0A078IQZ8	hypothetical protein	BnaC03g77160D	55584000	63470000	58379000	33938000	31926000	37092000	0.785246	0.000839624	0.128634
A0A078IR79	CCT-epsilon	BnaA07g36780D	109880000	90629000	114770000	64404000	62630000	78661000	0.616122	0.0150618	0.0951114
A0A078IS25	BnaC05g52030D protein	BnaC05g52030D	154190000	166090000	163890000	98609000	87780000	104960000	0.732765	0.000490667	0.113775
A0A078ISE3	hypothetical protein	BnaA09g15680D	92459000	84218000	97051000	27518000	26609000	27006000	1.75438	6.92591e-05	0.0636323
A0A078IWZ2	hypothetical protein	BnaA07g38170D	13995000	15643000	14571000	7932400	9393300	8673300	0.765884	0.000694229	0.0313548
A0A078ISW8	hypothetical protein	BnaC03g61120D	10775000	11937000	11504000	6788800	6395000	8754000	0.641252	0.00704598	0.173813
A0A078IT58	BnaCnng26760D protein	BnaCnng26760D	75989000	66751000	71738000	41361000	36108000	36818000	0.908168	0.000440259	0.03258
A0A078IU37	Sinigrinase	BnaA06g01540D	23243000	36937000	22350000	12752000	14857000	10483000	1.11543	0.0387312	0.154632
A0A078IUA1	hypothetical protein	BnaC04g00160D	68474000	76803000	64387000	20848000	21094000	21041000	1.73504	0.000180395	0.0880135
A0A078IVN3	hypothetical protein	BnaCnng26110D	10244000	10793000	9249000	5518300	7736300	6391300	0.624423	0.0107969	0.161304
A0A078IWF3	BnaA06g38140D protein	BnaA06g38140D	61122000	58523000	40365000	20219000	24445000	18195000	1.34797	0.00881591	0.166203
A0A078IWT5	BnaAnng13250D protein	BnaAnng13250D	15472000	14633000	15687000	9072300	8066500	8762700	0.82206	0.000111028	0.0322595
A0A078IXT6	Branched-chain-amino-acid aminotransferase	BnaA09g57250D	17577000	22236000	19994000	9165700	10577000	10403000	0.988362	0.0022171	0.0532025
A0A078IXU2	BnaA06g38800D protein	BnaA06g38800D	13726000	12370000	12420000	7928000	7115400	8025800	0.73949	0.000625967	0.0647278
A0A078IYZ0	BnaC02g03490D protein	BnaC02g03490D	110970000	119350000	110070000	44986000	50002000	52282000	1.20873	6.1179e-05	0.0818556
A0A078IZ56	hypothetical protein	BnaCnng27510D	32136000	32008000	30936000	18989000	18136000	21286000	0.702902	0.000272296	0.0995883
A0A078IZG1	Acyl-coenzyme A oxidase	BnaA10g28060D	132300000	141280000	118600000	84127000	91567000	80863000	0.612237	0.00348357	0.0357785
A0A078IZN9	hypothetical protein	BnaC04g55830D	290820000	201530000	246990000	135180000	128210000	152420000	0.830314	0.0157385	0.180469
A0A078J031	hypothetical protein	BnaAnng14060D	6667700	6470700	7365200	1	1	1	22.7044	1.47552e-05	0.0687696
A0A078J0B6	hypothetical protein	BnaA09g55770D	47045000	53573000	48371000	24453000	26920000	22392000	1.0142	0.00046179	0.0602045
A0A078J0C6	BnaC07g50320D protein	BnaC07g50320D	290880000	273990000	280880000	148980000	156400000	152750000	0.884474	1.74461e-05	0.0544492
A0A078J0D9	hypothetical protein	BnaC03g12480D	179020000	160260000	197800000	86996000	88673000	97520000	0.975238	0.00147751	0.0696869
A0A078J1R4	BnaA06g38130D protein	BnaA06g38130D	19098000	24088000	23098000	1	1	1	24.3972	0.000132069	0.119575
A0A078J1V7	hypothetical protein	BnaC04g53580D	13195000	11589000	14834000	4802000	3914600	4722300	1.55974	0.000874717	0.0667631
A0A078J1X1	hypothetical protein	BnaC04g55840D	99067000	72137000	87823000	65176000	42413000	55195000	0.670144	0.0348459	0.0567942
A0A078J273	Protein transport protein SEC23	BnaC08g49290D	169580000	129890000	170620000	69857000	66534000	74199000	1.1585	0.00312301	0.11046
A0A078J2U0	hypothetical protein	BnaA09g55550D	172970000	136960000	156290000	95161000	67574000	115270000	0.7459	0.0222401	0.198053
A0A078J3I9	hypothetical protein	BnaC04g52130D	64835000	59661000	81859000	39190000	44350000	44234000	0.691534	0.0193289	0.157586
A0A078J576	Aldehyde dehydrogenase (NAD(+))	BnaC03g78230D	40682000	38686000	42424000	12886000	12121000	13435000	1.66366	1.7122e-05	0.006242
A0A078J758	hypothetical protein	BnaA05g34810D	6288400	5283500	6438400	1	1	1	22.5174	7.79101e-05	0.104603
A0A078J7E6	GTP cyclohydrolase II	BnaA02g06860D	55759000	53642000	47500000	35964000	28925000	25708000	0.792319	0.00483606	0.0991706
A0A078J7I5	Lipoxygenase	BnaA07g38550D	773520000	672200000	594560000	302760000	353140000	312640000	1.07488	0.00271708	0.177635
A0A078JPM9	hypothetical protein	BnaAnng30740D	36560000	36498000	28048000	14529000	14725000	11322000	1.31717	0.00265691	0.00889934
A0A078JAI8	BnaA03g56710D protein	BnaA03g56710D	89531000	91581000	78120000	35628000	40941000	28302000	1.30563	0.0007602	0.104578
A0A078JCL4	hypothetical protein	BnaA06g39340D	239890000	249680000	205970000	64282000	61939000	67065000	1.8474	0.000231003	0.135999
A0A078JFT9	Glutathione transferase	BnaCnng47740D	78661000	65442000	71106000	5479700	5163900	4235600	3.85437	6.46638e-05	0.141644
A0A078JG21	BnaAnng19500D protein	BnaAnng19500D	31119000	39252000	34678000	20328000	21988000	22190000	0.703557	0.00509317	0.0851844
A0A078JH63	BnaA06g37870D protein	BnaA06g37870D	29480000	30298000	27483000	5865200	5534600	5378500	2.37874	1.0108e-05	0.0457865
A0A078JHB1	BnaAnng21250D protein	BnaAnng21250D	83137000	83868000	71139000	49945000	54975000	45884000	0.65916	0.0040035	0.0469129
A0A078JHR8	hypothetical protein	BnaA06g39630D	17891000	17999000	15949000	12381000	11835000	7953800	0.688331	0.0132153	0.183405
A0A078JLX5	Phenylalanine ammonia-lyase	BnaCnng52250D	55602000	52637000	41991000	28938000	36829000	30735000	0.638542	0.0199051	0.193342
A0A078JM60	Alkyl transferase	BnaCnng56890D	17283000	15964000	13932000	8945000	8642200	10171000	0.765231	0.00390846	0.176624
A0A078JM65	3-hydroxyacyl-CoA dehydrogenase	BnaA08g30740D	27483000	24261000	22481000	17405000	14719000	16157000	0.62045	0.00642876	0.0863241
A0A078JMJ5	hypothetical protein	BnaAnng25870D	7575300	7429100	8241400	4302100	4218000	5779500	0.700995	0.00619184	0.117296
A0A078JNP0	4-hydroxy-4-methyl-2-oxoglutarate aldolase	BnaAnng29540D	358190000	347730000	324230000	195910000	240270000	246530000	0.59351	0.00354708	0.174129
A0A078JP58	BnaA06g37450D protein	BnaA06g37450D	10864000	10591000	10525000	1	1	1	23.3457	5.38317e-08	0.0168597
A0A078JQQ7	hypothetical protein	BnaCnng62090D	33197000	31504000	32706000	17649000	18219000	19858000	0.805675	7.51439e-05	0.0677328
A0A078JRC8	BnaA07g38710D protein	BnaA07g38710D	1347900	1448400	1389700	1	1	1	20.4122	1.13928e-06	0.0361822
A0A078JRS6	BnaCnng64010D protein (Fragment)	BnaCnng64010D	51483000	46522000	47430000	27944000	25846000	26751000	0.852579	0.000191594	0.0193661
A0A078JT79	hypothetical protein	BnaCnng66500D	5520500000	5290800000	4080500000	1938300000	1855600000	1730700000	1.43058	0.00227925	0.105762
A0A078JT91	Glutathione peroxidase	BnaAnng31150D	1662500000	1287000000	1330100000	1046800000	893740000	836810000	0.623767	0.0202664	0.0558208
A0A078JWW3	hypothetical protein	BnaCnng76180D	152930000	148070000	143070000	61280000	61376000	51640000	1.34925	3.10351e-05	0.0732088
A0A078JY23	BnaCnng72220D protein	BnaCnng72220D	252600000	203170000	239380000	58217000	58635000	62885000	1.95144	0.000318836	0.113799
A0A078JZC6	Lipoxygenase (Fragment)	BnaCnng70330D	5728200	5360500	6811900	1	1	1	22.5085	0.000164597	0.126458
A0A078K307	BnaAnng40470D protein (Fragment)	BnaAnng40470D	23779000	23942000	23539000	14210000	11746000	14590000	0.813533	0.000339237	0.129564
C3S7H3	hypothetical protein	CLO3	324160000	283140000	304040000	151320000	137690000	154110000	1.04029	0.000266328	0.0411599
D1L8U3	NADH-quinone oxidoreductase subunit I	ndhI	430200000	366100000	404900000	264070000	207650000	265640000	0.704035	0.00440198	0.0730437
P93063	hypothetical protein	BnaA06g01430D	570770000	555090000	555790000	294070000	299160000	346190000	0.840035	0.000140802	0.0968237
P93064	hypothetical protein	BnaC06g06760D	20737000	33025000	21233000	11544000	14145000	12811000	0.961936	0.0408353	0.185419
P93837	hypothetical protein	BnaCnng09670D	3496800	3980900	4565900	1	1	1	21.9368	0.000202734	0.133351
Q9XHG6	hypothetical protein	PIP2	236550000	277350000	353650000	141740000	172530000	156430000	0.882139	0.0202712	0.195438

## Sheet: (-P,W10)VS(-P,5;1a)
Up-regulated													Down-regulated
Protein information			(-P,W10)			(-P,5;1a)			(-P,W10)/(-P,5;1a)				Protein information			(-P,W10)			(-P,5;1a)			(-P,W10)/(-P,5;1a)
Majority protein IDs	Protein description	Gene name	(-P,W10)_1	(-P,W10)_2	(-P,W10)_3	(-P,5;1a)_1	(-P,5;1a)_2	(-P,5;1a)_3	log2(Ratio)	P value	CV		Majority protein IDs	Protein description	Gene name	(-P,W10)_1	(-P,W10)_2	(-P,W10)_3	(-P,5;1a)_1	(-P,5;1a)_2	(-P,5;1a)_3	log2(Ratio)	P value	CV
A0A078BXJ1	Glucan endo-1,3-beta-D-glucosidase	BnaCnng07500D	220870000	205960000	225340000	56878000	59572000	71066000	1.79823	2.91337e-05	0.102303		A0A078DES1	Malate dehydrogenase	BnaC02g00740D	654370000	616920000	652630000	855440000	1014600000	1060400000	-0.607068	0.00608531	0.133564
A0A078EZQ9	hypothetical protein	BnaC06g14990D	45292000	39357000	24699000	15273000	11563000	7156100	1.68566	0.0185786	0.0818232		A0A078F3D2	hypothetical protein	BnaA07g25630D	16144000	17367000	16396000	29145000	30633000	24861000	-0.76208	0.00282286	0.0970113
A0A078HMI5	hypothetical protein	BnaC08g20000D	70651000	79773000	96248000	53615000	50323000	58386000	0.603718	0.0231084	0.115716		A0A078F5H6	BnaA05g13150D protein	BnaA05g13150D	62050000	62352000	58013000	181350000	190700000	154390000	-1.52904	0.000473964	0.0716876
A0A078F3L6	BnaA02g05160D protein	BnaA02g05160D	657690000	699730000	690640000	278660000	266780000	290860000	1.29217	9.98869e-06	0.0602278		A0A078F5M4	Acid phosphatase	BnaC03g54660D	93983000	74423000	89110000	168030000	145320000	160040000	-0.878367	0.00125895	0.0489119
A0A078F449	Peroxidase	BnaA06g16150D	107740000	116880000	110350000	39513000	38034000	35732000	1.56415	1.47217e-05	0.0690252		A0A078F9A1	hypothetical protein	BnaC07g34190D	61384000	57912000	46138000	116010000	123720000	109190000	-1.07664	0.000606178	0.112998
A0A078F4B9	hypothetical protein	BnaA05g13930D	22435000	16566000	18685000	1	1	1	24.1968	0.000361089	0.154563		A0A078F9X3	hypothetical protein	BnaA05g28340D	177170000	163270000	122490000	300770000	261590000	194750000	-0.709709	0.0488494	0.0354738
A0A078F508	BnaA06g16270D protein	BnaA06g16270D	148170000	162470000	116550000	100520000	96524000	85677000	0.595499	0.0279411	0.108755		A0A078FA32	BnaC05g04790D protein	BnaC05g04790D	37770000	38028000	39000000	83093000	94932000	90064000	-1.22361	0.000121811	0.0632722
A0A078F5X4	Formate dehydrogenase, mitochondrial	BnaC09g42760D	98231000	85458000	82124000	47313000	35710000	42764000	1.07943	0.00143289	0.113098		A0A078FAQ2	BnaCnng03870D protein	BnaCnng03870D	35337000	31382000	33729000	64700000	46778000	58776000	-0.76124	0.0125192	0.109696
A0A078F7A7	BnaC08g11440D protein	BnaC08g11440D	165880000	144060000	145970000	92742000	90355000	93337000	0.721814	0.00104932	0.0739239		A0A078FBP0	hypothetical protein	BnaCnng03180D	1	1	1	3539100	2927600	3870200	-21.7163	0.000237088	0.145476
A0A078F7G0	hypothetical protein	BnaC01g30540D	42849000	35189000	37792000	14242000	16419000	14949000	1.34459	0.000559883	0.16938		A0A078FDB8	Beta-hexosaminidase	BnaC08g44330D	1	1	1	7884900	6962000	7146900	-22.8056	1.2991e-05	0.0645602
A0A078F8H1	3-hydroxyacyl-CoA dehydrogenase	BnaC03g34950D	176950000	190470000	186800000	113720000	116420000	105450000	0.723759	0.000151963	0.0658196		A0A078FEN2	hypothetical protein	BnaC07g15930D	6242400	6172100	6072300	16467000	16480000	15938000	-1.4029	6.68593e-07	0.00879623
A0A078F9H1	BnaC07g33390D protein	BnaC07g33390D	19654000	15559000	17273000	10913000	8653600	11027000	0.778703	0.00673971	0.0781502		A0A078HXM5	1,3-beta-glucan synthase	BnaA05g11020D	1	1	1	495930000	377680000	361480000	-28.617	0.000628397	0.162764
A0A078F9K5	hypothetical protein	BnaC07g32940D	15610000	18468000	14526000	9061200	10889000	10432000	0.677849	0.00944335	0.1144		A0A078FJC3	Beta-amylase	BnaC04g12480D	58003000	61963000	50077000	86239000	90233000	84264000	-0.61669	0.00150775	0.0764487
A0A078F9T6	hypothetical protein	BnaC09g43820D	3211900	3037900	2793000	1	1	1	21.5234	1.567e-05	0.0698172		A0A078HQM9	SKP1-like protein	BnaA02g17620D	1	1	1	13123000	9971700	9428800	-23.37	0.000709765	0.168142
A0A078FDE2	BnaA03g46660D protein	BnaA03g46660D	13489000000	14942000000	14393000000	7289800000	7603300000	6652300000	0.99104	0.000152217	0.0795047		A0A078G9Q0	hypothetical protein	BnaA04g06040D	14917000	13338000	12484000	24645000	20915000	17160000	-0.622515	0.0322703	0.0963968
A0A078FDM3	hypothetical protein	BnaC07g13200D	93913000	69818000	75682000	39339000	27212000	27335000	1.35052	0.00426443	0.0741433		A0A078FLD4	ATP-dependent Clp protease proteolytic subunit	BnaC05g01290D	67761000	56766000	49358000	122200000	89922000	92023000	-0.806626	0.0207339	0.0877706
A0A078FDT6	BnaC05g04860D protein	BnaC05g04860D	22658000	23981000	23013000	9566800	10297000	10922000	1.1779	2.01733e-05	0.0621201		A0A078FLI1	hypothetical protein	BnaA09g43540D	380730000	309070000	333950000	574340000	580260000	562850000	-0.746405	0.000432896	0.109311
A0A078FEJ9	BnaC06g12940D protein	BnaC06g12940D	414680000	431770000	368820000	164070000	179220000	163880000	1.26074	0.000265577	0.0579961		A0A078K1N9	hypothetical protein	BnaAnng42000D	4203200	3323700	3626300	9761500	8870500	10514000	-1.38584	0.000375289	0.113465
A0A078FF12	hypothetical protein	BnaC06g31770D	112850000	90492000	111610000	14943000	11442000	11283000	3.06372	0.000230448	0.149169		A0A078FQZ9	BnaC06g07900D protein	BnaC06g07900D	300680000	243020000	269740000	479430000	406550000	385090000	-0.643936	0.00992004	0.0824089
A0A078FFJ4	hypothetical protein	BnaC03g58160D	3453400	3188900	3207200	1	1	1	21.6467	2.71911e-06	0.0449901		A0A078FR90	hypothetical protein	BnaA07g08020D	1	1	1	4066000	4830500	3829600	-22.0163	0.000149141	0.117245
A0A078FHL1	hypothetical protein	BnaC06g31960D	240330000	205010000	228760000	142970000	101200000	110150000	0.92791	0.00289748	0.111688		A0A078FSM1	hypothetical protein	BnaA04g12590D	69988000	73209000	80531000	108430000	114070000	117650000	-0.604425	0.000704761	0.0360084
A0A078FII3	Asparagine--tRNA ligase	BnaC03g13340D	20051000	16855000	20509000	8345300	6393200	9351300	1.25301	0.00152186	0.0919725		A0A078FTH7	hypothetical protein	BnaA08g28770D	599310000	618460000	598720000	1579100000	1527100000	1568300000	-1.36366	6.2419e-07	0.036269
A0A078FJ07	BnaC03g60190D protein	BnaC03g60190D	37280000	24884000	30584000	22200000	17099000	17157000	0.716189	0.037882	0.102083		A0A078FTJ6	Eukaryotic translation initiation factor 5A	BnaA09g29060D	1	1	1	19317000	15185000	19898000	-24.1121	0.000257312	0.153727
A0A078FJ52	Beta-galactosidase	BnaC04g26290D	114980000	121940000	110440000	53752000	53225000	54937000	1.1012	5.2721e-05	0.0654564		A0A078FYX1	BnaC05g02540D protein	BnaC05g02540D	29417000	30252000	35230000	69590000	68086000	75654000	-1.16862	0.000177924	0.0483459
A0A078FJL2	hypothetical protein	BnaC06g13860D	185200000	178600000	192190000	113190000	112160000	103320000	0.758419	0.00011234	0.0846768		A0A078G053	BnaA09g07440D protein	BnaA09g07440D	20491000	14854000	11622000	90711000	72163000	76487000	-2.34947	0.000484754	0.196554
A0A078FLW2	Phospholipase D	BnaC09g23730D	10856000	8825300	7639400	1	1	1	23.1185	0.00063308	0.178621		A0A078G0P4	BnaA01g26230D protein	BnaA01g26230D	1885700000	2127000000	2053500000	3651000000	3751300000	3832300000	-0.889084	4.12271e-05	0.0472167
A0A078FMQ4	hypothetical protein	BnaA07g09010D	6061900	6188400	7161100	1	1	1	22.6254	4.88254e-05	0.0929517		A0A078G1H5	Phenylalanine ammonia-lyase	BnaA04g21240D	1	1	1	14780000	13337000	17582000	-23.8607	0.00025716	0.13693
A0A078FNI4	BnaC09g39180D protein	BnaC09g39180D	3875500	4019800	4304700	1	1	1	21.9554	5.5109e-06	0.053706		A0A078G5I5	BnaC08g14540D protein	BnaC08g14540D	15044000	12179000	14601000	27098000	17479000	23410000	-0.700928	0.0412901	0.113267
A0A078FPD5	BnaA08g13190D protein	BnaA08g13190D	26815000	26366000	33130000	20106000	15723000	20923000	0.604873	0.0221961	0.115874		A0A078G607	hypothetical protein	BnaC09g00010D	336480000	341340000	226430000	537890000	463540000	449680000	-0.682363	0.0171867	0.187297
A0A078FQB4	hypothetical protein	BnaC03g44150D	348640000	409910000	361310000	211840000	220740000	190230000	0.846454	0.00133467	0.0754315		A0A078G858	hypothetical protein	BnaC09g47360D	6214400	6430500	6290700	9156200	12382000	11610000	-0.807829	0.00827138	0.148723
A0A078FR95	RNA helicase	BnaC04g48400D	149400000	148580000	143410000	85897000	87308000	74166000	0.835378	0.000144497	0.0694642		A0A078HZH9	BnaC06g01810D protein	BnaC06g01810D	55004000	47339000	48816000	146670000	96396000	105640000	-1.20594	0.0135446	0.136445
A0A078FUB7	3-oxoacyl-[acyl-carrier-protein] reductase	BnaA02g12410D	25236000	22042000	21226000	13027000	15643000	12235000	0.743911	0.00452756	0.199285		A0A078GA67	BnaC02g25900D protein	BnaC02g25900D	28532000	26392000	31281000	41099000	46286000	46631000	-0.636562	0.00220819	0.102159
A0A078FV00	Vesicle-fusing ATPase	BnaA09g20150D	26213000	28703000	23652000	18689000	16436000	15225000	0.64195	0.00611028	0.157326		A0A078GB79	BnaC01g24110D protein	BnaC01g24110D	23294000	21374000	22576000	49280000	30983000	38879000	-0.825205	0.0314666	0.186875
A0A078FVH8	hypothetical protein	BnaC09g40930D	139870000	152960000	138090000	75542000	76557000	75309000	0.922137	0.000134371	0.109925		A0A078GBI0	Beta-amylase	BnaA08g05660D	6184300	6038000	6509500	10361000	8627600	10003000	-0.630145	0.00332369	0.0793342
A0A078FYB1	hypothetical protein	BnaA01g23550D	25566000	26273000	24736000	1	1	1	24.6054	5.49032e-07	0.0475929		A0A078GBR0	Alanine--tRNA ligase	BnaA06g02930D	585130000	569570000	546930000	1028400000	1112400000	1144800000	-0.949239	0.000131556	0.0886822
A0A078FYC0	BnaA01g23700D protein	BnaA01g23700D	307330000	240170000	270430000	168580000	152720000	146890000	0.804883	0.00469773	0.0301399		A0A078GBV3	BnaC03g23220D protein	BnaC03g23220D	1	1	1	2531800	2882000	2337900	-21.3011	8.43446e-05	0.104169
A0A078J9I5	BnaA10g27790D protein	BnaA10g27790D	5439900	4750700	3872800	1	1	1	22.1605	0.000494161	0.0859608		A0A078I519	Peptide-methionine (R)-S-oxide reductase	BnaC06g06480D	69600000	64620000	72495000	160910000	115620000	147210000	-1.03554	0.00601744	0.127788
A0A078G029	hypothetical protein	BnaA09g07690D	16153000	21460000	21287000	11130000	11277000	10195000	0.853307	0.00780214	0.16755		A0A078GDE6	Superoxide dismutase	BnaC08g42970D	106190000	113950000	142100000	218750000	244160000	307540000	-1.08876	0.00888353	0.0262629
A0A078G1I3	Beta-galactosidase	BnaA04g19060D	6560800	5932000	4653300	1	1	1	22.4464	0.000523642	0.180541		A0A078HF71	Aldehyde dehydrogenase	BnaC03g61970D	37849000	31486000	37618000	79466000	78871000	65892000	-1.068	0.00133212	0.178366
A0A078G4Q6	hypothetical protein	BnaA09g03040D	30784000	30037000	31041000	1	1	1	24.868	5.60722e-08	0.170073		A0A078GE38	BnaA01g18410D protein	BnaA01g18410D	51258000	53715000	44781000	82052000	76599000	91511000	-0.740268	0.00280224	0.177327
A0A078G5E5	hypothetical protein	BnaC08g13820D	160860000	138520000	127940000	84273000	83388000	80709000	0.782826	0.00363137	0.0170325		A0A078GEC9	hypothetical protein	BnaC03g40860D	146000000	133550000	140440000	259240000	278140000	240610000	-0.889397	0.000473406	0.101084
A0A078G6Z4	BnaA02g09170D protein	BnaA02g09170D	23234000	29518000	29283000	15769000	13972000	14968000	0.875674	0.00421875	0.0984758		A0A078GF67	hypothetical protein	BnaC06g18520D	42093000	46560000	55429000	125750000	118440000	159450000	-1.48618	0.00282022	0.0855434
A0A078G7T4	Calcium-transporting ATPase	BnaA02g08330D	208700000	218620000	209080000	125960000	109760000	132710000	0.788543	0.000291207	0.180382		A0A078GFE6	hypothetical protein	BnaC06g04300D	1	1	1	29910000	28157000	26353000	-24.7461	1.05449e-05	0.0633877
A0A078G8K7	hypothetical protein	BnaA09g44850D	11850000	9063400	10337000	1	1	1	23.3124	0.000206144	0.126714		A0A078JYZ5	BnaCnng75040D protein (Fragment)	BnaCnng75040D	3717100	4501700	3544700	19243000	25225000	22770000	-2.51496	0.000464909	0.107476
A0A078G9V3	hypothetical protein	BnaA06g20710D	416530000	343990000	355270000	262260000	238060000	235870000	0.599915	0.00626815	0.13392		A0A078GK30	Peroxidase	BnaA04g12860D	1	1	1	8421700	7538100	8123100	-22.9365	6.50638e-06	0.0570243
A0A078GAL1	Peptidyl-prolyl cis-trans isomerase	BnaA06g37360D	784710000	870360000	1181800000	296380000	309240000	523710000	1.32883	0.0157919	0.0475048		A0A078GM74	Calcyclin-binding protein	BnaA09g26480D	1	1	1	8531400	9916300	10447000	-23.1993	7.24194e-05	0.107332
A0A078GBB1	hypothetical protein	BnaC08g42630D	423620000	415700000	329530000	256050000	221980000	244070000	0.694819	0.00936498	0.111301		A0A078GPS4	hypothetical protein	BnaC02g36400D	1	1	1	3433500	3089900	4121700	-21.7587	0.00030542	0.142666
A0A078GC10	BnaA06g01980D protein	BnaA06g01980D	52665000	50227000	46252000	1	1	1	25.5672	1.1871e-05	0.161433		A0A078GQB5	hypothetical protein	BnaC04g51420D	81723000	85611000	86990000	179230000	176430000	177850000	-1.06885	7.86822e-07	0.0380158
A0A078GCQ3	hypothetical protein	BnaA04g05980D	38888000	41450000	37968000	22900000	20302000	19338000	0.919672	0.000236722	0.0651126		A0A078GR53	BnaUnng00290D protein	BnaUnng00290D	1	1	1	5545000	4397500	4461100	-22.195	0.000208619	0.124784
A0A078GCU6	hypothetical protein	BnaA04g05950D	18958000	22833000	18231000	10332000	10230000	11294000	0.913926	0.00306885	0.0946995		A0A078GSL2	hypothetical protein	BnaA09g28340D	1	1	1	8859900	9031000	8683100	-23.0785	9.90763e-08	0.0196486
A0A078GFK6	hypothetical protein	BnaC02g29610D	91085000	77157000	85968000	52571000	48153000	51012000	0.744457	0.00132218	0.165309		A0A078GTG6	hypothetical protein	BnaCnng05330D	1	1	1	37421000	37404000	36438000	-25.1444	3.53063e-08	0.0153059
A0A078GIF5	hypothetical protein	BnaC02g39790D	5131800	4914600	5313900	1	1	1	22.2877	1.54396e-06	0.039407		A0A078GU91	BnaC07g32870D protein	BnaC07g32870D	1	1	1	3777100	2806300	2667500	-21.5562	0.000906132	0.177607
A0A078J1H4	BnaCnng29340D protein	BnaCnng29340D	5352800	5968200	4758300	4084900	3241100	3331600	0.593322	0.0147559	0.0390436		A0A078GWE3	hypothetical protein	BnaC07g16850D	1	1	1	9017800	7039200	7992000	-22.9345	0.000149675	0.123819
A0A078GM34	hypothetical protein	BnaA09g27920D	5778000	5208600	8871900	2233200	1991500	2415500	1.58046	0.0183181	0.182661		A0A078GYM2	hypothetical protein	BnaC04g31650D	1	1	1	21589000	28747000	23877000	-24.5602	0.000303117	0.141907
A0A078GM99	BnaC09g42220D protein	BnaC09g42220D	229410000	208800000	213030000	155380000	116530000	139740000	0.661771	0.00347786	0.10636		A0A078GZ58	BnaA03g48990D protein	BnaA03g48990D	30284000	31479000	36156000	55632000	58200000	57908000	-0.810565	0.00023488	0.0828797
A0A078GRH6	Peptidyl-prolyl cis-trans isomerase	BnaA09g35540D	80238000	86561000	85413000	52291000	57153000	48066000	0.679193	0.000641955	0.0908311		A0A078GZ59	BnaC07g16860D protein	BnaC07g16860D	17202000	18113000	18211000	28598000	28727000	29403000	-0.696258	1.08579e-05	0.023712
A0A078GRK8	BnaA05g32160D protein	BnaA05g32160D	80049000	59420000	75788000	47021000	42116000	50114000	0.628372	0.0194594	0.0959888		A0A078H0L2	BnaA01g17490D protein	BnaA01g17490D	8798600	8482300	9026600	13609000	13037000	14045000	-0.629236	0.000133334	0.00614194
A0A078GT07	Pectinesterase	BnaC03g66720D	184910000	151940000	183270000	92035000	73998000	80488000	1.07713	0.00158498	0.0679584		A0A078H195	Ribosomal protein	BnaA04g15900D	105340000	89322000	98230000	170440000	177780000	165020000	-0.809265	0.000243903	0.107085
A0A078GUB6	Aspartate--tRNA ligase	BnaA01g06010D	114400000	129520000	112060000	66746000	67728000	60250000	0.870365	0.000833666	0.0562164		A0A078H2A9	Eukaryotic translation initiation factor 3 subunit E	BnaC04g24310D	4195600	3875300	7123300	9537600	9421400	12998000	-1.07261	0.0232985	0.154594
A0A078GWA6	BnaC05g31840D protein	BnaC05g31840D	19117000	21848000	23942000	14064000	12238000	16324000	0.60664	0.0153599	0.144131		A0A078H348	UDP-glucose 4-epimerase	BnaC08g15730D	27690000	23546000	15741000	53657000	44498000	33957000	-0.980024	0.0314137	0.0690214
A0A078JLI7	hypothetical protein	BnaC06g41070D	869990000	764910000	775970000	376590000	412260000	310950000	1.13231	0.000609435	0.148335		A0A078H5R4	Histone H4	BnaC08g02310D	955110000	1024600000	1214500000	1641900000	1685000000	1669900000	-0.645545	0.00156881	0.121386
A0A078GYU1	Xyloglucan endotransglucosylase/hydrolase	BnaA03g54320D	29855000	22896000	20236000	16729000	14300000	15387000	0.653017	0.0399488	0.150994		A0A078HP01	(S)-2-hydroxy-acid oxidase	BnaA01g29420D	2014300000	1971000000	1990100000	3057100000	3137200000	2907500000	-0.607117	0.000108651	0.0428169
A0A078GZ03	BnaA04g25530D protein	BnaA04g25530D	76367000	81258000	65206000	48491000	45287000	46939000	0.663153	0.00481559	0.127858		A0A078J265	hypothetical protein	BnaCnng32000D	1	1	1	3780700	3797600	3186600	-21.7749	5.77529e-05	0.102716
A0A078GZR9	Glucan endo-1,3-beta-D-glucosidase	BnaC04g24330D	68801000	61750000	76014000	31374000	32512000	37907000	1.02096	0.00159383	0.0731596		A0A078IJ52	hypothetical protein	BnaA06g08980D	143460000	202350000	164870000	282280000	335980000	218560000	-0.712498	0.0460687	0.199801
A0A078GZX0	hypothetical protein	BnaC05g37340D	712240000	748850000	688820000	449530000	475000000	390990000	0.708643	0.000791358	0.0638236		A0A078HBK9	hypothetical protein	BnaA06g11470D	215730000	247880000	220620000	363630000	344990000	322630000	-0.591841	0.00172636	0.0972117
A0A078H1R6	BnaC03g63920D protein	BnaC03g63920D	66154000	66132000	52824000	40973000	41638000	36416000	0.637094	0.00963413	0.0567841		A0A078HEZ2	hypothetical protein	BnaC04g32650D	1	1	1	3084100	2556600	3480300	-21.5358	0.000341951	0.157442
A0A078H4D9	Malate dehydrogenase [NADP], chloroplastic	BnaA02g07730D	15033000	15289000	14667000	1	1	1	23.8381	1.25776e-07	0.0208462		A0A078JFK4	hypothetical protein	BnaC08g46640D	1	1	1	1796000	1792900	2004600	-20.8304	1.18468e-05	0.0627243
A0A078H4Y6	BnaC08g19500D protein	BnaC08g19500D	28647000	22766000	25393000	19154000	12289000	17374000	0.653835	0.0249981	0.13509		A0A078HI05	BnaCnng09060D protein	BnaCnng09060D	7241700	6837000	5085100	11011000	10769000	9995300	-0.729522	0.00449391	0.133598
A0A078H541	BnaA09g45360D protein	BnaA09g45360D	18891000	22273000	25895000	1	1	1	24.414	0.000380922	0.156699		A0A078HI48	hypothetical protein	BnaC08g45540D	191830000	173790000	205890000	374890000	378990000	449870000	-1.07469	0.00126896	0.0650029
A0A078H8F8	hypothetical protein	BnaA09g41570D	20376000	20066000	19002000	10079000	10566000	10413000	0.936566	2.77101e-05	0.0518894		A0A078HIM9	hypothetical protein	BnaA05g33860D	59780000	55966000	51230000	76431000	96400000	92228000	-0.666673	0.0075969	0.194343
A0A078H9I1	BnaA01g14150D protein	BnaA01g14150D	31952000	22740000	26336000	17756000	14591000	16917000	0.717887	0.0203935	0.0852401		A0A078HL82	BnaCnng09200D protein	BnaCnng09200D	16449000	16713000	11901000	28335000	27164000	26563000	-0.864771	0.00169802	0.161058
A0A078H9W0	3-hydroxyacyl-CoA dehydrogenase	BnaA01g07910D	360400000	366650000	390770000	156580000	164250000	171440000	1.18317	3.38781e-05	0.0156052		A0A078HLB8	hypothetical protein	BnaC02g23070D	107930000	109050000	96219000	165270000	171060000	165220000	-0.679314	0.000158203	0.0594932
A0A078HAP6	BnaA02g30740D protein	BnaA02g30740D	308190000	299120000	321090000	178700000	168450000	159830000	0.872818	7.45401e-05	0.0825368		A0A078HLU5	BnaA05g12850D protein	BnaA05g12850D	2543500	2676900	2170000	4501400	3660600	3522500	-0.660872	0.0137831	0.13359
A0A078HDB6	BnaA09g41800D protein	BnaA09g41800D	23538000	23726000	25055000	14904000	15668000	14576000	0.679713	9.60247e-05	0.0651765		A0A078HMB3	hypothetical protein	BnaC05g11640D	1	1	1	8312400	7701600	10333000	-23.0662	0.000382029	0.147168
A0A078HBX5	Chlorophyll a-b binding protein, chloroplastic	BnaC03g59520D	537110000	515840000	689090000	206350000	188110000	278740000	1.37167	0.00432795	0.0518294		A0A078HMJ3	hypothetical protein	BnaA05g12980D	3807400	3617900	2684700	7604800	7241600	6965800	-1.10935	0.00057989	0.143398
A0A078HCB4	BnaA03g19590D protein	BnaA03g19590D	878710000	920310000	976610000	596580000	595240000	618450000	0.61661	0.000393083	0.0354659		A0A078HNK1	BnaC02g00250D protein	BnaC02g00250D	135250000	136400000	120190000	189890000	191270000	208270000	-0.589056	0.00112398	0.117293
A0A078HCV6	hypothetical protein	BnaC03g59290D	24421000	34242000	28578000	15220000	18043000	17347000	0.785584	0.0147198	0.0922718		A0A078I948	hypothetical protein	BnaC04g33050D	30246000	29389000	30702000	49937000	43789000	48176000	-0.651506	0.000774994	0.0513134
A0A078HI09	BnaC01g37450D protein	BnaC01g37450D	10450000	7961500	7271500	5997600	5249200	4519500	0.70397	0.0351138	0.0699187		A0A078HQZ2	BnaC02g00640D protein	BnaC02g00640D	7174900	7114200	6676000	22858000	20123000	16900000	-1.51411	0.0016887	0.114565
A0A078HJQ8	BnaA06g19010D protein	BnaA06g19010D	88230000	93022000	87506000	46972000	40896000	49444000	0.96885	0.000140586	0.134589		A0A078HR88	hypothetical protein	BnaA09g34930D	69100000	53812000	66392000	120330000	118980000	116930000	-0.912145	0.000319593	0.129147
A0A078HJR7	BnaC02g06710D protein	BnaC02g06710D	96244000	91555000	69942000	60314000	59481000	49940000	0.602638	0.0285681	0.0664381		A0A078HUC7	hypothetical protein	BnaA08g20540D	311740000	355740000	377100000	704600000	654270000	655200000	-0.947191	0.000220799	0.13353
A0A078HKQ3	hypothetical protein	BnaA06g19130D	358800000	340090000	403140000	246240000	236210000	229060000	0.631208	0.00254223	0.116003		A0A078HUV4	BnaA02g23510D protein	BnaA02g23510D	2648800	2541200	2613000	4024100	5212300	4914100	-0.858752	0.00411572	0.158436
A0A078HM31	hypothetical protein	BnaA10g17340D	371080000	371000000	313390000	235300000	232140000	200390000	0.660333	0.00435004	0.0109453		A0A078HVH1	BnaA08g03220D protein	BnaA08g03220D	112770000	94977000	110130000	167310000	140770000	192670000	-0.655622	0.0188503	0.0926855
A0A078HMA2	hypothetical protein	BnaC05g11440D	96563000	86963000	103070000	66187000	48065000	71366000	0.626682	0.0165005	0.131549		A0A078HVI2	hypothetical protein	BnaA08g03320D	259060000	257990000	248930000	485250000	437460000	386380000	-0.773186	0.00324069	0.0936681
A0A078HMH5	Chloroplast protein-transporting ATPase	BnaC08g19900D	44803000	51982000	53538000	21833000	19454000	25891000	1.16201	0.0010765	0.156133		A0A078HVX3	Acetyl-CoA carboxylase	BnaA08g06180D	354110000	368750000	388970000	616960000	606900000	567200000	-0.687877	0.000242415	0.0921625
A0A078HMU7	Beta-galactosidase	BnaC02g42730D	32613000	25477000	32539000	17643000	18096000	17363000	0.771207	0.00623485	0.153248		A0A078HW35	BnaA02g27880D protein	BnaA02g27880D	1	1	1	2015200	1999500	2436900	-21.0363	0.000114727	0.10821
A0A078HVS4	hypothetical protein	BnaCnng09790D	3575600	4608300	4547900	2602600	2749500	2660600	0.668076	0.00956746	0.116511		A0A078HWE7	BnaC05g10840D protein	BnaC05g10840D	35553000	29456000	30901000	57967000	49125000	57043000	-0.77513	0.00247287	0.0649908
A0A078HNT9	hypothetical protein	BnaA09g35020D	199670000	160940000	261010000	85805000	81905000	99338000	1.21893	0.016239	0.143831		A0A078HXQ5	hypothetical protein	BnaC03g58920D	12934000	12201000	11672000	18682000	18910000	17715000	-0.587482	0.000284602	0.0364216
A0A078HNZ7	Pectinesterase	BnaA01g29470D	224650000	207800000	190890000	143160000	125360000	127070000	0.656013	0.00253489	0.0494412		A0A078HYB5	BnaAnng07020D protein	BnaAnng07020D	6959800	10025000	8537300	14163000	15443000	16699000	-0.859421	0.00380823	0.156059
A0A078HQ83	Alpha-galactosidase	BnaAnng06130D	32959000	32456000	25799000	12466000	11303000	11649000	1.36477	0.00134172	0.129429		A0A078HYF5	Threonine synthase	BnaA01g07140D	186920000	177310000	209300000	373560000	366080000	355400000	-0.933043	8.85206e-05	0.107365
A0A078HQZ7	Xyloglucan endotransglucosylase/hydrolase	BnaA03g50050D	79952000	77139000	62040000	26458000	21601000	17834000	1.7336	0.00110963	0.0876004		A0A078HZW7	BnaC05g36760D protein	BnaC05g36760D	20546000	17712000	22793000	57790000	57330000	60300000	-1.52273	2.54305e-05	0.101348
A0A078HS58	hypothetical protein	BnaC03g33880D	44486000	42064000	50705000	10637000	10963000	16306000	1.85636	0.000469932	0.147598		A0A078I016	BnaC05g15670D protein	BnaC05g15670D	17791000	17908000	20851000	27078000	28163000	30954000	-0.608077	0.00294534	0.0288595
A0A078HSN4	Alpha-galactosidase	BnaAnng06140D	22768000	35057000	26348000	10190000	12178000	10592000	1.35264	0.0099198	0.128136		A0A078I2D8	hypothetical protein	BnaA06g23050D	1525700	1231400	2179100	4956800	4050600	5847600	-1.58948	0.00496511	0.117577
A0A078HY38	Plasma membrane ATPase	BnaC02g11560D	750100000	685000000	716270000	409030000	437040000	452680000	0.728132	0.000235105	0.0901383		A0A078I3J1	hypothetical protein	BnaA04g09880D	1	1	1	19746000	18009000	21816000	-24.2431	5.5442e-05	0.0956192
A0A078HYR8	BnaC03g23950D protein	BnaC03g23950D	5609500	5426700	5362300	3511400	4022400	3171100	0.615293	0.00182533	0.114297		A0A078I5M1	hypothetical protein	BnaC07g24760D	175860000	139940000	182480000	427610000	383680000	419620000	-1.3047	0.000206875	0.0884202
A0A078I1A9	hypothetical protein	BnaC04g06270D	9539600	11628000	10314000	5782300	5973000	4919300	0.916857	0.00202528	0.119839		A0A078I714	hypothetical protein	BnaA05g15080D	60489000	64613000	54626000	113430000	95613000	93622000	-0.751907	0.0040989	0.120972
A0A078I1U3	hypothetical protein	BnaCnng12010D	340040000	279260000	331080000	156800000	107760000	106400000	1.35724	0.00155163	0.180017		A0A078I7D7	Pectinesterase	BnaA08g11860D	1	1	1	5919200	5110900	4834400	-22.3343	8.39487e-05	0.102252
A0A078I2L6	BnaA05g26160D protein	BnaA05g26160D	81964000	76486000	99449000	50226000	58566000	52073000	0.680956	0.011804	0.187035		A0A078I8K8	V-type proton ATPase subunit	BnaA02g29360D	12638000	15367000	13762000	20550000	19237000	23941000	-0.609564	0.0104351	0.18017
A0A078I2P1	BnaA07g08010D protein	BnaA07g08010D	16998000	18561000	17488000	10837000	10428000	13107000	0.626037	0.00283259	0.142824		A0A078I9F4	Superoxide dismutase	BnaC02g42190D	11515000	8728600	10235000	24226000	17314000	18762000	-0.984409	0.0115858	0.0694199
A0A078I495	hypothetical protein	BnaA05g15070D	86879000	94436000	94890000	48726000	57541000	61855000	0.716231	0.00150215	0.0755537		A0A078I9P7	hypothetical protein	BnaA08g01750D	10464000	7883100	9297300	18030000	18392000	15332000	-0.904683	0.00275118	0.178313
A0A078I4Y5	Germin-like protein	BnaA02g04990D	2139700000	1621600000	1834100000	347510000	295360000	249080000	2.64921	0.000511658	0.14983		A0A078JKM3	BnaC01g44900D protein	BnaC01g44900D	1	1	1	9851800	9388900	10201000	-23.2264	1.97177e-06	0.0417835
A0A078I6L7	BnaC09g11030D protein	BnaC09g11030D	4521100	4064700	5337000	1	1	1	22.146	0.000237766	0.138886		A0A078IB48	BnaAnng08440D protein	BnaAnng08440D	70326000	66994000	55654000	134850000	139880000	109500000	-0.993564	0.00358514	0.0433202
A0A078I7H7	Dihydrothymine dehydrogenase	BnaA01g27800D	91123000	87383000	82820000	58278000	49243000	48331000	0.745674	0.00090666	0.0644674		A0A078IFH5	hypothetical protein	BnaC04g02150D	1351300000	1326400000	1339500000	2232200000	2084000000	2121700000	-0.6804	5.70891e-05	0.0267028
A0A078I7I9	Galactinol--sucrose galactosyltransferase	BnaA02g04780D	64676000	68958000	81453000	45042000	36473000	48557000	0.72561	0.0101482	0.136405		A0A078II47	hypothetical protein	BnaA05g20720D	1	1	1	4043500	4507100	5970000	-22.2066	0.00113102	0.192093
A0A078I8X2	Sinigrinase	BnaC01g31650D	68422000	56286000	45316000	21746000	19539000	18046000	1.51888	0.00547354	0.112102		A0A078IJ50	BnaC03g34430D protein	BnaC03g34430D	37406000	39117000	32460000	69483000	66794000	65584000	-0.889259	0.000177627	0.0840618
A0A078I909	Xyloglucan endotransglucosylase/hydrolase	BnaCnng13310D	80279000	69977000	77725000	51809000	42011000	43705000	0.72922	0.00223238	0.0687552		A0A078IJJ1	BnaA09g55270D protein	BnaA09g55270D	95246000	79685000	80838000	158900000	132800000	143510000	-0.76687	0.00274942	0.0358011
A0A078IBM6	BnaA03g17030D protein	BnaA03g17030D	8328600	8926900	8499800	1	1	1	23.0334	1.1032e-06	0.035892		A0A078IJR9	BnaC09g41220D protein	BnaC09g41220D	1	1	1	37119000	38931000	45571000	-25.2729	9.42363e-05	0.104581
A0A078ICT4	Sinigrinase	BnaC04g03780D	16573000	15010000	15888000	9953400	8999300	8942800	0.767014	0.000307224	0.0373451		A0A078IKV1	BnaA03g47340D protein	BnaA03g47340D	42647000	42708000	28899000	99692000	94489000	69683000	-1.20755	0.00849014	0.0438223
A0A078IDR5	hypothetical protein	BnaAnng08970D	1805300000	2143700000	1805300000	432740000	438850000	445640000	2.12713	0.000195777	0.103128		A0A078ILD6	BnaA04g11410D protein	BnaA04g11410D	1	1	1	4930300	5283500	5172400	-22.2902	1.0223e-06	0.0356569
A0A078IEP9	BnaA01g13470D protein	BnaA01g13470D	417550000	363630000	396150000	259440000	245220000	263590000	0.615871	0.00120609	0.0444111		A0A078IMH3	BnaA07g37150D protein	BnaA07g37150D	1	1	1	3786500	4191500	3746100	-21.898	1.0429e-05	0.0608877
A0A078IGW7	BnaC04g40340D protein	BnaC04g40340D	73872000	72309000	83186000	38184000	50401000	47901000	0.748905	0.00356385	0.14793		A0A078ISE3	hypothetical protein	BnaA09g15680D	41825000	36291000	37042000	87540000	65885000	70193000	-0.957422	0.00615134	0.071964
A0A078IH04	Citrate synthase	BnaA09g55310D	48306000	45122000	44333000	29618000	26637000	31185000	0.655802	0.000744216	0.0901146		A0A078IT83	hypothetical protein	BnaC05g52070D	24103000	19874000	23056000	40668000	30044000	41658000	-0.745314	0.0183567	0.0907657
A0A078II53	Glutamine synthetase	BnaC09g41340D	2441400	2415800	2266100	1	1	1	21.1792	1.68007e-06	0.0398784		A0A078J003	BnaA10g28000D protein	BnaA10g28000D	171580000	153980000	157990000	423660000	408310000	410100000	-1.36101	3.92513e-06	0.0368452
A0A078IKB6	BnaC06g24230D protein	BnaC06g24230D	161110000	140350000	151940000	84997000	89964000	73659000	0.866842	0.000896296	0.139165		A0A078J0A8	hypothetical protein	BnaCnng33310D	3857600	3302200	3213800	7131600	5813000	5848700	-0.857302	0.00420983	0.0251102
A0A078INP3	BnaC05g47750D protein	BnaC05g47750D	25123000	18435000	34335000	10983000	9225400	12566000	1.24892	0.0330978	0.158071		A0A078J1U8	BnaC04g53480D protein	BnaC04g53480D	13819000	12356000	16335000	24856000	20418000	22913000	-0.681694	0.00780798	0.128509
A0A078IQQ0	hypothetical protein	BnaA06g01390D	998810000	993480000	1134200000	383350000	326650000	364050000	1.54148	0.000152135	0.0943505		A0A078J5K9	BnaC01g43710D protein	BnaC01g43710D	1	1	1	4819100	4477200	5006800	-22.1849	6.66032e-06	0.0572802
A0A078IQZ8	hypothetical protein	BnaC03g77160D	50807000	51444000	41661000	30445000	28160000	28340000	0.727012	0.00425068	0.108015		A0A078J5T4	hypothetical protein	BnaC09g51620D	23791000	21083000	22959000	76911000	81412000	70103000	-1.75167	9.32472e-05	0.118909
A0A078IWZ2	hypothetical protein	BnaA07g38170D	17437000	13680000	10528000	8886300	7371900	7058100	0.836804	0.042219	0.139431		A0A078JAI8	BnaA03g56710D protein	BnaA03g56710D	33666000	28041000	28241000	64155000	60979000	54214000	-0.995599	0.00100157	0.072571
A0A078ITL7	hypothetical protein	BnaC01g41460D	136930000	97298000	129650000	12171000	10744000	14806000	3.27002	0.000887042	0.140558		A0A078JD19	BnaCnng39650D protein	BnaCnng39650D	1	1	1	21302000	21996000	23422000	-24.4067	3.6997e-06	0.0478918
A0A078IUA1	hypothetical protein	BnaC04g00160D	96581000	93149000	77238000	44333000	48404000	42779000	0.978204	0.00210225	0.0967529		A0A078JFQ6	hypothetical protein	BnaC01g41490D	1	1	1	5236900	3742000	4910300	-22.1425	0.000519942	0.185267
A0A078IXU2	BnaA06g38800D protein	BnaA06g38800D	14334000	15006000	9955300	5989000	6811900	5740900	1.08358	0.0128455	0.160793		A0A078JGK4	BnaC06g42780D protein	BnaC06g42780D	1	1	1	11140000	9627400	13747000	-23.4557	0.000668145	0.175535
A0A078J533	Glucan endo-1,3-beta-D-glucosidase	BnaA05g36990D	33031000	39994000	40017000	24813000	26111000	23662000	0.599882	0.00619112	0.118829		A0A078JHW1	Chalcone-flavonone isomerase family protein	BnaCnng45660D	34518000	28644000	29569000	64323000	57590000	48001000	-0.873681	0.00713134	0.10988
A0A078J576	Aldehyde dehydrogenase (NAD(+))	BnaC03g78230D	39387000	54116000	40746000	12228000	14251000	10154000	1.8737	0.00256145	0.111326		A0A078JIF3	Lon protease homolog, mitochondrial	BnaC02g48360D	51814000	50441000	41310000	76349000	70786000	76393000	-0.638751	0.00214511	0.141312
A0A078J5X4	BnaAnng15070D protein	BnaAnng15070D	68857000	57310000	58278000	42280000	38947000	32858000	0.693082	0.00706362	0.093017		A0A078JIV5	hypothetical protein	BnaAnng20940D	11286000	10361000	12972000	16038000	20783000	21632000	-0.755713	0.0139257	0.170801
A0A078J719	hypothetical protein	BnaA03g55610D	44814000	38475000	36736000	30098000	20780000	26035000	0.642036	0.0169538	0.148432		A0A078JQH7	BnaC01g43760D protein	BnaC01g43760D	52433000	39460000	46356000	137060000	124360000	104980000	-1.40615	0.00163607	0.163371
A0A078J7E6	GTP cyclohydrolase II	BnaA02g06860D	61344000	68895000	54210000	41068000	41550000	34935000	0.649911	0.00930831	0.0531805		A0A078JSV8	hypothetical protein	BnaCnng65930D	1	1	1	2339500	2909600	3009700	-21.3925	0.000190905	0.141299
A0A078JGN5	hypothetical protein	BnaCnng48870D	74161000	58000000	76612000	42912000	33696000	44640000	0.783974	0.0124555	0.00349667		A0A078JXJ8	hypothetical protein	BnaCnng71670D	1	1	1	81282000	72305000	65850000	-26.1243	8.19717e-05	0.104729
A0A078JH47	hypothetical protein	BnaC03g76080D	13889000	18419000	15512000	9974900	12570000	8438700	0.626109	0.0350931	0.152769		A0A078JY23	BnaCnng72220D protein	BnaCnng72220D	77059000	60359000	69030000	108910000	123200000	124630000	-0.789095	0.00197414	0.191595
A0A078JHJ3	hypothetical protein	BnaC01g41750D	1719200	1433000	1176900	1	1	1	20.4607	0.000771208	0.187999		A0A078JYE1	hypothetical protein	BnaCnng74050D	9895400	7744500	8754200	18861000	18679000	15980000	-1.01986	0.0012774	0.143577
A0A078JRM4	hypothetical protein	BnaAnng30500D	39805000	26589000	33899000	18357000	15392000	15603000	1.02304	0.0125468	0.126455		A0A078K0J7	BnaAnng40320D protein (Fragment)	BnaAnng40320D	26031000	27047000	27401000	50905000	49053000	49915000	-0.897056	4.31172e-06	0.0417628
A0A078JRS6	BnaCnng64010D protein (Fragment)	BnaCnng64010D	48020000	52881000	45354000	29791000	30343000	32026000	0.666273	0.00143833	0.103363		D1L8M7	BnaA01g34150D protein	rps2	86930000	70300000	71022000	148530000	139880000	142710000	-0.917462	0.000351903	0.0931346
A0A078JXN5	Inorganic diphosphatase	BnaAnng37560D	34603000	33841000	36547000	19665000	17309000	15669000	0.995952	0.000246448	0.144454
A0A078K0T8	hypothetical protein	BnaCnng73290D	22210000	13189000	24260000	9231400	7491100	11750000	1.06717	0.04533	0.155424
A0A078K1R2	BnaC06g43790D protein (Fragment)	BnaC06g43790D	1295700000	1242500000	1153500000	689220000	695580000	759080000	0.784061	0.000394417	0.108161
C3S7H3	hypothetical protein	CLO3	546260000	482200000	428300000	299320000	285650000	286930000	0.740529	0.00476648	0.100089
P93837	hypothetical protein	BnaCnng09670D	3277500	3846400	4693200	1	1	1	21.9094	0.000664166	0.180852
