# Supplementary material for: Proteomics reveals the significance of vacuole Pi transporter in the adaptability of Brassica napus to Pi deprivation
Source: Front Plant Sci. 2024 Mar 25;15:1340867. doi: 10.3389/fpls.2024.1340867 (PMC11000671; doi:10.3389/fpls.2024.1340867)
Supplement: Supplementary file 4 [file Table_3.xlsx]

## Sheet: (-P,W10)VS(+P,W10)
GO enrichment analysis of differentially regulated proteins between different experimental groups
(+P,W10)VS(+P,5;1a)_Up regulated													(+P,W10)VS(+P,5;1a)_Down regulated
Class	GO_Name	GO_ID	GO_Level	P_value	EnrichmentScore	HitsGenesCountsInSelectedSet	HitsGenesCountsInBackground	AllGenesCountsInSelectedSet	AllGenesCountsInBackground	GenesOfSelectedSetInGOterm	corrected p-value(BH method)		Class	GO_Name	GO_ID	GO_Level	P_value	EnrichmentScore	HitsGenesCountsInSelectedSet	HitsGenesCountsInBackground	AllGenesCountsInSelectedSet	AllGenesCountsInBackground	GenesOfSelectedSetInGOterm	corrected p-value(BH method)
Molecular function	hydrolase activity, acting on ester bonds	GO:0016788	4	0.00138331	2.27881	16	140	149	2971	A0A078G0I3,A0A078J580,A0A078HRG9,A0A078K0J7,A0A078H3X2,A0A078GY56,A0A078G7C1,A0A078GQ47,A0A078JRM4,P93064,P93063,A0A078HGK7,A0A078GCW9,A0A078K0S5,A0A078IFS5,A0A078G8K7,	0.10029		Molecular function	structural molecule activity	GO:0005198	2	1.11022e-16	6.1014	64	147	212	2971	A0A078G8J0,A0A078JYR4,A0A078IUM5,A0A078IHR7,A0A078I5M1,A0A078F439,D1L8S4,A0A078IIC0,A0A078HY53,A0A078F5E3,A0A078FFU6,A0A078JGK6,D1L8T4,A0A078FHI8,A0A078H9F5,A0A078FAJ2,A0A078FQZ9,A0A078H0S8,A0A078C6N9,A0A078GI73,A0A078FWF3,A0A078H495,D1L8R1,A0A078H257,A0A078HQ29,A0A078GBY2,A0A078H0B1,A0A078C354,A0A078HVL1,A0A078IUG9,A0A078IL52,A0A078GKX8,A0A078IT30,A0A078HNK7,A0A078FQG6,A0A078IEW4,A0A078I2A8,A0A0…	2.18714e-14
Molecular function	UDP-glucosyltransferase activity	GO:0035251	7	0.00149457	5.53878	5	18	149	2971	A0A078FDN4,A0A078HUU7,A0A078FNM9,A0A078HBM9,A0A078FMG2,	0.0866853		Molecular function	structural constituent of ribosome	GO:0003735	3	3.33067e-16	7.2446	61	118	212	2971	A0A078G8J0,A0A078JYR4,A0A078IUM5,A0A078IHR7,A0A078I5M1,A0A078F439,D1L8S4,A0A078IIC0,A0A078HY53,A0A078F5E3,A0A078JGK6,D1L8T4,A0A078FHI8,A0A078H9F5,A0A078FAJ2,A0A078FQZ9,A0A078H0S8,A0A078C6N9,A0A078GI73,A0A078FWF3,D1L8R1,A0A078H257,A0A078HQ29,A0A078GBY2,A0A078H0B1,A0A078C354,A0A078HVL1,A0A078IUG9,A0A078IL52,A0A078GKX8,A0A078IT30,A0A078HNK7,A0A078FQG6,A0A078IEW4,A0A078I2A8,A0A078J4Q5,A0A078F603,A0A0…	3.28071e-14
Molecular function	hydrolase activity, acting on glycosyl bonds	GO:0016798	4	0.00174391	2.49245	13	104	149	2971	A0A078GNT1,A0A078GPG1,A0A078J4D6,A0A078JXJ1,A0A078IMV5,A0A078JYZ5,A0A078HPN4,A0A078J281,A0A078FJC3,A0A078I0V1,A0A078FEH0,A0A078FJR7,A0A078BXJ1,	0.0842891		Molecular function	RNA binding	GO:0003723	5	1.74134e-07	2.33569	39	234	212	2971	A0A078I0D3,A0A078IUM5,A0A078GET6,A0A078GDR4,A0A078IHR7,A0A078HGS6,A0A078FM46,A0A078GPH3,A0A078FU32,D1L8T4,A0A078FWG3,A0A078HGP6,A0A078FQZ9,A0A078INK1,A0A078H0S8,A0A078JLS3,D1L8R1,A0A078H257,A0A078GBY2,A0A078H0B1,A0A078G969,A0A078HVL1,A0A078FH61,A0A078GKX8,A0A078K3M7,A0A078H2A9,A0A078BWL0,A0A078H8L0,A0A078G4G1,A0A078J0E1,A0A078JAW3,A0A078GBR0,A0A078G6X0,A0A078H195,A0A078DR63,A0A078I608,A0A078IA67,…	1.14348e-05
Molecular function	hydrolase activity, hydrolyzing O-glycosyl compounds	GO:0004553	5	0.00174391	2.49245	13	104	149	2971	A0A078GNT1,A0A078GPG1,A0A078J4D6,A0A078JXJ1,A0A078IMV5,A0A078JYZ5,A0A078HPN4,A0A078J281,A0A078FJC3,A0A078I0V1,A0A078FEH0,A0A078FJR7,A0A078BXJ1,	0.0842891		Molecular function	rRNA binding	GO:0019843	6	2.20714e-06	8.9181	7	11	212	2971	A0A078IHR7,D1L8T4,D1L8R1,A0A078H257,A0A078H0B1,A0A078GKX8,A0A078DR63,	0.000108702
Molecular function	hydrolase activity	GO:0016787	3	0.0029716	1.46376	45	613	149	2971	A0A078GNT1,A0A078HNQ8,A0A078G0I3,A0A078J5J7,A0A078J580,A0A078GPG1,A0A078HRG9,A0A078K0J7,A0A078H3X2,A0A078HQ25,A0A078JU46,A0A078GY56,A0A078G7C1,A0A078J4D6,A0A078G7A3,A0A078GQ47,A0A078JXJ1,A0A078HUJ4,A0A078IMV5,A0A078JRM4,P93064,P93063,A0A078JYZ5,A0A078HPN4,A0A078H2C0,A0A078FIU6,A0A078HGK7,A0A078GCW9,A0A078K0S5,A0A078FAC9,A0A078FYC0,A0A078J281,A0A078GIN3,A0A078FBC5,A0A078FJC3,A0A078H9L4,A0A078IFS5,…	0.0574509		Molecular function	nucleic acid binding	GO:0003676	4	3.49398e-05	1.75177	48	384	212	2971	A0A078I0D3,A0A078IUM5,A0A078GET6,A0A078GDR4,A0A078IHR7,A0A078HGS6,A0A078FM46,A0A078GPH3,A0A078HGT4,A0A078FU32,A0A078GQ75,D1L8T4,A0A078IMJ4,A0A078FWG3,A0A078HGP6,A0A078FQZ9,A0A078INK1,A0A078H0S8,A0A078JLS3,D1L8R1,A0A078H257,A0A078GBY2,A0A078H0B1,A0A078G969,A0A078HVL1,A0A078FH61,A0A078GKX8,A0A078GH17,A0A078G822,A0A078IMF3,A0A078K3M7,A0A078H2A9,A0A078JVR6,A0A078J862,A0A078BWL0,A0A078FZU4,A0A078H8L0,…	0.00137663
Molecular function	catalytic activity	GO:0003824	2	0.00342781	1.14753	117	2033	149	2971	A0A078FKR0,A0A078G0Z3,A0A078HKL5,A0A078G3P4,A0A078H0G7,A0A078GAL1,A0A078GNT1,A0A078FNW9,A0A078FTS5,A0A078HNQ8,A0A078G0I3,A0A078J5J7,A0A078FC13,A0A078JQA5,A0A078J580,A0A078FHJ7,A0A078GPG1,A0A078G998,Q8S4V9,A0A078GWC7,A0A078J330,A0A078G6S3,A0A078HRG9,A0A078J560,A0A078FDP4,A0A078HJ58,A0A078F8Y3,A0A078GR87,A0A078K0J7,A0A078JM60,A0A078H3X2,A0A078HQ25,A0A078JU46,A0A078GY56,A0A078G7C1,A0A078J4D6,A0A078F…	0.062129		Molecular function	enzyme binding	GO:0019899	4	0.000537028	5.25531	6	16	212	2971	A0A078G091,A0A078FXE2,A0A078FR54,A0A078GM74,A0A078IPU9,A0A078J3I9,	0.0176324
Molecular function	phosphoric ester hydrolase activity	GO:0042578	5	0.00493251	2.55636	10	78	149	2971	A0A078G0I3,A0A078HRG9,A0A078H3X2,A0A078GQ47,A0A078JRM4,A0A078HGK7,A0A078GCW9,A0A078K0S5,A0A078IFS5,A0A078G8K7,	0.0715213		Molecular function	oxidoreductase activity, acting on paired donors, with incorporation or reduction of molecular oxygen	GO:0016705	4	0.0139101	2.65133	7	37	212	2971	A0A078JQQ7,A0A078JG98,A0A078J5T4,A0A078GFK6,A0A078G463,A0A078FIC9,A0A078HT08,	0.27403
Molecular function	carbohydrate binding	GO:0030246	3	0.00554929	3.17221	7	44	149	2971	A0A078GE10,A0A078GWC7,A0A078IMI1,A0A078G355,A0A078FJR7,A0A078GFG5,A0A078JIC8,	0.076633		Molecular function	monooxygenase activity	GO:0004497	4	0.0232389	2.62765	6	32	212	2971	A0A078JQQ7,A0A078JG98,A0A078J5T4,A0A078GFK6,A0A078G463,A0A078HT08,	0.416188
Molecular function	carbon-carbon lyase activity	GO:0016830	4	0.00803039	2.96973	7	47	149	2971	A0A078HKL5,A0A078FNW9,A0A078FZY3,A0A078IWI0,A0A078ID12,A0A078FPP9,A0A078I3N6,	0.075123		Molecular function	iron ion binding	GO:0005506	7	0.033925	2.22952	7	44	212	2971	A0A078JQQ7,A0A078GZY9,A0A078JG98,A0A078J5T4,A0A078GFK6,A0A078G463,A0A078HT08,	0.477373
Molecular function	UDP-glycosyltransferase activity	GO:0008194	5	0.00829266	3.83454	5	26	149	2971	A0A078FDN4,A0A078HUU7,A0A078FNM9,A0A078HBM9,A0A078FMG2,	0.0751522		Molecular function	heme binding	GO:0020037	5	0.0389699	2.03842	8	55	212	2971	A0A078JQQ7,A0A078JTD0,A0A078JG98,A0A078J5T4,A0A078F9X3,A0A078GFK6,A0A078G463,A0A078HT08,	0.479817
Molecular function	glucosyltransferase activity	GO:0046527	6	0.00829266	3.83454	5	26	149	2971	A0A078FDN4,A0A078HUU7,A0A078FNM9,A0A078HBM9,A0A078FMG2,	0.0751522		Cellular component	ribosome	GO:0005840	6	1.11022e-16	6.02125	61	119	138	1621	A0A078G8J0,A0A078JYR4,A0A078IUM5,A0A078IHR7,A0A078I5M1,A0A078F439,D1L8S4,A0A078IIC0,A0A078HY53,A0A078F5E3,A0A078JGK6,D1L8T4,A0A078FHI8,A0A078H9F5,A0A078FAJ2,A0A078FQZ9,A0A078H0S8,A0A078C6N9,A0A078GI73,A0A078FWF3,D1L8R1,A0A078H257,A0A078HQ29,A0A078GBY2,A0A078H0B1,A0A078C354,A0A078HVL1,A0A078IUG9,A0A078IL52,A0A078GKX8,A0A078IT30,A0A078HNK7,A0A078FQG6,A0A078IEW4,A0A078I2A8,A0A078J4Q5,A0A078F603,A0A0…	1.28786e-14
Molecular function	isomerase activity	GO:0016853	3	0.0113363	2.08065	12	115	149	2971	A0A078G3P4,A0A078GAL1,A0A078GWC7,A0A078G6S3,A0A078FDP4,A0A078IGY8,A0A078JHW1,A0A078DMP0,A0A078IDN6,A0A078FEZ7,A0A078HVT2,A0A078JA44,	0.0966916		Cellular component	non-membrane-bounded organelle	GO:0043228	4	2.22045e-16	4.16157	62	175	138	1621	A0A078G8J0,A0A078JYR4,A0A078IUM5,A0A078IHR7,A0A078I5M1,A0A078F439,D1L8S4,A0A078IIC0,A0A078HY53,A0A078F5E3,A0A078JGK6,D1L8T4,A0A078FHI8,A0A078H9F5,A0A078FAJ2,A0A078FQZ9,A0A078H0S8,A0A078C6N9,A0A078GI73,A0A078FWF3,A0A078H495,D1L8R1,A0A078H257,A0A078HQ29,A0A078GBY2,A0A078H0B1,A0A078C354,A0A078HVL1,A0A078IUG9,A0A078IL52,A0A078GKX8,A0A078IT30,A0A078HNK7,A0A078FQG6,A0A078IEW4,A0A078I2A8,A0A078J4Q5,A0A0…	1.28786e-14
Molecular function	phosphatase activity	GO:0016791	6	0.0153144	2.63353	7	53	149	2971	A0A078HRG9,A0A078H3X2,A0A078JRM4,A0A078GCW9,A0A078K0S5,A0A078IFS5,A0A078G8K7,	0.116873		Cellular component	intracellular non-membrane-bounded organelle	GO:0043232	5	2.22045e-16	4.16157	62	175	138	1621	A0A078G8J0,A0A078JYR4,A0A078IUM5,A0A078IHR7,A0A078I5M1,A0A078F439,D1L8S4,A0A078IIC0,A0A078HY53,A0A078F5E3,A0A078JGK6,D1L8T4,A0A078FHI8,A0A078H9F5,A0A078FAJ2,A0A078FQZ9,A0A078H0S8,A0A078C6N9,A0A078GI73,A0A078FWF3,A0A078H495,D1L8R1,A0A078H257,A0A078HQ29,A0A078GBY2,A0A078H0B1,A0A078C354,A0A078HVL1,A0A078IUG9,A0A078IL52,A0A078GKX8,A0A078IT30,A0A078HNK7,A0A078FQG6,A0A078IEW4,A0A078I2A8,A0A078J4Q5,A0A0…	1.28786e-14
Molecular function	vitamin binding	GO:0019842	4	0.0203335	2.49245	7	56	149	2971	A0A078H0G7,A0A078FMU6,A0A078FC13,A0A078HYF5,A0A078FZY3,A0A078J716,A0A078FTV8,	0.151198		Cellular component	ribosomal subunit	GO:0044391	4	3.19622e-12	6.60734	18	32	138	1621	A0A078JYR4,A0A078IUM5,D1L8S4,D1L8T4,A0A078FHI8,A0A078C6N9,A0A078FWF3,A0A078HQ29,A0A078GBY2,A0A078H0B1,A0A078IL52,A0A078J4Q5,D1L8M7,A0A078BWL0,A0A078G6X0,A0A078H195,A0A078IA67,A0A078HH70,	9.26904e-11
Molecular function	lyase activity	GO:0016829	3	0.0397525	1.86351	10	107	149	2971	A0A078HKL5,A0A078H0G7,A0A078FNW9,A0A078FZY3,A0A078IWI0,A0A078ID12,A0A078GXN5,A0A078FPP9,A0A078I3N6,A0A078HZN2,	0.209604		Cellular component	organelle	GO:0043226	3	1.53571e-08	1.58232	85	631	138	1621	A0A078FN70,A0A078J003,A0A078J8Q9,A0A078G8J0,A0A078JYR4,A0A078IUM5,A0A078FKB8,A0A078IHR7,A0A078GAJ5,A0A078I5M1,A0A078F439,D1L8S4,A0A078IIC0,A0A078HY53,A0A078G4P9,A0A078F5E3,A0A078FFU6,A0A078HKY7,A0A078JGK6,D1L8T4,A0A078FHI8,A0A078H9F5,A0A078FAJ2,A0A078FQZ9,A0A078ILG4,A0A078H0S8,A0A078C6N9,A0A078GI73,A0A078FWF3,A0A078H495,D1L8R1,A0A078H257,A0A078HQ29,A0A078GBY2,A0A078H0B1,A0A078C354,A0A078HVL1,A0A0…	3.56285e-07
Biological process	carbohydrate metabolic process	GO:0005975	4	1.3431e-05	2.25191	28	236	102	1936	A0A078GNT1,A0A078GPG1,A0A078GWC7,A0A078G6S3,A0A078HRG9,A0A078FDP4,A0A078H3X2,A0A078J4D6,A0A078FDN4,A0A078JXJ1,A0A078IMV5,A0A078JYZ5,A0A078HPN4,A0A078GCW9,A0A078FRF3,A0A078K0S5,A0A078HUU7,A0A078FNM9,A0A078J281,A0A078HBM9,A0A078FJC3,A0A078F359,A0A078FEZ7,A0A078I0V1,A0A078FEH0,A0A078FJR7,A0A078BXJ1,A0A078FMG2,	0.00530523		Cellular component	intracellular organelle	GO:0043229	4	1.53571e-08	1.58232	85	631	138	1621	A0A078FN70,A0A078J003,A0A078J8Q9,A0A078G8J0,A0A078JYR4,A0A078IUM5,A0A078FKB8,A0A078IHR7,A0A078GAJ5,A0A078I5M1,A0A078F439,D1L8S4,A0A078IIC0,A0A078HY53,A0A078G4P9,A0A078F5E3,A0A078FFU6,A0A078HKY7,A0A078JGK6,D1L8T4,A0A078FHI8,A0A078H9F5,A0A078FAJ2,A0A078FQZ9,A0A078ILG4,A0A078H0S8,A0A078C6N9,A0A078GI73,A0A078FWF3,A0A078H495,D1L8R1,A0A078H257,A0A078HQ29,A0A078GBY2,A0A078H0B1,A0A078C354,A0A078HVL1,A0A0…	3.56285e-07
Biological process	cellular carbohydrate metabolic process	GO:0044262	5	2.7534e-05	4.2609	11	49	102	1936	A0A078HRG9,A0A078H3X2,A0A078FDN4,A0A078GCW9,A0A078K0S5,A0A078HUU7,A0A078FNM9,A0A078HBM9,A0A078F359,A0A078I0V1,A0A078FMG2,	0.00543797		Cellular component	small ribosomal subunit	GO:0015935	5	4.85074e-08	6.80053	11	19	138	1621	D1L8T4,A0A078C6N9,A0A078FWF3,A0A078HQ29,A0A078GBY2,A0A078H0B1,A0A078IL52,D1L8M7,A0A078G6X0,A0A078IA67,A0A078HH70,	8.03837e-07
Biological process	sucrose metabolic process	GO:0005985	7	3.92355e-05	10.5447	5	9	102	1936	A0A078HRG9,A0A078H3X2,A0A078FDN4,A0A078HUU7,A0A078HBM9,	0.005166		Cellular component	ribonucleoprotein complex	GO:1990904	3	4.33867e-07	3.35611	20	70	138	1621	A0A078JYR4,A0A078IUM5,A0A078GPH3,D1L8S4,D1L8T4,A0A078FHI8,A0A078C6N9,A0A078FWF3,A0A078HQ29,A0A078GBY2,A0A078H0B1,A0A078IL52,A0A078J4Q5,A0A078H2A9,D1L8M7,A0A078BWL0,A0A078G6X0,A0A078H195,A0A078IA67,A0A078HH70,	6.29107e-06
Biological process	oligosaccharide metabolic process	GO:0009311	5	6.27972e-05	7.59216	6	15	102	1936	A0A078HRG9,A0A078H3X2,A0A078FDN4,A0A078HUU7,A0A078HBM9,A0A078F359,	0.00620122		Cellular component	large ribosomal subunit	GO:0015934	5	5.77083e-05	5.87319	7	14	138	1621	A0A078JYR4,A0A078IUM5,D1L8S4,A0A078FHI8,A0A078J4Q5,A0A078BWL0,A0A078H195,	0.000743796
Biological process	disaccharide metabolic process	GO:0005984	6	6.27972e-05	7.59216	6	15	102	1936	A0A078HRG9,A0A078H3X2,A0A078FDN4,A0A078HUU7,A0A078HBM9,A0A078F359,	0.00620122		Cellular component	intracellular anatomical structure	GO:0005622	3	6.96188e-05	1.25166	104	976	138	1621	A0A078FN70,A0A078J003,A0A078J8Q9,A0A078G8J0,A0A078JYR4,A0A078IUM5,A0A078FKB8,A0A078IHR7,A0A078GAJ5,A0A078I5M1,A0A078GPH3,A0A078F439,D1L8S4,A0A078IIC0,A0A078GII6,A0A078HY53,A0A078H9W4,A0A078G4P9,A0A078F5E3,A0A078FFU6,A0A078HKY7,A0A078JGK6,D1L8T4,A0A078FHI8,A0A078JPM9,A0A078H9F5,A0A078FAJ2,A0A078FQZ9,A0A078ILG4,A0A078H0S8,A0A078C6N9,A0A078GI73,A0A078FWF3,A0A078J4E7,A0A078H495,D1L8R1,A0A078H257,A0A0…	0.000807578
Biological process	response to stress	GO:0006950	3	0.0011484	2.46042	14	108	102	1936	A0A078G0I3,A0A078G998,A0A078GPG4,A0A078GUA1,Q8S4V9,A0A078IVK1,A0A078JNY2,A0A078GP33,A0A078HL84,A0A078FDM3,A0A078JMC5,A0A078F8S4,A0A078GIN3,A0A078G5E5,	0.0756031		Cellular component	cellular anatomical entity	GO:0110165	2	0.0347798	1.03399	136	1545	138	1621	A0A078FN70,A0A078J003,A0A078JT79,A0A078J8Q9,A0A078G8J0,A0A078JYR4,A0A078JIB6,A0A078IUM5,A0A078FKB8,A0A078IZG5,A0A078H9I8,A0A078IHR7,A0A078HZH9,A0A078GAJ5,A0A078FWY4,A0A078I5M1,A0A078J1R4,A0A078GPH3,A0A078F439,A0A078HAX8,A0A078IT83,D1L8S4,A0A078IIC0,A0A078GII6,A0A078HY53,A0A078H9W4,A0A078FU32,A0A078G4P9,A0A078F5E3,A0A078FFU6,A0A078HKY7,A0A078JGK6,D1L8T4,A0A078FHI8,A0A078JPM9,A0A078G0G3,A0A078G629,…	0.288176
Biological process	cellular carbohydrate biosynthetic process	GO:0034637	6	0.00221115	4.21786	6	27	102	1936	A0A078HRG9,A0A078H3X2,A0A078FNM9,A0A078F359,A0A078I0V1,A0A078FMG2,	0.0970451		Cellular component	cellular_component	GO:0005575	0	0.0401511	1.02828	137	1565	138	1621	A0A078FN70,A0A078G091,A0A078J003,A0A078JT79,A0A078J8Q9,A0A078G8J0,A0A078JYR4,A0A078JIB6,A0A078IUM5,A0A078FKB8,A0A078IZG5,A0A078H9I8,A0A078IHR7,A0A078HZH9,A0A078GAJ5,A0A078FWY4,A0A078I5M1,A0A078J1R4,A0A078GPH3,A0A078F439,A0A078HAX8,A0A078IT83,D1L8S4,A0A078IIC0,A0A078GII6,A0A078HY53,A0A078H9W4,A0A078FU32,A0A078G4P9,A0A078F5E3,A0A078FFU6,A0A078HKY7,A0A078JGK6,D1L8T4,A0A078FHI8,A0A078JPM9,A0A078G0G3,…	0.310502
Biological process	carbohydrate biosynthetic process	GO:0016051	5	0.00255107	3.59089	7	37	102	1936	A0A078HRG9,A0A078FDP4,A0A078H3X2,A0A078FNM9,A0A078F359,A0A078I0V1,A0A078FMG2,	0.0719767		Biological process	peptide biosynthetic process	GO:0043043	7	0	4.30959	65	200	146	1936	A0A078G8J0,A0A078JYR4,A0A078IUM5,A0A078IHR7,A0A078I5M1,A0A078GPH3,A0A078F439,D1L8S4,A0A078IIC0,A0A078HY53,A0A078F5E3,A0A078JGK6,D1L8T4,A0A078FHI8,A0A078H9F5,A0A078FAJ2,A0A078FQZ9,A0A078H0S8,A0A078C6N9,A0A078GI73,A0A078FWF3,D1L8R1,A0A078H257,A0A078HQ29,A0A078GBY2,A0A078H0B1,A0A078C354,A0A078HVL1,A0A078IUG9,A0A078IL52,A0A078GKX8,A0A078IT30,A0A078HNK7,A0A078FQG6,A0A078IEW4,A0A078I2A8,A0A078J4Q5,A0A0…	0
Biological process	response to stimulus	GO:0050896	2	0.00321267	2.01667	17	160	102	1936	A0A078G0I3,A0A078G998,A0A078GPG4,A0A078GUA1,Q8S4V9,A0A078IVK1,A0A078JNY2,A0A078GP33,A0A078HL84,A0A078FDM3,A0A078JMC5,A0A078HGK7,A0A078F8S4,A0A078IM04,A0A078GIN3,A0A078JIC8,A0A078G5E5,	0.0576821		Biological process	protein metabolic process	GO:0019538	5	0	3.12742	75	318	146	1936	A0A078G091,A0A078GEC9,A0A078G8J0,A0A078JYR4,A0A078IUM5,A0A078IHR7,A0A078I5M1,A0A078GPH3,A0A078F439,D1L8S4,A0A078IIC0,A0A078HY53,A0A078H9W4,A0A078F5E3,A0A078JGK6,D1L8T4,A0A078FHI8,A0A078JPM9,A0A078H9F5,A0A078FAJ2,A0A078FQZ9,A0A078H0S8,A0A078IKV1,A0A078C6N9,A0A078GI73,A0A078FWF3,D1L8R1,A0A078H257,A0A078HQ29,A0A078HMK5,A0A078GBY2,A0A078GW15,A0A078H0B1,A0A078C354,A0A078HVL1,A0A078IUG9,A0A078IL52,A0A0…	0
Biological process	glucan metabolic process	GO:0044042	6	0.0182919	3.1634	5	30	102	1936	A0A078GCW9,A0A078K0S5,A0A078FNM9,A0A078I0V1,A0A078FMG2,	0.200703		Biological process	cellular amide metabolic process	GO:0043603	5	0	3.9357	65	219	146	1936	A0A078G8J0,A0A078JYR4,A0A078IUM5,A0A078IHR7,A0A078I5M1,A0A078GPH3,A0A078F439,D1L8S4,A0A078IIC0,A0A078HY53,A0A078F5E3,A0A078JGK6,D1L8T4,A0A078FHI8,A0A078H9F5,A0A078FAJ2,A0A078FQZ9,A0A078H0S8,A0A078C6N9,A0A078GI73,A0A078FWF3,D1L8R1,A0A078H257,A0A078HQ29,A0A078GBY2,A0A078H0B1,A0A078C354,A0A078HVL1,A0A078IUG9,A0A078IL52,A0A078GKX8,A0A078IT30,A0A078HNK7,A0A078FQG6,A0A078IEW4,A0A078I2A8,A0A078J4Q5,A0A0…	0
Biological process	cellular polysaccharide metabolic process	GO:0044264	6	0.0182919	3.1634	5	30	102	1936	A0A078GCW9,A0A078K0S5,A0A078FNM9,A0A078I0V1,A0A078FMG2,	0.200703		Biological process	amide biosynthetic process	GO:0043604	6	0	4.16385	65	207	146	1936	A0A078G8J0,A0A078JYR4,A0A078IUM5,A0A078IHR7,A0A078I5M1,A0A078GPH3,A0A078F439,D1L8S4,A0A078IIC0,A0A078HY53,A0A078F5E3,A0A078JGK6,D1L8T4,A0A078FHI8,A0A078H9F5,A0A078FAJ2,A0A078FQZ9,A0A078H0S8,A0A078C6N9,A0A078GI73,A0A078FWF3,D1L8R1,A0A078H257,A0A078HQ29,A0A078GBY2,A0A078H0B1,A0A078C354,A0A078HVL1,A0A078IUG9,A0A078IL52,A0A078GKX8,A0A078IT30,A0A078HNK7,A0A078FQG6,A0A078IEW4,A0A078I2A8,A0A078J4Q5,A0A0…	0
Biological process	cellular glucan metabolic process	GO:0006073	7	0.0182919	3.1634	5	30	102	1936	A0A078GCW9,A0A078K0S5,A0A078FNM9,A0A078I0V1,A0A078FMG2,	0.200703		Biological process	gene expression	GO:0010467	5	0	2.71596	68	332	146	1936	A0A078G8J0,A0A078JYR4,A0A078IUM5,A0A078IHR7,A0A078I5M1,A0A078GPH3,A0A078F439,D1L8S4,A0A078IIC0,A0A078HY53,A0A078F5E3,A0A078JGK6,D1L8T4,A0A078FHI8,A0A078H9F5,A0A078FAJ2,A0A078FQZ9,A0A078INK1,A0A078H0S8,A0A078C6N9,A0A078GI73,A0A078FWF3,D1L8R1,A0A078H257,A0A078HQ29,A0A078GBY2,A0A078H0B1,A0A078C354,A0A078HVL1,A0A078IUG9,A0A078IL52,A0A078GKX8,A0A078IT30,A0A078HNK7,A0A078FQG6,A0A078IEW4,A0A078I2A8,A0A0…	0
Biological process	sulfur compound metabolic process	GO:0006790	4	0.0413377	2.14295	7	62	102	1936	A0A078H0G7,A0A078GUA1,A0A078IWI0,A0A078GHM5,A0A078I3N6,A0A078JR60,A0A078FUH8,	0.333232		Biological process	translation	GO:0006412	8	0	4.33125	65	199	146	1936	A0A078G8J0,A0A078JYR4,A0A078IUM5,A0A078IHR7,A0A078I5M1,A0A078GPH3,A0A078F439,D1L8S4,A0A078IIC0,A0A078HY53,A0A078F5E3,A0A078JGK6,D1L8T4,A0A078FHI8,A0A078H9F5,A0A078FAJ2,A0A078FQZ9,A0A078H0S8,A0A078C6N9,A0A078GI73,A0A078FWF3,D1L8R1,A0A078H257,A0A078HQ29,A0A078GBY2,A0A078H0B1,A0A078C354,A0A078HVL1,A0A078IUG9,A0A078IL52,A0A078GKX8,A0A078IT30,A0A078HNK7,A0A078FQG6,A0A078IEW4,A0A078I2A8,A0A078J4Q5,A0A0…	0
Biological process	small molecule biosynthetic process	GO:0044283	4	0.044508	1.62028	14	164	102	1936	A0A078HKL5,A0A078G3P4,A0A078H0G7,A0A078FTS5,A0A078GUA1,A0A078FDP4,A0A078J7I5,A0A078IKQ3,A0A078IWI0,A0A078H2C0,A0A078IGY8,A0A078HMT6,A0A078INS8,A0A078I3N6,	0.351613		Biological process	cellular macromolecule biosynthetic process	GO:0034645	6	0	3.05305	67	291	146	1936	A0A078G8J0,A0A078JYR4,A0A078IUM5,A0A078IHR7,A0A078I5M1,A0A078GPH3,A0A078F439,D1L8S4,A0A078IIC0,A0A078HY53,A0A078F5E3,A0A078JGK6,D1L8T4,A0A078FHI8,A0A078H9F5,A0A078FAJ2,A0A078FQZ9,A0A078H0S8,A0A078C6N9,A0A078GI73,A0A078FWF3,D1L8R1,A0A078H257,A0A078HQ29,A0A078GBY2,A0A078H0B1,A0A078C354,A0A078HVL1,A0A078IUG9,A0A078IL52,A0A078GKX8,A0A078IT30,A0A078HNK7,A0A078FQG6,A0A078IEW4,A0A078I2A8,A0A078IMU2,A0A0…	0
Biological process	polysaccharide metabolic process	GO:0005976	5	0.0445109	2.27765	6	50	102	1936	A0A078GCW9,A0A078K0S5,A0A078FNM9,A0A078FJC3,A0A078I0V1,A0A078FMG2,	0.344741		Biological process	peptide metabolic process	GO:0006518	6	0	4.16385	65	207	146	1936	A0A078G8J0,A0A078JYR4,A0A078IUM5,A0A078IHR7,A0A078I5M1,A0A078GPH3,A0A078F439,D1L8S4,A0A078IIC0,A0A078HY53,A0A078F5E3,A0A078JGK6,D1L8T4,A0A078FHI8,A0A078H9F5,A0A078FAJ2,A0A078FQZ9,A0A078H0S8,A0A078C6N9,A0A078GI73,A0A078FWF3,D1L8R1,A0A078H257,A0A078HQ29,A0A078GBY2,A0A078H0B1,A0A078C354,A0A078HVL1,A0A078IUG9,A0A078IL52,A0A078GKX8,A0A078IT30,A0A078HNK7,A0A078FQG6,A0A078IEW4,A0A078I2A8,A0A078J4Q5,A0A0…	0
													Biological process	cellular protein metabolic process	GO:0044267	6	1.11022e-16	2.98696	66	293	146	1936	A0A078G091,A0A078G8J0,A0A078JYR4,A0A078IUM5,A0A078IHR7,A0A078I5M1,A0A078GPH3,A0A078F439,D1L8S4,A0A078IIC0,A0A078HY53,A0A078F5E3,A0A078JGK6,D1L8T4,A0A078FHI8,A0A078H9F5,A0A078FAJ2,A0A078FQZ9,A0A078H0S8,A0A078C6N9,A0A078GI73,A0A078FWF3,D1L8R1,A0A078H257,A0A078HQ29,A0A078GBY2,A0A078H0B1,A0A078C354,A0A078HVL1,A0A078IUG9,A0A078IL52,A0A078GKX8,A0A078IT30,A0A078HNK7,A0A078FQG6,A0A078IEW4,A0A078I2A8,A0A0…	4.10783e-15
													Biological process	macromolecule biosynthetic process	GO:0009059	5	2.22045e-16	2.98134	67	298	146	1936	A0A078G8J0,A0A078JYR4,A0A078IUM5,A0A078IHR7,A0A078I5M1,A0A078GPH3,A0A078F439,D1L8S4,A0A078IIC0,A0A078HY53,A0A078F5E3,A0A078JGK6,D1L8T4,A0A078FHI8,A0A078H9F5,A0A078FAJ2,A0A078FQZ9,A0A078H0S8,A0A078C6N9,A0A078GI73,A0A078FWF3,D1L8R1,A0A078H257,A0A078HQ29,A0A078GBY2,A0A078H0B1,A0A078C354,A0A078HVL1,A0A078IUG9,A0A078IL52,A0A078GKX8,A0A078IT30,A0A078HNK7,A0A078FQG6,A0A078IEW4,A0A078I2A8,A0A078IMU2,A0A0…	7.39409e-15
													Biological process	cellular nitrogen compound biosynthetic process	GO:0044271	5	3.33067e-16	2.44641	69	374	146	1936	A0A078JT79,A0A078G8J0,A0A078JYR4,A0A078IUM5,A0A078IHR7,A0A078I5M1,A0A078GPH3,A0A078F439,D1L8S4,A0A078IIC0,A0A078HY53,A0A078F5E3,A0A078JGK6,D1L8T4,A0A078FHI8,A0A078H9F5,A0A078FAJ2,A0A078FQZ9,A0A078H0S8,A0A078C6N9,A0A078GI73,A0A078FWF3,D1L8R1,A0A078H257,A0A078HQ29,A0A078GBY2,A0A078H0B1,A0A078C354,A0A078HVL1,A0A078IUG9,A0A078IL52,A0A078GKX8,A0A078IT30,A0A078HNK7,A0A078FQG6,A0A078IEW4,A0A078I2A8,A0A0…	1.00828e-14
													Biological process	organonitrogen compound biosynthetic process	GO:1901566	5	1.02141e-14	2.30191	71	409	146	1936	A0A078JT79,A0A078G8J0,A0A078JYR4,A0A078IUM5,A0A078IHR7,A0A078I5M1,A0A078GPH3,A0A078F439,D1L8S4,A0A078IIC0,A0A078HY53,A0A078F5E3,A0A078JGK6,D1L8T4,A0A078FHI8,A0A078H9F5,A0A078FAJ2,A0A078FQZ9,A0A078H0S8,A0A078C6N9,A0A078GI73,A0A078FWF3,D1L8R1,A0A078H257,A0A078HQ29,A0A078FNS9,A0A078GBY2,A0A078H0B1,A0A078C354,A0A078HVL1,A0A078IUG9,A0A078IL52,A0A078GKX8,A0A078IT30,A0A078HNK7,A0A078FQG6,A0A078IEW4,A0A0…	2.8344e-13
													Biological process	macromolecule metabolic process	GO:0043170	4	1.38778e-14	2.08155	81	516	146	1936	A0A078G091,A0A078GEC9,A0A078G8J0,A0A078JYR4,A0A078IUM5,A0A078IHR7,A0A078I5M1,A0A078GPH3,A0A078F439,D1L8S4,A0A078IIC0,A0A078HY53,A0A078H9W4,A0A078F5E3,A0A078JGK6,D1L8T4,A0A078FHI8,A0A078JPM9,A0A078H9F5,A0A078FAJ2,A0A078FQZ9,A0A078INK1,A0A078H0S8,A0A078IKV1,A0A078C6N9,A0A078GI73,A0A078FWF3,D1L8R1,A0A078H257,A0A078HQ29,A0A078HMK5,A0A078GBY2,A0A078GW15,A0A078H0B1,A0A078C354,A0A078HVL1,A0A078IUG9,A0A0…	3.55485e-13
													Biological process	cellular macromolecule metabolic process	GO:0044260	5	1.59872e-14	2.28514	71	412	146	1936	A0A078G091,A0A078G8J0,A0A078JYR4,A0A078IUM5,A0A078IHR7,A0A078I5M1,A0A078GPH3,A0A078F439,D1L8S4,A0A078IIC0,A0A078HY53,A0A078F5E3,A0A078JGK6,D1L8T4,A0A078FHI8,A0A078H9F5,A0A078FAJ2,A0A078FQZ9,A0A078INK1,A0A078H0S8,A0A078C6N9,A0A078GI73,A0A078FWF3,D1L8R1,A0A078H257,A0A078HQ29,A0A078GBY2,A0A078H0B1,A0A078C354,A0A078HVL1,A0A078IUG9,A0A078IL52,A0A078GKX8,A0A078IT30,A0A078HNK7,A0A078FQG6,A0A078IEW4,A0A0…	3.80267e-13
													Biological process	organonitrogen compound metabolic process	GO:1901564	4	3.15222e-10	1.76658	81	608	146	1936	A0A078G091,A0A078JT79,A0A078GEC9,A0A078G8J0,A0A078JYR4,A0A078IUM5,A0A078IHR7,A0A078I5M1,A0A078GPH3,A0A078F439,D1L8S4,A0A078IIC0,A0A078HY53,A0A078H9W4,A0A078F5E3,A0A078JGK6,D1L8T4,A0A078FHI8,A0A078JPM9,A0A078H9F5,A0A078FAJ2,A0A078FQZ9,A0A078H0S8,A0A078IKV1,A0A078C6N9,A0A078GI73,A0A078FWF3,D1L8R1,A0A078H257,A0A078HQ29,A0A078HMK5,A0A078FNS9,A0A078GBY2,A0A078GW15,A0A078H0B1,A0A078C354,A0A078HVL1,A0A0…	6.99793e-09
													Biological process	cellular nitrogen compound metabolic process	GO:0034641	4	7.68922e-10	1.87173	71	503	146	1936	A0A078JT79,A0A078G8J0,A0A078JYR4,A0A078IUM5,A0A078IHR7,A0A078I5M1,A0A078GPH3,A0A078F439,D1L8S4,A0A078IIC0,A0A078HY53,A0A078F5E3,A0A078JGK6,D1L8T4,A0A078FHI8,A0A078H9F5,A0A078FAJ2,A0A078FQZ9,A0A078INK1,A0A078H0S8,A0A078C6N9,A0A078GI73,A0A078FWF3,D1L8R1,A0A078H257,A0A078HQ29,A0A078GBY2,A0A078H0B1,A0A078C354,A0A078HVL1,A0A078IUG9,A0A078IL52,A0A078GKX8,A0A078IT30,A0A078HNK7,A0A078FQG6,A0A078IEW4,A0A0…	1.60032e-08
													Biological process	cellular biosynthetic process	GO:0044249	4	6.86525e-09	1.71604	77	595	146	1936	A0A078JT79,A0A078J8Q9,A0A078G8J0,A0A078JYR4,A0A078IUM5,A0A078IHR7,A0A078I5M1,A0A078GPH3,A0A078F439,D1L8S4,A0A078IIC0,A0A078HY53,A0A078F5E3,A0A078JGK6,D1L8T4,A0A078FHI8,A0A078H9F5,A0A078FAJ2,A0A078FQZ9,A0A078H0S8,A0A078C6N9,A0A078GI73,A0A078FWF3,D1L8R1,A0A078H257,A0A078HQ29,A0A078FNS9,A0A078GBY2,A0A078H0B1,A0A078C354,A0A078HVL1,A0A078IUG9,A0A078IL52,A0A078GKX8,A0A078IT30,A0A078HNK7,A0A078FQG6,A0A0…	1.34478e-07
													Biological process	organic substance biosynthetic process	GO:1901576	4	1.6175e-08	1.68767	77	605	146	1936	A0A078JT79,A0A078J8Q9,A0A078G8J0,A0A078JYR4,A0A078IUM5,A0A078IHR7,A0A078I5M1,A0A078GPH3,A0A078F439,D1L8S4,A0A078IIC0,A0A078HY53,A0A078F5E3,A0A078JGK6,D1L8T4,A0A078FHI8,A0A078H9F5,A0A078FAJ2,A0A078FQZ9,A0A078H0S8,A0A078C6N9,A0A078GI73,A0A078FWF3,D1L8R1,A0A078H257,A0A078HQ29,A0A078FNS9,A0A078GBY2,A0A078H0B1,A0A078C354,A0A078HVL1,A0A078IUG9,A0A078IL52,A0A078GKX8,A0A078IT30,A0A078HNK7,A0A078FQG6,A0A0…	2.99237e-07
													Biological process	biosynthetic process	GO:0009058	3	2.82732e-07	1.59289	77	641	146	1936	A0A078JT79,A0A078J8Q9,A0A078G8J0,A0A078JYR4,A0A078IUM5,A0A078IHR7,A0A078I5M1,A0A078GPH3,A0A078F439,D1L8S4,A0A078IIC0,A0A078HY53,A0A078F5E3,A0A078JGK6,D1L8T4,A0A078FHI8,A0A078H9F5,A0A078FAJ2,A0A078FQZ9,A0A078H0S8,A0A078C6N9,A0A078GI73,A0A078FWF3,D1L8R1,A0A078H257,A0A078HQ29,A0A078FNS9,A0A078GBY2,A0A078H0B1,A0A078C354,A0A078HVL1,A0A078IUG9,A0A078IL52,A0A078GKX8,A0A078IT30,A0A078HNK7,A0A078FQG6,A0A0…	4.95526e-06
													Biological process	nitrogen compound metabolic process	GO:0006807	3	1.21536e-06	1.48111	85	761	146	1936	A0A078G091,A0A078JT79,A0A078GEC9,A0A078G8J0,A0A078JYR4,A0A078IUM5,A0A078IHR7,A0A078I5M1,A0A078GPH3,A0A078F439,D1L8S4,A0A078IIC0,A0A078HY53,A0A078H9W4,A0A078F5E3,A0A078JGK6,D1L8T4,A0A078FHI8,A0A078JPM9,A0A078H9F5,A0A078FAJ2,A0A078FQZ9,A0A078INK1,A0A078H0S8,A0A078JTD0,A0A078IKV1,A0A078C6N9,A0A078GI73,A0A078FWF3,D1L8R1,A0A078H257,A0A078HQ29,A0A078HMK5,A0A078FNS9,A0A078GBY2,A0A078GW15,A0A078H0B1,A0A0…	2.02357e-05
													Biological process	primary metabolic process	GO:0044238	3	0.00101729	1.23086	97	1045	146	1936	A0A078G091,A0A078JT79,A0A078GEC9,A0A078J8Q9,A0A078G8J0,A0A078JYR4,A0A078IUM5,A0A078IHR7,A0A078I5M1,A0A078GPH3,A0A078F439,D1L8S4,A0A078IIC0,A0A078HY53,A0A078H9W4,A0A078F5E3,A0A078JGK6,D1L8T4,A0A078FHI8,A0A078JPM9,A0A078H9F5,A0A078FAJ2,A0A078FQZ9,A0A078INK1,A0A078JEF6,A0A078H0S8,A0A078IKV1,A0A078C6N9,A0A078GI73,A0A078FWF3,D1L8R1,A0A078H257,A0A078HQ29,A0A078HMK5,A0A078FNS9,A0A078GBY2,A0A078GW15,A0A0…	0.0161314
													Biological process	organic substance metabolic process	GO:0071704	3	0.0212741	1.1353	100	1168	146	1936	A0A078G091,A0A078JT79,A0A078GEC9,A0A078J8Q9,A0A078G8J0,A0A078JYR4,A0A078IUM5,A0A078IHR7,A0A078I5M1,A0A078GPH3,A0A078F439,D1L8S4,A0A078IIC0,A0A078HY53,A0A078H9W4,A0A078F5E3,A0A078JGK6,D1L8T4,A0A078FHI8,A0A078JPM9,A0A078H9F5,A0A078FAJ2,A0A078FQZ9,A0A078INK1,A0A078JEF6,A0A078H0S8,A0A078JTD0,A0A078IKV1,A0A078C6N9,A0A078GI73,A0A078FWF3,D1L8R1,A0A078H257,A0A078HQ29,A0A078HMK5,A0A078FNS9,A0A078GBY2,A0A0…	0.322013

## Sheet: (-P,5;1a)VS(+P,5;1a)
(+P,W10)VS(+P,5;1a)_Up regulated													(+P,W10)VS(+P,5;1a)_Down regulated
Class	GO_Name	GO_ID	GO_Level	P_value	EnrichmentScore	HitsGenesCountsInSelectedSet	HitsGenesCountsInBackground	AllGenesCountsInSelectedSet	AllGenesCountsInBackground	GenesOfSelectedSetInGOterm	corrected p-value(BH method)		Class	GO_Name	GO_ID	GO_Level	P_value	EnrichmentScore	HitsGenesCountsInSelectedSet	HitsGenesCountsInBackground	AllGenesCountsInSelectedSet	AllGenesCountsInBackground	GenesOfSelectedSetInGOterm	corrected p-value(BH method)
Molecular function	catalytic activity	GO:0003824	2	0.000149255	1.17564	144	2033	179	2971	A0A078FKR0,A0A078HN10,A0A078HKL5,D1L8U3,A0A078GW61,A0A078JMJ5,A0A078G3P4,A0A078I954,A0A078JT79,A0A078G7H0,A0A078GAL1,A0A078I9F4,A0A078H2Z2,A0A078FNW9,A0A078FTS5,A0A078FU45,A0A078HJI6,A0A078G0I3,A0A078FBP0,A0A078FC13,A0A078JQA5,A0A078GBK2,A0A078J580,A0A078FHJ7,A0A078GPG1,A0A078K1N9,A0A078FXH9,A0A078GWC7,A0A078HBG0,A0A078G6B4,A0A078IKF2,A0A078G6S3,A0A078FPI0,A0A078IB48,A0A078J560,A0A078GH46,A0A078F…	0.0471646		Molecular function	RNA binding	GO:0003723	5	0	3.7415	61	234	207	2971	A0A078FM50,A0A078GWW3,A0A078HNR7,A0A078IUM5,A0A078GET6,A0A078GDR4,A0A078IHR7,A0A078HGS6,A0A078IID2,A0A078FM46,A0A078ITJ0,A0A078FN55,A0A078IBV1,D1L8T4,A0A078ILH3,A0A078H8B7,A0A078FQZ9,A0A078GY62,A0A078INK1,A0A078H0S8,A0A078JLS3,D1L8R1,A0A078GBY2,A0A078H0B1,A0A078G969,A0A078FVC3,A0A078HVL1,A0A078FH61,A0A078GKX8,A0A078K3M7,A0A078HEZ2,A0A078JQJ6,A0A078HA02,A0A078I1M0,A0A078HNI8,A0A078G351,A0A078I5T8,…	0
Molecular function	carbohydrate binding	GO:0030246	3	0.00404354	3.01778	8	44	179	2971	A0A078GE10,A0A078GWC7,A0A078HZW7,A0A078IMI1,A0A078G355,A0A078GFG5,A0A078JZ45,A0A078JIC8,	0.182537		Molecular function	structural molecule activity	GO:0005198	2	1.11022e-16	5.76059	59	147	207	2971	A0A078JYR4,A0A078IUM5,A0A078IHR7,A0A078F439,D1L8S4,A0A078HY53,D1L8T4,A0A078FHI8,A0A078H9F5,A0A078FAJ2,A0A078FQZ9,A0A078H0S8,A0A078DAQ0,A0A078C6N9,A0A078J2A2,A0A078GI73,D1L8R1,A0A078HQ29,A0A078GBY2,A0A078H0B1,A0A078GVP7,A0A078HVL1,A0A078IUG9,A0A078IL52,A0A078GKX8,A0A078IT30,A0A078HNK7,A0A078FQG6,A0A078IEW4,A0A078I2A8,A0A078J4Q5,A0A078F603,A0A078I1M1,A0A078FZ63,A0A078GYR5,A0A078BWL0,A0A078ITA2,A0A0…	1.36002e-14
Molecular function	isomerase activity	GO:0016853	3	0.00816186	2.0206	14	115	179	2971	A0A078G3P4,A0A078GAL1,A0A078GWC7,A0A078G6S3,A0A078FDP4,A0A078FM14,A0A078J3B1,A0A078IGY8,A0A078JHW1,A0A078DMP0,A0A078JKI9,A0A078FEZ7,A0A078GVF8,A0A078HVT2,	0.257915		Molecular function	structural constituent of ribosome	GO:0003735	3	2.22045e-16	7.0547	58	118	207	2971	A0A078JYR4,A0A078IUM5,A0A078IHR7,A0A078F439,D1L8S4,A0A078HY53,D1L8T4,A0A078FHI8,A0A078H9F5,A0A078FAJ2,A0A078FQZ9,A0A078H0S8,A0A078C6N9,A0A078J2A2,A0A078GI73,D1L8R1,A0A078HQ29,A0A078GBY2,A0A078H0B1,A0A078GVP7,A0A078HVL1,A0A078IUG9,A0A078IL52,A0A078GKX8,A0A078IT30,A0A078HNK7,A0A078FQG6,A0A078IEW4,A0A078I2A8,A0A078J4Q5,A0A078F603,A0A078I1M1,A0A078FZ63,A0A078GYR5,A0A078BWL0,A0A078ITA2,A0A078JG43,A0A0…	1.81336e-14
Molecular function	hydrolase activity, acting on glycosyl bonds	GO:0016798	4	0.00859004	2.07472	13	104	179	2971	A0A078GPG1,A0A078IKF2,A0A078GH46,A0A078GBI0,A0A078IMV5,A0A078JYZ5,A0A078IU37,A0A078J281,A0A078I8X2,A0A078FJC3,A0A078I0V1,A0A078FEH0,A0A078JVN1,	0.246769		Molecular function	nucleic acid binding	GO:0003676	4	6.66134e-16	2.61637	70	384	207	2971	A0A078FM50,A0A078GWW3,A0A078HNR7,A0A078IUM5,A0A078GET6,A0A078GDR4,A0A078IHR7,A0A078HGS6,A0A078IID2,A0A078FM46,A0A078ITJ0,A0A078IQD0,A0A078FN55,A0A078IBV1,D1L8T4,A0A078ILH3,A0A078H8B7,A0A078FQZ9,A0A078GY62,A0A078INK1,A0A078H0S8,A0A078JLS3,D1L8R1,A0A078G842,A0A078FII3,A0A078GBY2,A0A078H0B1,A0A078G969,A0A078FVC3,A0A078IDW9,A0A078FR95,A0A078HVL1,A0A078FH61,A0A078GKX8,A0A078GH17,A0A078JDR0,A0A078K3M7,…	4.08007e-14
Molecular function	hydrolase activity, hydrolyzing O-glycosyl compounds	GO:0004553	5	0.00859004	2.07472	13	104	179	2971	A0A078GPG1,A0A078IKF2,A0A078GH46,A0A078GBI0,A0A078IMV5,A0A078JYZ5,A0A078IU37,A0A078J281,A0A078I8X2,A0A078FJC3,A0A078I0V1,A0A078FEH0,A0A078JVN1,	0.246769		Molecular function	rRNA binding	GO:0019843	6	3.66242e-05	7.82872	6	11	207	2971	A0A078IHR7,D1L8T4,D1L8R1,A0A078H0B1,A0A078GKX8,A0A078DR63,	0.00179459
Molecular function	transporter activity	GO:0005215	2	0.0104881	1.8204	17	155	179	2971	D1L8U3,A0A078JT79,A0A078FAM6,A0A078HWB0,A0A078IEI5,A0A078G7T4,A0A078IQA0,A0A078FFS6,A0A078JDC1,A0A078JLR3,A0A078G836,A0A078IFG6,A0A078J5S9,A0A078GJ25,F8K8Q7,A0A078I2L6,A0A078IJJ1,	0.157821		Molecular function	translation initiation factor activity	GO:0003743	7	6.46955e-05	4.22137	10	34	207	2971	A0A078ITJ0,A0A078H8B7,A0A078FVC3,A0A078HA02,A0A078FJF5,A0A078G4G1,A0A078GSS5,A0A078H6F7,A0A078GM48,A0A078F7L1,	0.00264173
Molecular function	inorganic molecular entity transmembrane transporter activity	GO:0015318	4	0.0144637	2.18392	10	76	179	2971	A0A078JT79,A0A078IEI5,A0A078G7T4,A0A078IQA0,A0A078JLR3,A0A078G836,A0A078IFG6,A0A078J5S9,A0A078GJ25,F8K8Q7,	0.207751		Molecular function	translation regulator activity	GO:0045182	2	0.000143916	3.16245	13	59	207	2971	A0A078ITJ0,A0A078H8B7,A0A078FVC3,A0A078HA02,A0A078FJF5,A0A078G4G1,A0A078GSS5,A0A078J0E1,A0A078H4R1,A0A078HUS4,A0A078H6F7,A0A078GM48,A0A078F7L1,	0.00503706
Molecular function	primary active transmembrane transporter activity	GO:0015399	5	0.0145797	2.29815	9	65	179	2971	D1L8U3,A0A078FAM6,A0A078HWB0,A0A078IEI5,A0A078G7T4,A0A078IQA0,A0A078GJ25,A0A078I2L6,A0A078IJJ1,	0.200313		Molecular function	translation factor activity, RNA binding	GO:0008135	6	0.000143916	3.16245	13	59	207	2971	A0A078ITJ0,A0A078H8B7,A0A078FVC3,A0A078HA02,A0A078FJF5,A0A078G4G1,A0A078GSS5,A0A078J0E1,A0A078H4R1,A0A078HUS4,A0A078H6F7,A0A078GM48,A0A078F7L1,	0.00503706
Molecular function	transmembrane transporter activity	GO:0022857	3	0.0147035	1.79435	16	148	179	2971	D1L8U3,A0A078JT79,A0A078FAM6,A0A078HWB0,A0A078IEI5,A0A078G7T4,A0A078IQA0,A0A078JDC1,A0A078JLR3,A0A078G836,A0A078IFG6,A0A078J5S9,A0A078GJ25,F8K8Q7,A0A078I2L6,A0A078IJJ1,	0.193596		Molecular function	translation regulator activity, nucleic acid binding	GO:0090079	5	0.000143916	3.16245	13	59	207	2971	A0A078ITJ0,A0A078H8B7,A0A078FVC3,A0A078HA02,A0A078FJF5,A0A078G4G1,A0A078GSS5,A0A078J0E1,A0A078H4R1,A0A078HUS4,A0A078H6F7,A0A078GM48,A0A078F7L1,	0.00503706
Molecular function	intramolecular oxidoreductase activity	GO:0016860	4	0.0148658	3.31955	5	25	179	2971	A0A078G3P4,A0A078FDP4,A0A078FM14,A0A078IGY8,A0A078HVT2,	0.187904		Molecular function	heterocyclic compound binding	GO:1901363	3	0.00141774	1.26054	101	1150	207	2971	A0A078FM50,A0A078IG07,A0A078HR94,A0A078GWW3,A0A078HNR7,A0A078H1I1,A0A078IUM5,A0A078IB78,A0A078GET6,A0A078GDR4,A0A078IHR7,A0A078HGS6,A0A078IID2,A0A078FM46,A0A078ITJ0,A0A078IQD0,A0A078FN55,A0A078H9W4,A0A078JCD7,A0A078IBV1,A0A078GRK7,A0A078IZE3,D1L8T4,A0A078ILH3,A0A078G0G3,A0A078H8B7,A0A078FJL2,A0A078FQZ9,A0A078GY62,A0A078INK1,A0A078H0S8,A0A078J325,A0A078JTD0,A0A078DAQ0,A0A078HA45,A0A078JLS3,A0A078I…	0.0347347
Molecular function	ion transmembrane transporter activity	GO:0015075	4	0.0157779	2.15555	10	77	179	2971	A0A078JT79,A0A078IEI5,A0A078G7T4,A0A078IQA0,A0A078JLR3,A0A078G836,A0A078IFG6,A0A078J5S9,A0A078GJ25,F8K8Q7,	0.191762		Molecular function	organic cyclic compound binding	GO:0097159	3	0.00141774	1.26054	101	1150	207	2971	A0A078FM50,A0A078IG07,A0A078HR94,A0A078GWW3,A0A078HNR7,A0A078H1I1,A0A078IUM5,A0A078IB78,A0A078GET6,A0A078GDR4,A0A078IHR7,A0A078HGS6,A0A078IID2,A0A078FM46,A0A078ITJ0,A0A078IQD0,A0A078FN55,A0A078H9W4,A0A078JCD7,A0A078IBV1,A0A078GRK7,A0A078IZE3,D1L8T4,A0A078ILH3,A0A078G0G3,A0A078H8B7,A0A078FJL2,A0A078FQZ9,A0A078GY62,A0A078INK1,A0A078H0S8,A0A078J325,A0A078JTD0,A0A078DAQ0,A0A078HA45,A0A078JLS3,A0A078I…	0.0347347
Molecular function	ATPase-coupled transmembrane transporter activity	GO:0042626	6	0.0185636	2.52575	7	46	179	2971	A0A078FAM6,A0A078HWB0,A0A078IEI5,A0A078G7T4,A0A078GJ25,A0A078I2L6,A0A078IJJ1,	0.217263		Molecular function	ligase activity, forming carbon-nitrogen bonds	GO:0016879	4	0.0470892	2.4746	5	29	207	2971	A0A078HA45,A0A078FNS9,A0A078JT05,A0A078G3Y7,A0A078I607,	0.678639
Molecular function	hydrolase activity, acting on ester bonds	GO:0016788	4	0.0193574	1.77833	15	140	179	2971	A0A078G0I3,A0A078J580,A0A078GQ47,A0A078JRM4,P93064,P93063,A0A078HGK7,A0A078FQE2,A0A078GCW9,A0A078JIY0,A0A078K0S5,A0A078IA90,A0A078F9A1,A0A078I7D7,A0A078IFS5,	0.218462		Cellular component	ribosome	GO:0005840	6	0	5.94036	58	119	133	1621	A0A078JYR4,A0A078IUM5,A0A078IHR7,A0A078F439,D1L8S4,A0A078HY53,D1L8T4,A0A078FHI8,A0A078H9F5,A0A078FAJ2,A0A078FQZ9,A0A078H0S8,A0A078C6N9,A0A078J2A2,A0A078GI73,D1L8R1,A0A078HQ29,A0A078GBY2,A0A078H0B1,A0A078GVP7,A0A078HVL1,A0A078IUG9,A0A078IL52,A0A078GKX8,A0A078IT30,A0A078HNK7,A0A078FQG6,A0A078IEW4,A0A078I2A8,A0A078J4Q5,A0A078F603,A0A078I1M1,A0A078FZ63,A0A078GYR5,A0A078BWL0,A0A078ITA2,A0A078JG43,A0A0…	0
Molecular function	proton transmembrane transporter activity	GO:0015078	7	0.0230817	2.42051	7	48	179	2971	A0A078JT79,A0A078IEI5,A0A078IQA0,A0A078G836,A0A078IFG6,A0A078GJ25,F8K8Q7,	0.227932		Cellular component	non-membrane-bounded organelle	GO:0043228	4	0	4.17873	60	175	133	1621	A0A078JYR4,A0A078IUM5,A0A078IHR7,A0A078F439,D1L8S4,A0A078HY53,D1L8T4,A0A078FHI8,A0A078H9F5,A0A078FAJ2,A0A078FQZ9,A0A078H0S8,A0A078DAQ0,A0A078C6N9,A0A078J2A2,A0A078GI73,D1L8R1,A0A078HQ29,A0A078GBY2,A0A078H0B1,A0A078GVP7,A0A078HVL1,A0A078IUG9,A0A078IL52,A0A078GKX8,A0A078IT30,A0A078HNK7,A0A078FQG6,A0A078IEW4,A0A078I2A8,A0A078J4Q5,A0A078F603,A0A078I1M1,A0A078I1M0,A0A078FZ63,A0A078GYR5,A0A078BWL0,A0A0…	0
Molecular function	hydrolase activity	GO:0016787	3	0.0244124	1.29966	48	613	179	2971	A0A078G0I3,A0A078J580,A0A078GPG1,A0A078IKF2,A0A078IB48,A0A078GH46,A0A078GBI0,A0A078HBF3,A0A078IQA0,A0A078G963,A0A078GQ47,A0A078IMV5,A0A078JRM4,P93064,P93063,A0A078JYZ5,A0A078J9Z3,A0A078GU91,A0A078HGK7,A0A078HJQ8,A0A078IU37,A0A078FQE2,A0A078GCW9,A0A078HC19,A0A078JIY0,A0A078K0S5,A0A078FAC9,A0A078FYC0,A0A078J281,A0A078I8X2,A0A078IA90,A0A078HV59,A0A078F9A1,A0A078I7D7,A0A078GIN3,A0A078FBC5,A0A078FJC3,…	0.233767		Cellular component	intracellular non-membrane-bounded organelle	GO:0043232	5	0	4.17873	60	175	133	1621	A0A078JYR4,A0A078IUM5,A0A078IHR7,A0A078F439,D1L8S4,A0A078HY53,D1L8T4,A0A078FHI8,A0A078H9F5,A0A078FAJ2,A0A078FQZ9,A0A078H0S8,A0A078DAQ0,A0A078C6N9,A0A078J2A2,A0A078GI73,D1L8R1,A0A078HQ29,A0A078GBY2,A0A078H0B1,A0A078GVP7,A0A078HVL1,A0A078IUG9,A0A078IL52,A0A078GKX8,A0A078IT30,A0A078HNK7,A0A078FQG6,A0A078IEW4,A0A078I2A8,A0A078J4Q5,A0A078F603,A0A078I1M1,A0A078I1M0,A0A078FZ63,A0A078GYR5,A0A078BWL0,A0A0…	0
Molecular function	active transmembrane transporter activity	GO:0022804	4	0.0316782	2.01865	9	74	179	2971	D1L8U3,A0A078FAM6,A0A078HWB0,A0A078IEI5,A0A078G7T4,A0A078IQA0,A0A078GJ25,A0A078I2L6,A0A078IJJ1,	0.270549		Cellular component	ribosomal subunit	GO:0044391	4	1.64313e-12	6.85573	18	32	133	1621	A0A078JYR4,A0A078IUM5,D1L8S4,D1L8T4,A0A078FHI8,A0A078C6N9,A0A078HQ29,A0A078GBY2,A0A078H0B1,A0A078IL52,A0A078J4Q5,A0A078BWL0,A0A078G6Z6,A0A078G6X0,A0A078H195,A0A078HI92,A0A078IA67,A0A078HH70,	4.55969e-11
Molecular function	cation transmembrane transporter activity	GO:0008324	5	0.036196	2.07472	8	64	179	2971	A0A078JT79,A0A078IEI5,A0A078G7T4,A0A078IQA0,A0A078G836,A0A078IFG6,A0A078GJ25,F8K8Q7,	0.265998		Cellular component	ribonucleoprotein complex	GO:1990904	3	2.32665e-11	4.35285	25	70	133	1621	A0A078FM50,A0A078JYR4,A0A078IUM5,A0A078ITJ0,D1L8S4,D1L8T4,A0A078FHI8,A0A078H8B7,A0A078C6N9,A0A078HQ29,A0A078GBY2,A0A078H0B1,A0A078FVC3,A0A078IL52,A0A078J4Q5,A0A078FJF5,A0A078BWL0,A0A078G6Z6,A0A078GSS5,A0A078H6F7,A0A078G6X0,A0A078H195,A0A078HI92,A0A078IA67,A0A078HH70,	5.16516e-10
Molecular function	inorganic cation transmembrane transporter activity	GO:0022890	6	0.036196	2.07472	8	64	179	2971	A0A078JT79,A0A078IEI5,A0A078G7T4,A0A078IQA0,A0A078G836,A0A078IFG6,A0A078GJ25,F8K8Q7,	0.265998		Cellular component	organelle	GO:0043226	3	2.69544e-08	1.58386	82	631	133	1621	A0A078JYR4,A0A078IUM5,A0A078IHR7,A0A078F439,A0A078FKP2,D1L8S4,A0A078HFP8,A0A078HY53,A0A078FLB1,D1L8T4,A0A078FHI8,A0A078H9F5,A0A078FAJ2,A0A078JQN4,A0A078FQZ9,A0A078GY62,A0A078H0S8,A0A078DAQ0,A0A078J2A8,A0A078C6N9,A0A078J2A2,A0A078GI73,D1L8R1,A0A078HQ29,A0A078GBY2,A0A078H0B1,A0A078GTL5,A0A078GVP7,A0A078IDW9,A0A078HVL1,A0A078IUG9,A0A078IL52,A0A078GKX8,A0A078IT30,A0A078HNK7,A0A078FQG6,A0A078IEW4,A0A0…	4.98656e-07
Molecular function	oxidoreductase activity	GO:0016491	3	0.0402297	1.32488	36	451	179	2971	A0A078HN10,D1L8U3,A0A078GW61,A0A078I9F4,A0A078H2Z2,A0A078FTS5,A0A078JQA5,A0A078GBK2,A0A078FXH9,A0A078G6B4,A0A078J560,A0A078GJI0,A0A078FV34,A0A078GDL1,A0A078HJU9,A0A078HP01,A0A078FI91,A0A078FYX1,A0A078J5T4,A0A078JWG1,A0A078HK35,A0A078IKQ3,A0A078GLI9,A0A078FCI9,A0A078JNC3,A0A078IWH9,A0A078JBL0,A0A078HHK9,A0A078HF71,A0A078GHM5,A0A078K1C3,A0A078J0D9,A0A078CXF9,A0A078J0C6,A0A078G5U4,A0A078J9T0,	0.27048		Cellular component	intracellular organelle	GO:0043229	4	2.69544e-08	1.58386	82	631	133	1621	A0A078JYR4,A0A078IUM5,A0A078IHR7,A0A078F439,A0A078FKP2,D1L8S4,A0A078HFP8,A0A078HY53,A0A078FLB1,D1L8T4,A0A078FHI8,A0A078H9F5,A0A078FAJ2,A0A078JQN4,A0A078FQZ9,A0A078GY62,A0A078H0S8,A0A078DAQ0,A0A078J2A8,A0A078C6N9,A0A078J2A2,A0A078GI73,D1L8R1,A0A078HQ29,A0A078GBY2,A0A078H0B1,A0A078GTL5,A0A078GVP7,A0A078IDW9,A0A078HVL1,A0A078IUG9,A0A078IL52,A0A078GKX8,A0A078IT30,A0A078HNK7,A0A078FQG6,A0A078IEW4,A0A0…	4.98656e-07
Molecular function	phosphoric ester hydrolase activity	GO:0042578	5	0.0425604	1.91513	9	78	179	2971	A0A078G0I3,A0A078GQ47,A0A078JRM4,A0A078HGK7,A0A078FQE2,A0A078GCW9,A0A078K0S5,A0A078IA90,A0A078IFS5,	0.280189		Cellular component	intracellular anatomical structure	GO:0005622	3	5.81219e-08	1.34867	108	976	133	1621	A0A078FM50,A0A078JYR4,A0A078IUM5,A0A078IHR7,A0A078F439,A0A078ITJ0,A0A078FKP2,A0A078FN55,D1L8S4,A0A078HFP8,A0A078HY53,A0A078H9W4,A0A078FLB1,D1L8T4,A0A078FHI8,A0A078H9F5,A0A078FAJ2,A0A078H8B7,A0A078JQN4,A0A078FQZ9,A0A078GY62,A0A078H0S8,A0A078DAQ0,A0A078HA45,A0A078J2A8,A0A078C6N9,A0A078J2A2,A0A078GI73,D1L8R1,A0A078HQ29,A0A078FII3,A0A078GBY2,A0A078JVG1,A0A078H0B1,A0A078GTL5,A0A078GVP7,A0A078FVC3,A0A0…	8.06441e-07
Molecular function	iron ion binding	GO:0005506	7	0.0459879	2.26333	6	44	179	2971	D1L8U3,A0A078GW61,A0A078GDL1,A0A078FI91,A0A078J5T4,A0A078FCI9,	0.284945		Cellular component	large ribosomal subunit	GO:0015934	5	1.82759e-07	7.83512	9	14	133	1621	A0A078JYR4,A0A078IUM5,D1L8S4,A0A078FHI8,A0A078J4Q5,A0A078BWL0,A0A078G6Z6,A0A078H195,A0A078HI92,	2.25403e-06
Cellular component	obsolete cell	GO:0005623	0	0.0121669	2.72699	7	57	73	1621	A0A078HN10,A0A078H2Z2,A0A078JQA5,A0A078JWG1,A0A078IWH9,A0A078GHM5,A0A078J9T0,	0.523177		Cellular component	small ribosomal subunit	GO:0015935	5	4.8605e-07	6.41472	10	19	133	1621	D1L8T4,A0A078C6N9,A0A078HQ29,A0A078GBY2,A0A078H0B1,A0A078IL52,A0A078G6Z6,A0A078G6X0,A0A078IA67,A0A078HH70,	5.39515e-06
Biological process	carbohydrate metabolic process	GO:0005975	4	0.000368668	1.92601	27	236	115	1936	A0A078FU45,A0A078GPG1,A0A078GWC7,A0A078IKF2,A0A078G6S3,A0A078GH46,A0A078FDP4,A0A078GBI0,A0A078GJI0,A0A078IMV5,A0A078JYZ5,A0A078IU37,A0A078GCW9,A0A078JIY0,A0A078K0S5,A0A078FNM9,A0A078J281,A0A078I8X2,A0A078I7D7,A0A078HBM9,A0A078FJC3,A0A078JKI9,A0A078FEZ7,A0A078I0V1,A0A078FEH0,A0A078JVN1,A0A078FMG2,	0.169219		Cellular component	cellular anatomical entity	GO:0110165	2	0.00126989	1.04919	133	1545	133	1621	A0A078FM50,A0A078JCF7,A0A078GT07,A0A078GV46,A0A078JYR4,A0A078IUM5,A0A078IHR7,A0A078FWY4,A0A078FFG0,A0A078F439,A0A078ITJ0,A0A078FKP2,A0A078FN55,D1L8S4,A0A078HFP8,A0A078HY53,A0A078H9W4,A0A078FLB1,D1L8T4,A0A078I244,A0A078FHI8,A0A078G0G3,A0A078H9F5,A0A078FAJ2,A0A078H8B7,A0A078JQN4,A0A078FQZ9,A0A078GY62,A0A078H0S8,A0A078DAQ0,A0A078HA45,A0A078J2A8,A0A078C6N9,A0A078J2A2,A0A078GI73,A0A078IVZ1,D1L8R1,A0A0…	0.0117465
Biological process	cell redox homeostasis	GO:0045454	6	0.0053963	2.65812	9	57	115	1936	A0A078HN10,A0A078H2Z2,A0A078JQA5,A0A078GBK2,A0A078JWG1,A0A078IWH9,A0A078GHM5,A0A078HVT2,A0A078J9T0,	0.412817		Cellular component	eukaryotic 48S preinitiation complex	GO:0033290	5	0.00221789	4.06266	6	18	133	1621	A0A078ITJ0,A0A078H8B7,A0A078FVC3,A0A078FJF5,A0A078GSS5,A0A078H6F7,	0.0189373
Biological process	response to chemical	GO:0042221	3	0.00706769	3.36696	6	30	115	1936	A0A078G0I3,A0A078GBK2,A0A078GPG4,A0A078G836,A0A078GTG6,A0A078GIN3,	0.405509		Cellular component	translation preinitiation complex	GO:0070993	4	0.00221789	4.06266	6	18	133	1621	A0A078ITJ0,A0A078H8B7,A0A078FVC3,A0A078FJF5,A0A078GSS5,A0A078H6F7,	0.0189373
Biological process	polysaccharide metabolic process	GO:0005976	5	0.0079635	2.69357	8	50	115	1936	A0A078GBI0,A0A078GCW9,A0A078K0S5,A0A078FNM9,A0A078I7D7,A0A078FJC3,A0A078I0V1,A0A078FMG2,	0.281173		Cellular component	eukaryotic 43S preinitiation complex	GO:0016282	5	0.00221789	4.06266	6	18	133	1621	A0A078ITJ0,A0A078H8B7,A0A078FVC3,A0A078FJF5,A0A078GSS5,A0A078H6F7,	0.0189373
Biological process	proton transmembrane transport	GO:1902600	9	0.0103309	2.8058	7	42	115	1936	A0A078JT79,A0A078IEI5,A0A078IQA0,A0A078G836,A0A078IFG6,A0A078GJ25,F8K8Q7,	0.296367		Cellular component	eukaryotic translation initiation factor 3 complex	GO:0005852	3	0.00221789	4.06266	6	18	133	1621	A0A078ITJ0,A0A078H8B7,A0A078FVC3,A0A078FJF5,A0A078GSS5,A0A078H6F7,	0.0189373
Biological process	cation transmembrane transport	GO:0098655	7	0.0103309	2.8058	7	42	115	1936	A0A078JT79,A0A078IEI5,A0A078IQA0,A0A078G836,A0A078IFG6,A0A078GJ25,F8K8Q7,	0.296367		Cellular component	cellular_component	GO:0005575	0	0.00758811	1.03578	133	1565	133	1621	A0A078FM50,A0A078JCF7,A0A078GT07,A0A078GV46,A0A078JYR4,A0A078IUM5,A0A078IHR7,A0A078FWY4,A0A078FFG0,A0A078F439,A0A078ITJ0,A0A078FKP2,A0A078FN55,D1L8S4,A0A078HFP8,A0A078HY53,A0A078H9W4,A0A078FLB1,D1L8T4,A0A078I244,A0A078FHI8,A0A078G0G3,A0A078H9F5,A0A078FAJ2,A0A078H8B7,A0A078JQN4,A0A078FQZ9,A0A078GY62,A0A078H0S8,A0A078DAQ0,A0A078HA45,A0A078J2A8,A0A078C6N9,A0A078J2A2,A0A078GI73,A0A078IVZ1,D1L8R1,A0A0…	0.0443305
Biological process	inorganic ion transmembrane transport	GO:0098660	7	0.0103309	2.8058	7	42	115	1936	A0A078JT79,A0A078IEI5,A0A078IQA0,A0A078G836,A0A078IFG6,A0A078GJ25,F8K8Q7,	0.296367		Cellular component	external encapsulating structure	GO:0030312	3	0.0347578	2.64956	5	23	133	1621	A0A078GT07,A0A078JUQ1,A0A078GNY9,A0A078HZN5,A0A078HQZ7,	0.175369
Biological process	inorganic cation transmembrane transport	GO:0098662	8	0.0103309	2.8058	7	42	115	1936	A0A078JT79,A0A078IEI5,A0A078IQA0,A0A078G836,A0A078IFG6,A0A078GJ25,F8K8Q7,	0.296367		Cellular component	cell wall	GO:0005618	4	0.0347578	2.64956	5	23	133	1621	A0A078GT07,A0A078JUQ1,A0A078GNY9,A0A078HZN5,A0A078HQZ7,	0.175369
Biological process	response to stimulus	GO:0050896	2	0.0111855	1.7887	17	160	115	1936	A0A078G0I3,A0A078GBK2,A0A078GPG4,A0A078IVK1,A0A078GP33,A0A078G836,A0A078HK35,A0A078HGK7,A0A078HTE2,A0A078IHI5,A0A078F8S4,A0A078GTG6,A0A078F925,A0A078IUA1,A0A078GIN3,A0A078JIC8,A0A078G5E5,	0.256708		Biological process	gene expression	GO:0010467	5	0	3.06912	80	332	152	1936	A0A078JYR4,A0A078IUM5,A0A078IHR7,A0A078F439,A0A078ITJ0,A0A078FN55,D1L8S4,A0A078HY53,D1L8T4,A0A078FHI8,A0A078H9F5,A0A078FAJ2,A0A078H8B7,A0A078FQZ9,A0A078INK1,A0A078H0S8,A0A078C6N9,A0A078J2A2,A0A078GI73,D1L8R1,A0A078G842,A0A078HQ29,A0A078FII3,A0A078GBY2,A0A078JVG1,A0A078H0B1,A0A078GVP7,A0A078FVC3,A0A078HVL1,A0A078IUG9,A0A078IL52,A0A078GKX8,A0A078IT30,A0A078HNK7,A0A078JDR0,A0A078FQG6,A0A078IEW4,A0A0…	0
Biological process	cellular homeostasis	GO:0019725	5	0.0116233	2.36739	9	64	115	1936	A0A078HN10,A0A078H2Z2,A0A078JQA5,A0A078GBK2,A0A078JWG1,A0A078IWH9,A0A078GHM5,A0A078HVT2,A0A078J9T0,	0.254052		Biological process	cellular macromolecule biosynthetic process	GO:0034645	6	0	3.414	78	291	152	1936	A0A078JYR4,A0A078IUM5,A0A078IHR7,A0A078F439,A0A078ITJ0,A0A078FN55,D1L8S4,A0A078HY53,D1L8T4,A0A078FHI8,A0A078H9F5,A0A078FAJ2,A0A078H8B7,A0A078FQZ9,A0A078H0S8,A0A078C6N9,A0A078J2A2,A0A078GI73,D1L8R1,A0A078G842,A0A078HQ29,A0A078FII3,A0A078GBY2,A0A078JVG1,A0A078H0B1,A0A078HX07,A0A078GVP7,A0A078FVC3,A0A078IDW9,A0A078HVL1,A0A078IUG9,A0A078IL52,A0A078GKX8,A0A078IT30,A0A078HNK7,A0A078JDR0,A0A078FQG6,A0A0…	0
Biological process	homeostatic process	GO:0042592	4	0.0116233	2.36739	9	64	115	1936	A0A078HN10,A0A078H2Z2,A0A078JQA5,A0A078GBK2,A0A078JWG1,A0A078IWH9,A0A078GHM5,A0A078HVT2,A0A078J9T0,	0.254052		Biological process	macromolecule biosynthetic process	GO:0009059	5	0	3.3338	78	298	152	1936	A0A078JYR4,A0A078IUM5,A0A078IHR7,A0A078F439,A0A078ITJ0,A0A078FN55,D1L8S4,A0A078HY53,D1L8T4,A0A078FHI8,A0A078H9F5,A0A078FAJ2,A0A078H8B7,A0A078FQZ9,A0A078H0S8,A0A078C6N9,A0A078J2A2,A0A078GI73,D1L8R1,A0A078G842,A0A078HQ29,A0A078FII3,A0A078GBY2,A0A078JVG1,A0A078H0B1,A0A078HX07,A0A078GVP7,A0A078FVC3,A0A078IDW9,A0A078HVL1,A0A078IUG9,A0A078IL52,A0A078GKX8,A0A078IT30,A0A078HNK7,A0A078JDR0,A0A078FQG6,A0A0…	0
Biological process	regulation of biological quality	GO:0065008	3	0.0155268	2.26139	9	67	115	1936	A0A078HN10,A0A078H2Z2,A0A078JQA5,A0A078GBK2,A0A078JWG1,A0A078IWH9,A0A078GHM5,A0A078HVT2,A0A078J9T0,	0.245751		Biological process	cellular biosynthetic process	GO:0044249	4	1.11022e-16	2.11924	99	595	152	1936	A0A078JYR4,A0A078IUM5,A0A078IHR7,A0A078F439,A0A078ITJ0,A0A078FN55,D1L8S4,A0A078HY53,A0A078JCD7,A0A078IZE3,A0A078G8H7,D1L8T4,A0A078FHI8,A0A078H9F5,A0A078FAJ2,A0A078H8B7,A0A078JQN4,A0A078FQZ9,A0A078H0S8,A0A078C6N9,A0A078J2A2,A0A078GI73,D1L8R1,A0A078G842,A0A078HQ29,A0A078FII3,A0A078FNS9,A0A078GBY2,A0A078JVG1,A0A078H0B1,A0A078HX07,A0A078GTL5,A0A078GVP7,A0A078F9J6,A0A078FVC3,A0A078IDW9,A0A078HVL1,A0A0…	1.31006e-14
Biological process	ion transmembrane transport	GO:0034220	6	0.0168336	2.56181	7	46	115	1936	A0A078JT79,A0A078IEI5,A0A078IQA0,A0A078G836,A0A078IFG6,A0A078GJ25,F8K8Q7,	0.257555		Biological process	peptide metabolic process	GO:0006518	6	1.11022e-16	4.36868	71	207	152	1936	A0A078JYR4,A0A078IUM5,A0A078IHR7,A0A078F439,A0A078ITJ0,A0A078FN55,D1L8S4,A0A078HY53,D1L8T4,A0A078FHI8,A0A078H9F5,A0A078FAJ2,A0A078H8B7,A0A078FQZ9,A0A078H0S8,A0A078C6N9,A0A078J2A2,A0A078GI73,D1L8R1,A0A078HQ29,A0A078FII3,A0A078GBY2,A0A078JVG1,A0A078H0B1,A0A078GVP7,A0A078FVC3,A0A078HVL1,A0A078IUG9,A0A078IL52,A0A078GKX8,A0A078IT30,A0A078HNK7,A0A078JDR0,A0A078FQG6,A0A078IEW4,A0A078I2A8,A0A078J4Q5,A0A0…	1.31006e-14
Biological process	ATP metabolic process	GO:0046034	3	0.0173236	2.8058	6	36	115	1936	A0A078JT79,A0A078FU45,A0A078FDP4,A0A078G836,A0A078IFG6,F8K8Q7,	0.256502		Biological process	amide biosynthetic process	GO:0043604	6	1.11022e-16	4.36868	71	207	152	1936	A0A078JYR4,A0A078IUM5,A0A078IHR7,A0A078F439,A0A078ITJ0,A0A078FN55,D1L8S4,A0A078HY53,D1L8T4,A0A078FHI8,A0A078H9F5,A0A078FAJ2,A0A078H8B7,A0A078FQZ9,A0A078H0S8,A0A078C6N9,A0A078J2A2,A0A078GI73,D1L8R1,A0A078HQ29,A0A078FII3,A0A078GBY2,A0A078JVG1,A0A078H0B1,A0A078GVP7,A0A078FVC3,A0A078HVL1,A0A078IUG9,A0A078IL52,A0A078GKX8,A0A078IT30,A0A078HNK7,A0A078JDR0,A0A078FQG6,A0A078IEW4,A0A078I2A8,A0A078J4Q5,A0A0…	1.31006e-14
Biological process	lipid metabolic process	GO:0006629	4	0.0188584	1.81298	14	130	115	1936	A0A078G3P4,A0A078G0I3,A0A078HBF3,A0A078FFS6,A0A078HJU9,A0A078HMJ3,A0A078GQ47,A0A078GU91,A0A078HGK7,A0A078IGY8,A0A078IHI5,A0A078HVX3,A0A078IA90,A0A078JKI9,	0.2705		Biological process	cellular nitrogen compound metabolic process	GO:0034641	4	1.11022e-16	2.3296	92	503	152	1936	A0A078I717,A0A078JYR4,A0A078IUM5,A0A078IHR7,A0A078F439,A0A078ITJ0,A0A078FN55,D1L8S4,A0A078HY53,A0A078JCD7,A0A078IZE3,D1L8T4,A0A078FHI8,A0A078H9F5,A0A078FAJ2,A0A078H8B7,A0A078FQZ9,A0A078INK1,A0A078H0S8,A0A078C6N9,A0A078J2A2,A0A078GI73,D1L8R1,A0A078G842,A0A078HQ29,A0A078FII3,A0A078GBY2,A0A078JVG1,A0A078H0B1,A0A078GTL5,A0A078GVP7,A0A078FVC3,A0A078IDW9,A0A078HVL1,A0A078IUG9,A0A078IL52,A0A078GKX8,A0A0…	1.31006e-14
Biological process	carbohydrate catabolic process	GO:0016052	5	0.0222896	2.65812	6	38	115	1936	A0A078FU45,A0A078G6S3,A0A078FDP4,A0A078GBI0,A0A078I7D7,A0A078FJC3,	0.292312		Biological process	peptide biosynthetic process	GO:0043043	7	2.22045e-16	4.52158	71	200	152	1936	A0A078JYR4,A0A078IUM5,A0A078IHR7,A0A078F439,A0A078ITJ0,A0A078FN55,D1L8S4,A0A078HY53,D1L8T4,A0A078FHI8,A0A078H9F5,A0A078FAJ2,A0A078H8B7,A0A078FQZ9,A0A078H0S8,A0A078C6N9,A0A078J2A2,A0A078GI73,D1L8R1,A0A078HQ29,A0A078FII3,A0A078GBY2,A0A078JVG1,A0A078H0B1,A0A078GVP7,A0A078FVC3,A0A078HVL1,A0A078IUG9,A0A078IL52,A0A078GKX8,A0A078IT30,A0A078HNK7,A0A078JDR0,A0A078FQG6,A0A078IEW4,A0A078I2A8,A0A078J4Q5,A0A0…	1.31006e-14
Biological process	cellular carbohydrate metabolic process	GO:0044262	5	0.0233173	2.40497	7	49	115	1936	A0A078GCW9,A0A078K0S5,A0A078FNM9,A0A078HBM9,A0A078JKI9,A0A078I0V1,A0A078FMG2,	0.274426		Biological process	cellular macromolecule metabolic process	GO:0044260	5	3.33067e-16	2.59683	84	412	152	1936	A0A078JYR4,A0A078IUM5,A0A078IHR7,A0A078F439,A0A078ITJ0,A0A078FN55,D1L8S4,A0A078HY53,D1L8T4,A0A078FHI8,A0A078H9F5,A0A078FAJ2,A0A078H8B7,A0A078FQZ9,A0A078INK1,A0A078H0S8,A0A078C6N9,A0A078J2A2,A0A078GI73,D1L8R1,A0A078G842,A0A078HQ29,A0A078FII3,A0A078GBY2,A0A078JVG1,A0A078H0B1,A0A078HX07,A0A078GVP7,A0A078FVC3,A0A078IDW9,A0A078HVL1,A0A078IUG9,A0A078IL52,A0A078GKX8,A0A078IT30,A0A078HNK7,A0A078JDR0,A0A0…	1.74675e-14
Biological process	purine ribonucleotide metabolic process	GO:0009150	10	0.0284944	2.31066	7	51	115	1936	A0A078JT79,A0A078FU45,A0A078FDP4,A0A078G836,A0A078IFG6,A0A078I5U0,F8K8Q7,	0.318998		Biological process	cellular protein metabolic process	GO:0044267	6	3.33067e-16	3.21681	74	293	152	1936	A0A078JYR4,A0A078IUM5,A0A078IHR7,A0A078F439,A0A078ITJ0,A0A078FN55,D1L8S4,A0A078HY53,D1L8T4,A0A078FHI8,A0A078H9F5,A0A078FAJ2,A0A078H8B7,A0A078FQZ9,A0A078H0S8,A0A078C6N9,A0A078J2A2,A0A078GI73,D1L8R1,A0A078HQ29,A0A078FII3,A0A078GBY2,A0A078JVG1,A0A078H0B1,A0A078HX07,A0A078GVP7,A0A078FVC3,A0A078HVL1,A0A078IUG9,A0A078IL52,A0A078GKX8,A0A078IT30,A0A078HNK7,A0A078JDR0,A0A078FQG6,A0A078IEW4,A0A078I2A8,A0A0…	1.74675e-14
Biological process	glucan metabolic process	GO:0044042	6	0.0292422	2.8058	5	30	115	1936	A0A078GCW9,A0A078K0S5,A0A078FNM9,A0A078I0V1,A0A078FMG2,	0.319575		Biological process	cellular amide metabolic process	GO:0043603	5	3.33067e-16	4.18745	72	219	152	1936	A0A078JYR4,A0A078IUM5,A0A078IHR7,A0A078F439,A0A078ITJ0,A0A078FN55,D1L8S4,A0A078HY53,D1L8T4,A0A078FHI8,A0A078H9F5,A0A078FAJ2,A0A078H8B7,A0A078FQZ9,A0A078H0S8,A0A078C6N9,A0A078J2A2,A0A078GI73,D1L8R1,A0A078HQ29,A0A078FII3,A0A078GBY2,A0A078JVG1,A0A078H0B1,A0A078GVP7,A0A078FVC3,A0A078HVL1,A0A078IUG9,A0A078IL52,A0A078GKX8,A0A078IT30,A0A078HNK7,A0A078JDR0,A0A078FQG6,A0A078IEW4,A0A078I2A8,A0A078J4Q5,A0A0…	1.74675e-14
Biological process	cellular polysaccharide metabolic process	GO:0044264	6	0.0292422	2.8058	5	30	115	1936	A0A078GCW9,A0A078K0S5,A0A078FNM9,A0A078I0V1,A0A078FMG2,	0.319575		Biological process	macromolecule metabolic process	GO:0043170	4	4.44089e-16	2.19686	89	516	152	1936	A0A078GT07,A0A078JYR4,A0A078IUM5,A0A078IHR7,A0A078F439,A0A078ITJ0,A0A078FN55,D1L8S4,A0A078HY53,A0A078H9W4,D1L8T4,A0A078FHI8,A0A078H9F5,A0A078FAJ2,A0A078H8B7,A0A078FQZ9,A0A078INK1,A0A078H0S8,A0A078C6N9,A0A078J2A2,A0A078GI73,D1L8R1,A0A078G842,A0A078HQ29,A0A078FII3,A0A078GBY2,A0A078JVG1,A0A078H0B1,A0A078HX07,A0A078GVP7,A0A078FVC3,A0A078IDW9,A0A078HVL1,A0A078IUG9,A0A078IL52,A0A078GKX8,A0A078IT30,A0A0…	1.74675e-14
Biological process	cellular glucan metabolic process	GO:0006073	7	0.0292422	2.8058	5	30	115	1936	A0A078GCW9,A0A078K0S5,A0A078FNM9,A0A078I0V1,A0A078FMG2,	0.319575		Biological process	translation	GO:0006412	8	4.44089e-16	4.5443	71	199	152	1936	A0A078JYR4,A0A078IUM5,A0A078IHR7,A0A078F439,A0A078ITJ0,A0A078FN55,D1L8S4,A0A078HY53,D1L8T4,A0A078FHI8,A0A078H9F5,A0A078FAJ2,A0A078H8B7,A0A078FQZ9,A0A078H0S8,A0A078C6N9,A0A078J2A2,A0A078GI73,D1L8R1,A0A078HQ29,A0A078FII3,A0A078GBY2,A0A078JVG1,A0A078H0B1,A0A078GVP7,A0A078FVC3,A0A078HVL1,A0A078IUG9,A0A078IL52,A0A078GKX8,A0A078IT30,A0A078HNK7,A0A078JDR0,A0A078FQG6,A0A078IEW4,A0A078I2A8,A0A078J4Q5,A0A0…	1.74675e-14
Biological process	purine nucleotide metabolic process	GO:0006163	9	0.0344037	2.22346	7	53	115	1936	A0A078JT79,A0A078FU45,A0A078FDP4,A0A078G836,A0A078IFG6,A0A078I5U0,F8K8Q7,	0.335985		Biological process	organic substance biosynthetic process	GO:1901576	4	5.55112e-16	2.08421	99	605	152	1936	A0A078JYR4,A0A078IUM5,A0A078IHR7,A0A078F439,A0A078ITJ0,A0A078FN55,D1L8S4,A0A078HY53,A0A078JCD7,A0A078IZE3,A0A078G8H7,D1L8T4,A0A078FHI8,A0A078H9F5,A0A078FAJ2,A0A078H8B7,A0A078JQN4,A0A078FQZ9,A0A078H0S8,A0A078C6N9,A0A078J2A2,A0A078GI73,D1L8R1,A0A078G842,A0A078HQ29,A0A078FII3,A0A078FNS9,A0A078GBY2,A0A078JVG1,A0A078H0B1,A0A078HX07,A0A078GTL5,A0A078GVP7,A0A078F9J6,A0A078FVC3,A0A078IDW9,A0A078HVL1,A0A0…	1.87152e-14
Biological process	ribonucleotide metabolic process	GO:0009259	9	0.0410807	2.14261	7	55	115	1936	A0A078JT79,A0A078FU45,A0A078FDP4,A0A078G836,A0A078IFG6,A0A078I5U0,F8K8Q7,	0.392834		Biological process	biosynthetic process	GO:0009058	3	5.55112e-16	2.0069	101	641	152	1936	A0A078JYR4,A0A078IUM5,A0A078IHR7,A0A078F439,A0A078ITJ0,A0A078FN55,D1L8S4,A0A078HY53,A0A078JCD7,A0A078IZE3,A0A078G8H7,D1L8T4,A0A078FHI8,A0A078H9F5,A0A078FAJ2,A0A078H8B7,A0A078JQN4,A0A078FQZ9,A0A078H0S8,A0A078HA45,A0A078C6N9,A0A078J2A2,A0A078GI73,D1L8R1,A0A078G842,A0A078HQ29,A0A078FII3,A0A078FNS9,A0A078GBY2,A0A078JVG1,A0A078H0B1,A0A078HX07,A0A078GTL5,A0A078GVP7,A0A078I7M5,A0A078F9J6,A0A078FVC3,A0A0…	1.87152e-14
Biological process	ribose phosphate metabolic process	GO:0019693	6	0.0410807	2.14261	7	55	115	1936	A0A078JT79,A0A078FU45,A0A078FDP4,A0A078G836,A0A078IFG6,A0A078I5U0,F8K8Q7,	0.392834		Biological process	protein metabolic process	GO:0019538	5	6.66134e-16	3.00397	75	318	152	1936	A0A078JYR4,A0A078IUM5,A0A078IHR7,A0A078F439,A0A078ITJ0,A0A078FN55,D1L8S4,A0A078HY53,A0A078H9W4,D1L8T4,A0A078FHI8,A0A078H9F5,A0A078FAJ2,A0A078H8B7,A0A078FQZ9,A0A078H0S8,A0A078C6N9,A0A078J2A2,A0A078GI73,D1L8R1,A0A078HQ29,A0A078FII3,A0A078GBY2,A0A078JVG1,A0A078H0B1,A0A078HX07,A0A078GVP7,A0A078FVC3,A0A078HVL1,A0A078IUG9,A0A078IL52,A0A078GKX8,A0A078IT30,A0A078HNK7,A0A078JDR0,A0A078FQG6,A0A078IEW4,A0A0…	1.96509e-14
Biological process	carbohydrate derivative biosynthetic process	GO:1901137	5	0.0410807	2.14261	7	55	115	1936	A0A078JT79,A0A078G0I3,A0A078G836,A0A078IFG6,A0A078GLI9,A0A078I5U0,F8K8Q7,	0.392834		Biological process	organonitrogen compound biosynthetic process	GO:1901566	5	6.66134e-16	2.64702	85	409	152	1936	A0A078JYR4,A0A078IUM5,A0A078IHR7,A0A078F439,A0A078ITJ0,A0A078FN55,D1L8S4,A0A078HY53,A0A078JCD7,A0A078IZE3,A0A078G8H7,D1L8T4,A0A078FHI8,A0A078H9F5,A0A078FAJ2,A0A078H8B7,A0A078JQN4,A0A078FQZ9,A0A078H0S8,A0A078C6N9,A0A078J2A2,A0A078GI73,D1L8R1,A0A078HQ29,A0A078FII3,A0A078FNS9,A0A078GBY2,A0A078JVG1,A0A078H0B1,A0A078HX07,A0A078GTL5,A0A078GVP7,A0A078FVC3,A0A078HVL1,A0A078IUG9,A0A078IL52,A0A078GKX8,A0A0…	1.96509e-14
Biological process	transmembrane transport	GO:0055085	5	0.0416339	2.01012	8	67	115	1936	A0A078JT79,A0A078GN01,A0A078IEI5,A0A078IQA0,A0A078G836,A0A078IFG6,A0A078GJ25,F8K8Q7,	0.374705		Biological process	cellular nitrogen compound biosynthetic process	GO:0044271	5	8.88178e-16	2.86068	84	374	152	1936	A0A078JYR4,A0A078IUM5,A0A078IHR7,A0A078F439,A0A078ITJ0,A0A078FN55,D1L8S4,A0A078HY53,A0A078JCD7,A0A078IZE3,D1L8T4,A0A078FHI8,A0A078H9F5,A0A078FAJ2,A0A078H8B7,A0A078FQZ9,A0A078H0S8,A0A078C6N9,A0A078J2A2,A0A078GI73,D1L8R1,A0A078G842,A0A078HQ29,A0A078FII3,A0A078GBY2,A0A078JVG1,A0A078H0B1,A0A078GTL5,A0A078GVP7,A0A078FVC3,A0A078HVL1,A0A078IUG9,A0A078IL52,A0A078GKX8,A0A078IT30,A0A078HNK7,A0A078JDR0,A0A0…	2.329e-14
Biological process	purine ribonucleotide biosynthetic process	GO:0009152	11	0.0422886	2.55072	5	33	115	1936	A0A078JT79,A0A078G836,A0A078IFG6,A0A078I5U0,F8K8Q7,	0.373278		Biological process	organonitrogen compound metabolic process	GO:1901564	4	1.16573e-14	1.92729	92	608	152	1936	A0A078I717,A0A078JYR4,A0A078IUM5,A0A078IHR7,A0A078F439,A0A078ITJ0,A0A078FN55,D1L8S4,A0A078HY53,A0A078H9W4,A0A078JCD7,A0A078IZE3,A0A078G8H7,D1L8T4,A0A078FHI8,A0A078H9F5,A0A078FAJ2,A0A078H8B7,A0A078JQN4,A0A078FQZ9,A0A078H0S8,A0A078C6N9,A0A078J2A2,A0A078GI73,D1L8R1,A0A078HQ29,A0A078FII3,A0A078FNS9,A0A078GBY2,A0A078JVG1,A0A078H0B1,A0A078HX07,A0A078GTL5,A0A078GVP7,A0A078FVC3,A0A078HVL1,A0A078IUG9,A0A0…	2.89593e-13
													Biological process	nitrogen compound metabolic process	GO:0006807	3	1.38889e-13	1.72391	103	761	152	1936	A0A078I717,A0A078JYR4,A0A078IUM5,A0A078IHR7,A0A078F439,A0A078ITJ0,A0A078FN55,D1L8S4,A0A078HY53,A0A078H9W4,A0A078JCD7,A0A078IZE3,A0A078G8H7,D1L8T4,A0A078FHI8,A0A078H9F5,A0A078FAJ2,A0A078H8B7,A0A078JQN4,A0A078FQZ9,A0A078INK1,A0A078H0S8,A0A078JTD0,A0A078C6N9,A0A078J2A2,A0A078GI73,D1L8R1,A0A078G842,A0A078HQ29,A0A078FII3,A0A078FNS9,A0A078GBY2,A0A078JVG1,A0A078H0B1,A0A078HX07,A0A078GTL5,A0A078GVP7,A0A0…	3.27778e-12
													Biological process	primary metabolic process	GO:0044238	3	7.1555e-12	1.47479	121	1045	152	1936	A0A078GT07,A0A078JYR4,A0A078IUM5,A0A078IHR7,A0A078II37,A0A078F439,A0A078ITJ0,A0A078IAU4,A0A078FN55,D1L8S4,A0A078HY53,A0A078H9W4,A0A078FLB1,A0A078IZE3,A0A078G8H7,D1L8T4,A0A078FHI8,A0A078H9F5,A0A078FAJ2,A0A078H8B7,A0A078JQN4,A0A078FQZ9,A0A078INK1,A0A078JEF6,A0A078H0S8,A0A078C6N9,A0A078J2A2,A0A078GI73,D1L8R1,A0A078G842,A0A078HQ29,A0A078FII3,A0A078FNS9,A0A078GBY2,A0A078JVG1,A0A078H0B1,A0A078HX07,A0A0…	1.60828e-10
													Biological process	organic substance metabolic process	GO:0071704	3	3.066e-11	1.39582	128	1168	152	1936	A0A078GT07,A0A078I717,A0A078JYR4,A0A078IUM5,A0A078IHR7,A0A078II37,A0A078F439,A0A078ITJ0,A0A078IAU4,A0A078FN55,D1L8S4,A0A078HY53,A0A078H9W4,A0A078JCD7,A0A078IZE3,A0A078G8H7,D1L8T4,A0A078FHI8,A0A078H9F5,A0A078FAJ2,A0A078H8B7,A0A078JQN4,A0A078FQZ9,A0A078INK1,A0A078JEF6,A0A078H0S8,A0A078JTD0,A0A078C6N9,A0A078J2A2,A0A078GI73,D1L8R1,A0A078G842,A0A078HQ29,A0A078FII3,A0A078FNS9,A0A078GBY2,A0A078JVG1,A0A0…	6.57797e-10
													Biological process	cellular metabolic process	GO:0044237	3	1.27517e-09	1.42751	116	1035	152	1936	A0A078I717,A0A078JYR4,A0A078IUM5,A0A078IHR7,A0A078F439,A0A078ITJ0,A0A078IAU4,A0A078FN55,D1L8S4,A0A078HY53,A0A078JCD7,A0A078FLB1,A0A078IZE3,A0A078G8H7,D1L8T4,A0A078FHI8,A0A078H9F5,A0A078FAJ2,A0A078H8B7,A0A078JQN4,A0A078FQZ9,A0A078INK1,A0A078H0S8,A0A078JTD0,A0A078C6N9,A0A078J2A2,A0A078GI73,D1L8R1,A0A078G842,A0A078HQ29,A0A078FII3,A0A078FNS9,A0A078GBY2,A0A078JVG1,A0A078H0B1,A0A078HX07,A0A078GTL5,A0A0…	2.61687e-08
													Biological process	metabolic process	GO:0008152	2	1.15686e-06	1.21004	135	1421	152	1936	A0A078GT07,A0A078I717,A0A078JYR4,A0A078IUM5,A0A078IHR7,A0A078II37,A0A078F439,A0A078ITJ0,A0A078IAU4,A0A078FN55,D1L8S4,A0A078HY53,A0A078H9W4,A0A078JCD7,A0A078FLB1,A0A078IZE3,A0A078G8H7,D1L8T4,A0A078FHI8,A0A078H9F5,A0A078FAJ2,A0A078H8B7,A0A078JQN4,A0A078FQZ9,A0A078INK1,A0A078JEF6,A0A078H0S8,A0A078H3I1,A0A078JTD0,A0A078I6L7,A0A078HA45,A0A078C6N9,A0A078J2A2,A0A078GI73,D1L8R1,A0A078G842,A0A078HQ29,A0A0…	2.27516e-05
													Biological process	ribonucleoprotein complex biogenesis	GO:0022613	5	0.000126767	3.85965	10	33	152	1936	A0A078JHP8,A0A078ITJ0,A0A078H8B7,A0A078FVC3,A0A078IL52,A0A078F9X4,A0A078FJF5,A0A078G4W0,A0A078GSS5,A0A078H6F7,	0.00239335
													Biological process	ribonucleoprotein complex assembly	GO:0022618	8	0.00134216	3.87643	7	23	152	1936	A0A078ITJ0,A0A078H8B7,A0A078FVC3,A0A078IL52,A0A078FJF5,A0A078GSS5,A0A078H6F7,	0.0243654
													Biological process	ribonucleoprotein complex subunit organization	GO:0071826	6	0.00134216	3.87643	7	23	152	1936	A0A078ITJ0,A0A078H8B7,A0A078FVC3,A0A078IL52,A0A078FJF5,A0A078GSS5,A0A078H6F7,	0.0243654
													Biological process	cellular process	GO:0009987	2	0.00163398	1.12234	132	1498	152	1936	A0A078JHP8,A0A078FM50,A0A078JCF7,A0A078GT07,A0A078I717,A0A078JYR4,A0A078IUM5,A0A078IHR7,A0A078F439,A0A078ITJ0,A0A078IAU4,A0A078FKP2,A0A078FN55,D1L8S4,A0A078HFP8,A0A078HY53,A0A078JCD7,A0A078FLB1,A0A078IZE3,A0A078G8H7,D1L8T4,A0A078FHI8,A0A078H9F5,A0A078FAJ2,A0A078H8B7,A0A078JQN4,A0A078FQZ9,A0A078INK1,A0A078H0S8,A0A078JTD0,A0A078DAQ0,A0A078HA45,A0A078C6N9,A0A078J2A2,A0A078GI73,D1L8R1,A0A078G842,A0A0…	0.0275443
													Biological process	cytoplasmic translation	GO:0002181	9	0.00178253	4.24561	6	18	152	1936	A0A078ITJ0,A0A078H8B7,A0A078FVC3,A0A078FJF5,A0A078GSS5,A0A078H6F7,	0.0290122
													Biological process	cytoplasmic translational initiation	GO:0002183	5	0.00178253	4.24561	6	18	152	1936	A0A078ITJ0,A0A078H8B7,A0A078FVC3,A0A078FJF5,A0A078GSS5,A0A078H6F7,	0.0290122
													Biological process	translational initiation	GO:0006413	4	0.00178253	4.24561	6	18	152	1936	A0A078ITJ0,A0A078H8B7,A0A078FVC3,A0A078FJF5,A0A078GSS5,A0A078H6F7,	0.0290122
													Biological process	formation of cytoplasmic translation initiation complex	GO:0001732	9	0.00178253	4.24561	6	18	152	1936	A0A078ITJ0,A0A078H8B7,A0A078FVC3,A0A078FJF5,A0A078GSS5,A0A078H6F7,	0.0290122
													Biological process	cellular component biogenesis	GO:0044085	4	0.0173368	1.88158	13	88	152	1936	A0A078JHP8,A0A078ITJ0,A0A078HFP8,A0A078H8B7,A0A078FVC3,A0A078IL52,A0A078F9X4,A0A078JUQ1,A0A078FJF5,A0A078G4W0,A0A078GSS5,A0A078H6F7,A0A078HQZ7,	0.185977

## Sheet: (+P,W10)VS(+P,5;1a)
(+P,W10)VS(+P,5;1a)_Up regulated													(+P,W10)VS(+P,5;1a)_Down regulated
Class	GO_Name	GO_ID	GO_Level	P_value	EnrichmentScore	HitsGenesCountsInSelectedSet	HitsGenesCountsInBackground	AllGenesCountsInSelectedSet	AllGenesCountsInBackground	GenesOfSelectedSetInGOterm	corrected p-value(BH method)		Class	GO_Name	GO_ID	GO_Level	P_value	EnrichmentScore	HitsGenesCountsInSelectedSet	HitsGenesCountsInBackground	AllGenesCountsInSelectedSet	AllGenesCountsInBackground	GenesOfSelectedSetInGOterm	corrected p-value(BH method)
Molecular function	dioxygenase activity	GO:0051213	4	5.64402e-05	7.57586	6	13	181	2971	A0A078JZC6,A0A078GW61,A0A078FTS5,A0A078J7I5,A0A078G5L6,A0A078ILA7,	0.015126		Molecular function	catalytic activity, acting on a nucleic acid	GO:0140640	3	0.00373525	2.66338	10	115	97	2971	D1L8M8,A0A078FN55,A0A078G351,A0A078ILZ7,A0A078G4W0,A0A078G842,A0A078JVG1,A0A078FH48,A0A078F2B3,A0A078JAT9,	0.107255
Molecular function	oxidoreductase activity, acting on single donors with incorporation of molecular oxygen, incorporation of two atoms of oxygen	GO:0016702	5	5.64402e-05	7.57586	6	13	181	2971	A0A078JZC6,A0A078GW61,A0A078FTS5,A0A078J7I5,A0A078G5L6,A0A078ILA7,	0.015126		Molecular function	structural constituent of ribosome	GO:0003735	3	0.0368453	2.07653	8	118	97	2971	A0A078J4Q5,A0A078FZ63,D1L8S4,A0A078H0S8,A0A078DWS2,A0A078JCZ3,A0A078DR63,A0A078HI92,	0.411439
Molecular function	proton transmembrane transporter activity	GO:0015078	7	9.83755e-05	3.76163	11	48	181	2971	A0A078FN70,A0A078FN77,A0A078JT79,A0A078IEI5,A0A078G836,A0A078IFG6,A0A078I8K8,A0A078GEI3,F8K8Q7,A0A078DQX4,A0A078DNQ5,	0.00878821		Molecular function	catalytic activity, acting on RNA	GO:0140098	4	0.0469626	2.2688	6	81	97	2971	D1L8M8,A0A078FN55,A0A078ILZ7,A0A078G4W0,A0A078G842,A0A078JVG1,	0.471974
Molecular function	oxidoreductase activity, acting on single donors with incorporation of molecular oxygen	GO:0016701	4	0.00022565	6.15539	6	16	181	2971	A0A078JZC6,A0A078GW61,A0A078FTS5,A0A078J7I5,A0A078G5L6,A0A078ILA7,	0.0151186		Cellular component	chloroplast	GO:0009507	7	0.000446284	3.13705	11	116	49	1621	D1L8M8,A0A078HFH1,D1L8S4,A0A078GTW0,A0A078IC76,A0A078G4G1,A0A078FX04,A0A078FPP2,A0A078FM18,A0A078GTL5,A0A078GUT8,	0.0236531
Molecular function	cation transmembrane transporter activity	GO:0008324	5	0.000363627	3.07769	12	64	181	2971	A0A078FN70,A0A078FN77,A0A078JT79,A0A078IEI5,A0A078G7T4,A0A078G836,A0A078IFG6,A0A078I8K8,A0A078GEI3,F8K8Q7,A0A078DQX4,A0A078DNQ5,	0.0194904		Cellular component	plastid	GO:0009536	6	0.0004815	3.11024	11	117	49	1621	D1L8M8,A0A078HFH1,D1L8S4,A0A078GTW0,A0A078IC76,A0A078G4G1,A0A078FX04,A0A078FPP2,A0A078FM18,A0A078GTL5,A0A078GUT8,	0.0127597
Molecular function	inorganic cation transmembrane transporter activity	GO:0022890	6	0.000363627	3.07769	12	64	181	2971	A0A078FN70,A0A078FN77,A0A078JT79,A0A078IEI5,A0A078G7T4,A0A078G836,A0A078IFG6,A0A078I8K8,A0A078GEI3,F8K8Q7,A0A078DQX4,A0A078DNQ5,	0.0194904		Cellular component	ribosome	GO:0005840	6	0.0233922	2.22398	8	119	49	1621	A0A078J4Q5,A0A078FZ63,D1L8S4,A0A078H0S8,A0A078DWS2,A0A078JCZ3,A0A078DR63,A0A078HI92,	0.206631
Molecular function	hydrolase activity, acting on glycosyl bonds	GO:0016798	4	0.00129366	2.36746	15	104	181	2971	A0A078H183,A0A078H0W9,A0A078IZ56,A0A078G1I3,A0A078I1R8,A0A078ICT4,A0A078HI09,A0A078H8P9,A0A078IU37,A0A078FJ52,A0A078I8X2,A0A078HQZ7,A0A078FJR7,A0A078HQ83,A0A078IXT6,	0.0433375		Biological process	cellular nitrogen compound biosynthetic process	GO:0044271	5	1.28846e-05	2.24314	26	374	60	1936	A0A078J4Q5,A0A078FZ63,D1L8M8,A0A078FN55,D1L8S4,A0A078JCD7,A0A078IC76,A0A078ILZ7,A0A078HK06,A0A078FX04,A0A078GSS5,A0A078FM18,A0A078H0S8,A0A078I3N6,A0A078G842,A0A078DWS2,A0A078JVG1,A0A078JCZ3,A0A078GTL5,A0A078FVC3,A0A078DR63,A0A078JB53,A0A078GUT8,A0A078HI92,A0A078HUA4,A0A078H5B4,	0.00515385
Molecular function	hydrolase activity, hydrolyzing O-glycosyl compounds	GO:0004553	5	0.00129366	2.36746	15	104	181	2971	A0A078H183,A0A078H0W9,A0A078IZ56,A0A078G1I3,A0A078I1R8,A0A078ICT4,A0A078HI09,A0A078H8P9,A0A078IU37,A0A078FJ52,A0A078I8X2,A0A078HQZ7,A0A078FJR7,A0A078HQ83,A0A078IXT6,	0.0433375		Biological process	cellular biosynthetic process	GO:0044249	4	2.06246e-05	1.84381	34	595	60	1936	A0A078J4Q5,A0A078EZS1,A0A078ITZ4,A0A078FZ63,A0A078HXM5,D1L8M8,A0A078FN55,A0A078HFH1,D1L8S4,A0A078GFC4,A0A078JCD7,A0A078IC76,A0A078ILZ7,A0A078HK06,A0A078FX04,A0A078GSS5,A0A078FM18,A0A078H0S8,A0A078I3N6,A0A078G842,A0A078DWS2,A0A078JVG1,A0A078JCZ3,A0A078GTL5,A0A078F9J6,A0A078FVC3,A0A078DR63,A0A078G6W5,A0A078JB53,A0A078GUT8,A0A078HI92,A0A078HUA4,A0A078H5B4,A0A078G2G9,	0.00412492
Molecular function	inorganic molecular entity transmembrane transporter activity	GO:0015318	4	0.00180085	2.59174	12	76	181	2971	A0A078FN70,A0A078FN77,A0A078JT79,A0A078IEI5,A0A078G7T4,A0A078G836,A0A078IFG6,A0A078I8K8,A0A078GEI3,F8K8Q7,A0A078DQX4,A0A078DNQ5,	0.0482629		Biological process	organonitrogen compound biosynthetic process	GO:1901566	5	2.15312e-05	2.13007	27	409	60	1936	A0A078J4Q5,A0A078EZS1,A0A078FZ63,A0A078FN55,D1L8S4,A0A078GFC4,A0A078JCD7,A0A078IC76,A0A078ILZ7,A0A078HK06,A0A078GSS5,A0A078FM18,A0A078H0S8,A0A078I3N6,A0A078DWS2,A0A078JVG1,A0A078JCZ3,A0A078GTL5,A0A078FVC3,A0A078DR63,A0A078G6W5,A0A078JB53,A0A078GUT8,A0A078HI92,A0A078HUA4,A0A078H5B4,A0A078G2G9,	0.00287082
Molecular function	ion transmembrane transporter activity	GO:0015075	4	0.00202174	2.55808	12	77	181	2971	A0A078FN70,A0A078FN77,A0A078JT79,A0A078IEI5,A0A078G7T4,A0A078G836,A0A078IFG6,A0A078I8K8,A0A078GEI3,F8K8Q7,A0A078DQX4,A0A078DNQ5,	0.0492569		Biological process	organic substance metabolic process	GO:0071704	3	2.42457e-05	1.4089	51	1168	60	1936	A0A078J4Q5,A0A078EZS1,A0A078I717,A0A078JE23,A0A078ITZ4,A0A078HR88,A0A078FZ63,A0A078HXM5,D1L8M8,A0A078GCW9,A0A078FN55,A0A078HFH1,D1L8S4,A0A078GCE2,A0A078GFC4,A0A078JCD7,A0A078FDB8,A0A078JQH7,A0A078IC76,A0A078ILZ7,A0A078HYF5,A0A078GWE3,A0A078G4W0,A0A078HI48,A0A078HK06,A0A078FX04,A0A078GSS5,A0A078FM18,A0A078H0S8,A0A078I519,A0A078I3N6,A0A078HU21,A0A078G842,A0A078DWS2,A0A078JVG1,A0A078JCZ3,A0A078GTL5,…	0.00242457
Molecular function	oxidoreductase activity	GO:0016491	3	0.00213603	1.52861	42	451	181	2971	A0A078JZC6,D1L8U3,A0A078GW61,A0A078F449,A0A078FVH8,A0A078I9F4,A0A078IZG1,A0A078JQQ7,A0A078FTS5,A0A078H9W0,A0A078ISW8,A0A078JM65,A0A078J576,A0A078HKX6,A0A078FV34,A0A078HP01,A0A078G1G3,A0A078F8H1,A0A078J7I5,A0A078G029,A0A078G5L6,A0A078GLI9,A0A078GFK6,A0A078FHB3,A0A078ILA7,A0A078J9I5,A0A078GYP6,A0A078FIC9,A0A078GCU6,A0A078I5B1,A0A078FJ20,A0A078J1V7,A0A078HT08,A0A078F9R8,A0A078J0D9,A0A078JT91,A0A078C…	0.0381637		Biological process	organic substance biosynthetic process	GO:1901576	4	3.0689e-05	1.81333	34	605	60	1936	A0A078J4Q5,A0A078EZS1,A0A078ITZ4,A0A078FZ63,A0A078HXM5,D1L8M8,A0A078FN55,A0A078HFH1,D1L8S4,A0A078GFC4,A0A078JCD7,A0A078IC76,A0A078ILZ7,A0A078HK06,A0A078FX04,A0A078GSS5,A0A078FM18,A0A078H0S8,A0A078I3N6,A0A078G842,A0A078DWS2,A0A078JVG1,A0A078JCZ3,A0A078GTL5,A0A078F9J6,A0A078FVC3,A0A078DR63,A0A078G6W5,A0A078JB53,A0A078GUT8,A0A078HI92,A0A078HUA4,A0A078H5B4,A0A078G2G9,	0.00245512
Molecular function	transmembrane transporter activity	GO:0022857	3	0.00318758	1.99634	18	148	181	2971	A0A078FN70,A0A078FN77,D1L8U3,A0A078JT79,A0A078FWY4,Q9XHG6,A0A078IEI5,A0A078G7T4,A0A078G836,A0A078IFG6,A0A078I8K8,A0A078IBM6,A0A078GEI3,F8K8Q7,A0A078DQX4,A0A078I2L6,A0A078IJJ1,A0A078DNQ5,	0.0533919		Biological process	organonitrogen compound metabolic process	GO:1901564	4	3.45e-05	1.80439	34	608	60	1936	A0A078J4Q5,A0A078EZS1,A0A078I717,A0A078JE23,A0A078FZ63,A0A078FN55,D1L8S4,A0A078GFC4,A0A078JCD7,A0A078JQH7,A0A078IC76,A0A078ILZ7,A0A078HYF5,A0A078GWE3,A0A078HK06,A0A078GSS5,A0A078FM18,A0A078H0S8,A0A078I519,A0A078I3N6,A0A078HU21,A0A078DWS2,A0A078JVG1,A0A078JCZ3,A0A078GTL5,A0A078FVC3,A0A078DR63,A0A078G6W5,A0A078JB53,A0A078GUT8,A0A078HI92,A0A078HUA4,A0A078H5B4,A0A078G2G9,	0.0023
Molecular function	FMN binding	GO:0010181	7	0.0035476	4.55955	5	18	181	2971	A0A078HKX6,A0A078FV34,A0A078HP01,A0A078G1G3,A0A078CXF9,	0.0559268		Biological process	nitrogen compound metabolic process	GO:0006807	3	3.90547e-05	1.65361	39	761	60	1936	A0A078J4Q5,A0A078EZS1,A0A078I717,A0A078JE23,A0A078FZ63,D1L8M8,A0A078FN55,D1L8S4,A0A078GFC4,A0A078JCD7,A0A078JQH7,A0A078IC76,A0A078ILZ7,A0A078HYF5,A0A078GWE3,A0A078G4W0,A0A078HK06,A0A078FX04,A0A078GSS5,A0A078FM18,A0A078H0S8,A0A078I519,A0A078I3N6,A0A078HU21,A0A078G842,A0A078DWS2,A0A078JVG1,A0A078JCZ3,A0A078GTL5,A0A078FVC3,A0A078DR63,A0A078G6W5,A0A078JB53,A0A078GUT8,A0A078HI92,A0A078HUA4,A0A078H5B4,…	0.0022317
Molecular function	transporter activity	GO:0005215	2	0.00526818	1.90618	18	155	181	2971	A0A078FN70,A0A078FN77,D1L8U3,A0A078JT79,A0A078FWY4,Q9XHG6,A0A078IEI5,A0A078G7T4,A0A078G836,A0A078IFG6,A0A078I8K8,A0A078IBM6,A0A078GEI3,F8K8Q7,A0A078DQX4,A0A078I2L6,A0A078IJJ1,A0A078DNQ5,	0.0705936		Biological process	cellular nitrogen compound metabolic process	GO:0034641	4	4.40155e-05	1.92445	30	503	60	1936	A0A078J4Q5,A0A078I717,A0A078FZ63,D1L8M8,A0A078FN55,D1L8S4,A0A078JCD7,A0A078IC76,A0A078ILZ7,A0A078GWE3,A0A078G4W0,A0A078HK06,A0A078FX04,A0A078GSS5,A0A078FM18,A0A078H0S8,A0A078I3N6,A0A078G842,A0A078DWS2,A0A078JVG1,A0A078JCZ3,A0A078GTL5,A0A078FVC3,A0A078DR63,A0A078JB53,A0A078GUT8,A0A078HI92,A0A078HUA4,A0A078H5B4,A0A078F2B3,	0.00220078
Molecular function	passive transmembrane transporter activity	GO:0022803	4	0.015137	2.89665	6	34	181	2971	A0A078JT79,Q9XHG6,A0A078IFG6,A0A078IBM6,A0A078GEI3,A0A078DQX4,	0.16903		Biological process	cellular metabolic process	GO:0044237	3	4.61291e-05	1.46525	47	1035	60	1936	A0A078J4Q5,A0A078EZS1,A0A078I717,A0A078ITZ4,A0A078FZ63,A0A078HXM5,D1L8M8,A0A078GCW9,A0A078FN55,A0A078HFH1,D1L8S4,A0A078GFC4,A0A078JCD7,A0A078IQK6,A0A078IC76,A0A078ILZ7,A0A078HYF5,A0A078GWE3,A0A078GK30,A0A078G4W0,A0A078HK06,A0A078FX04,A0A078FPP2,A0A078GSS5,A0A078FM18,A0A078H0S8,A0A078I519,A0A078I3N6,A0A078HU21,A0A078G842,A0A078DWS2,A0A078JVG1,A0A078JCZ3,A0A078GTL5,A0A078F9J6,A0A078FVC3,A0A078JT05,…	0.00205018
Molecular function	channel activity	GO:0015267	5	0.015137	2.89665	6	34	181	2971	A0A078JT79,Q9XHG6,A0A078IFG6,A0A078IBM6,A0A078GEI3,A0A078DQX4,	0.16903		Biological process	tetrapyrrole metabolic process	GO:0033013	5	6.00054e-05	8.06667	6	24	60	1936	A0A078I717,A0A078GWE3,A0A078FM18,A0A078GTL5,A0A078JB53,A0A078GUT8,	0.00240022
Molecular function	iron ion binding	GO:0005506	7	0.0481314	2.23832	6	44	181	2971	D1L8U3,A0A078GW61,A0A078JQQ7,A0A078GFK6,A0A078HT08,A0A078F9R8,	0.416103		Biological process	biosynthetic process	GO:0009058	3	0.000117362	1.71149	34	641	60	1936	A0A078J4Q5,A0A078EZS1,A0A078ITZ4,A0A078FZ63,A0A078HXM5,D1L8M8,A0A078FN55,A0A078HFH1,D1L8S4,A0A078GFC4,A0A078JCD7,A0A078IC76,A0A078ILZ7,A0A078HK06,A0A078FX04,A0A078GSS5,A0A078FM18,A0A078H0S8,A0A078I3N6,A0A078G842,A0A078DWS2,A0A078JVG1,A0A078JCZ3,A0A078GTL5,A0A078F9J6,A0A078FVC3,A0A078DR63,A0A078G6W5,A0A078JB53,A0A078GUT8,A0A078HI92,A0A078HUA4,A0A078H5B4,A0A078G2G9,	0.0042677
Cellular component	proton-transporting two-sector ATPase complex	GO:0016469	4	1.6167e-05	5.46814	9	29	92	1621	A0A078FN70,A0A078FN77,A0A078IEI5,A0A078G836,A0A078I8K8,A0A078GEI3,F8K8Q7,A0A078DQX4,A0A078DNQ5,	0.0021017		Biological process	porphyrin-containing compound metabolic process	GO:0006778	6	0.000151947	8.96296	5	18	60	1936	A0A078I717,A0A078GWE3,A0A078FM18,A0A078GTL5,A0A078GUT8,	0.00506489
Cellular component	proton-transporting two-sector ATPase complex, proton-transporting domain	GO:0033177	4	3.53581e-05	8.13211	6	13	92	1621	A0A078FN70,A0A078FN77,A0A078G836,A0A078I8K8,F8K8Q7,A0A078DNQ5,	0.00229828		Biological process	metabolic process	GO:0008152	2	0.000329813	1.24889	55	1421	60	1936	A0A078J4Q5,A0A078EZS1,A0A078I717,A0A078JE23,A0A078ITZ4,A0A078HR88,A0A078FZ63,A0A078HXM5,D1L8M8,A0A078GCW9,A0A078GQB5,A0A078FN55,A0A078HFH1,D1L8S4,A0A078GCE2,A0A078GFC4,A0A078JCD7,A0A078FDB8,A0A078JQH7,A0A078IQK6,A0A078IC76,A0A078ILZ7,A0A078HYF5,A0A078GWE3,A0A078GK30,A0A078G4W0,A0A078HI48,A0A078HK06,A0A078FX04,A0A078FPP2,A0A078GSS5,A0A078FM18,A0A078H0S8,A0A078I519,A0A078I3N6,A0A078HU21,A0A078G842,…	0.0101481
Cellular component	proton-transporting ATP synthase complex	GO:0045259	5	0.000186209	8.00889	5	11	92	1621	A0A078G836,A0A078GEI3,F8K8Q7,A0A078DQX4,A0A078DNQ5,	0.00806906		Biological process	cellular macromolecule metabolic process	GO:0044260	5	0.000640239	1.87961	24	412	60	1936	A0A078J4Q5,A0A078ITZ4,A0A078FZ63,A0A078HXM5,D1L8M8,A0A078GCW9,A0A078FN55,D1L8S4,A0A078ILZ7,A0A078G4W0,A0A078FX04,A0A078GSS5,A0A078H0S8,A0A078I519,A0A078HU21,A0A078G842,A0A078DWS2,A0A078JVG1,A0A078JCZ3,A0A078FVC3,A0A078DR63,A0A078G7Q6,A0A078HI92,A0A078F2B3,	0.017073
Cellular component	membrane protein complex	GO:0098796	3	0.00408495	2.01366	16	140	92	1621	A0A078FN70,A0A078FN77,A0A078HNQ8,A0A078F3B2,A0A078FKP0,A0A078IEI5,A0A078GGS0,A0A078G836,A0A078I8K8,A0A078GEI3,F8K8Q7,A0A078HIM9,A0A078DQX4,A0A078J273,A0A078DNQ5,A0A078I296,	0.106209		Biological process	pigment metabolic process	GO:0042440	3	0.000653023	6.72222	5	24	60	1936	A0A078I717,A0A078GWE3,A0A078FM18,A0A078GTL5,A0A078GUT8,	0.0163256
Cellular component	membrane	GO:0016020	3	0.0449823	1.18809	53	786	92	1621	A0A078FN70,A0A078FN77,D1L8U3,A0A078JT79,A0A078FKB8,A0A078H9I8,A0A078HZH9,A0A078I1U3,A0A078FWY4,A0A078J1R4,A0A078JRS6,A0A078HNQ8,A0A078IVN3,A0A078F3B2,Q9XHG6,A0A078FKP0,A0A078FU32,A0A078G629,A0A078GN01,A0A078IEI5,F8SLT1,A0A078IBC5,A0A078G7T4,A0A078FWU8,A0A078GGS0,A0A078GKY6,A0A078G836,A0A078GB79,A0A078IFG6,A0A078GMK7,A0A078HE82,A0A078I302,A0A078HS28,A0A078I8K8,A0A078IBM6,A0A078GEI3,A0A078JP58,F8K8…	0.265805		Biological process	heterocycle metabolic process	GO:0046483	4	0.00147194	1.89804	21	357	60	1936	A0A078I717,D1L8M8,A0A078FN55,A0A078GFC4,A0A078JCD7,A0A078IC76,A0A078ILZ7,A0A078GWE3,A0A078G4W0,A0A078HK06,A0A078FX04,A0A078FM18,A0A078I3N6,A0A078G842,A0A078JVG1,A0A078GTL5,A0A078JB53,A0A078GUT8,A0A078HUA4,A0A078H5B4,A0A078F2B3,	0.0235511
Biological process	ATP biosynthetic process	GO:0006754	12	3.44564e-06	8.96296	7	14	108	1936	A0A078JT79,A0A078G836,A0A078IFG6,A0A078GEI3,F8K8Q7,A0A078DQX4,A0A078DNQ5,	0.0012232		Biological process	heterocycle biosynthetic process	GO:0018130	5	0.00200072	2.39695	13	175	60	1936	D1L8M8,A0A078JCD7,A0A078IC76,A0A078HK06,A0A078FX04,A0A078FM18,A0A078I3N6,A0A078G842,A0A078GTL5,A0A078JB53,A0A078GUT8,A0A078HUA4,A0A078H5B4,	0.0296403
Biological process	energy coupled proton transport, down electrochemical gradient	GO:0015985	10	3.44564e-06	8.96296	7	14	108	1936	A0A078JT79,A0A078G836,A0A078IFG6,A0A078GEI3,F8K8Q7,A0A078DQX4,A0A078DNQ5,	0.0012232		Biological process	cellular macromolecule biosynthetic process	GO:0034645	6	0.00206334	1.99588	18	291	60	1936	A0A078J4Q5,A0A078ITZ4,A0A078FZ63,A0A078HXM5,D1L8M8,A0A078FN55,D1L8S4,A0A078ILZ7,A0A078FX04,A0A078GSS5,A0A078H0S8,A0A078G842,A0A078DWS2,A0A078JVG1,A0A078JCZ3,A0A078FVC3,A0A078DR63,A0A078HI92,	0.0294762
Biological process	ATP synthesis coupled proton transport	GO:0015986	13	3.44564e-06	8.96296	7	14	108	1936	A0A078JT79,A0A078G836,A0A078IFG6,A0A078GEI3,F8K8Q7,A0A078DQX4,A0A078DNQ5,	0.0012232		Biological process	organic cyclic compound metabolic process	GO:1901360	4	0.00244695	1.82642	21	371	60	1936	A0A078I717,D1L8M8,A0A078FN55,A0A078GFC4,A0A078JCD7,A0A078IC76,A0A078ILZ7,A0A078GWE3,A0A078G4W0,A0A078HK06,A0A078FX04,A0A078FM18,A0A078I3N6,A0A078G842,A0A078JVG1,A0A078GTL5,A0A078JB53,A0A078GUT8,A0A078HUA4,A0A078H5B4,A0A078F2B3,	0.0337511
Biological process	proton transmembrane transport	GO:1902600	9	9.75159e-06	4.69489	11	42	108	1936	A0A078FN70,A0A078FN77,A0A078JT79,A0A078IEI5,A0A078G836,A0A078IFG6,A0A078I8K8,A0A078GEI3,F8K8Q7,A0A078DQX4,A0A078DNQ5,	0.000865454		Biological process	macromolecule biosynthetic process	GO:0009059	5	0.00271807	1.94899	18	298	60	1936	A0A078J4Q5,A0A078ITZ4,A0A078FZ63,A0A078HXM5,D1L8M8,A0A078FN55,D1L8S4,A0A078ILZ7,A0A078FX04,A0A078GSS5,A0A078H0S8,A0A078G842,A0A078DWS2,A0A078JVG1,A0A078JCZ3,A0A078FVC3,A0A078DR63,A0A078HI92,	0.0362409
Biological process	cation transmembrane transport	GO:0098655	7	9.75159e-06	4.69489	11	42	108	1936	A0A078FN70,A0A078FN77,A0A078JT79,A0A078IEI5,A0A078G836,A0A078IFG6,A0A078I8K8,A0A078GEI3,F8K8Q7,A0A078DQX4,A0A078DNQ5,	0.000865454		Biological process	macromolecule metabolic process	GO:0043170	4	0.0033678	1.62584	26	516	60	1936	A0A078J4Q5,A0A078JE23,A0A078ITZ4,A0A078FZ63,A0A078HXM5,D1L8M8,A0A078GCW9,A0A078FN55,D1L8S4,A0A078JQH7,A0A078ILZ7,A0A078G4W0,A0A078FX04,A0A078GSS5,A0A078H0S8,A0A078I519,A0A078HU21,A0A078G842,A0A078DWS2,A0A078JVG1,A0A078JCZ3,A0A078FVC3,A0A078DR63,A0A078G7Q6,A0A078HI92,A0A078F2B3,	0.0396212
Biological process	inorganic ion transmembrane transport	GO:0098660	7	9.75159e-06	4.69489	11	42	108	1936	A0A078FN70,A0A078FN77,A0A078JT79,A0A078IEI5,A0A078G836,A0A078IFG6,A0A078I8K8,A0A078GEI3,F8K8Q7,A0A078DQX4,A0A078DNQ5,	0.000865454		Biological process	organic cyclic compound biosynthetic process	GO:1901362	5	0.0036499	2.24314	13	187	60	1936	D1L8M8,A0A078JCD7,A0A078IC76,A0A078HK06,A0A078FX04,A0A078FM18,A0A078I3N6,A0A078G842,A0A078GTL5,A0A078JB53,A0A078GUT8,A0A078HUA4,A0A078H5B4,	0.0417132
Biological process	inorganic cation transmembrane transport	GO:0098662	8	9.75159e-06	4.69489	11	42	108	1936	A0A078FN70,A0A078FN77,A0A078JT79,A0A078IEI5,A0A078G836,A0A078IFG6,A0A078I8K8,A0A078GEI3,F8K8Q7,A0A078DQX4,A0A078DNQ5,	0.000865454		Biological process	cellular aromatic compound metabolic process	GO:0006725	4	0.00395038	1.79759	20	359	60	1936	A0A078I717,D1L8M8,A0A078FN55,A0A078GFC4,A0A078IC76,A0A078ILZ7,A0A078GWE3,A0A078G4W0,A0A078HK06,A0A078FX04,A0A078FM18,A0A078I3N6,A0A078G842,A0A078JVG1,A0A078GTL5,A0A078JB53,A0A078GUT8,A0A078HUA4,A0A078H5B4,A0A078F2B3,	0.0438931
Biological process	purine nucleoside triphosphate metabolic process	GO:0009144	9	1.69693e-05	7.38126	7	17	108	1936	A0A078JT79,A0A078G836,A0A078IFG6,A0A078GEI3,F8K8Q7,A0A078DQX4,A0A078DNQ5,	0.000753011		Biological process	translation	GO:0006412	8	0.00628183	2.10787	13	199	60	1936	A0A078J4Q5,A0A078FZ63,A0A078FN55,D1L8S4,A0A078ILZ7,A0A078GSS5,A0A078H0S8,A0A078DWS2,A0A078JVG1,A0A078JCZ3,A0A078FVC3,A0A078DR63,A0A078HI92,	0.0628183
Biological process	purine nucleoside triphosphate biosynthetic process	GO:0009145	10	1.69693e-05	7.38126	7	17	108	1936	A0A078JT79,A0A078G836,A0A078IFG6,A0A078GEI3,F8K8Q7,A0A078DQX4,A0A078DNQ5,	0.000753011		Biological process	peptide biosynthetic process	GO:0043043	7	0.00655683	2.09733	13	200	60	1936	A0A078J4Q5,A0A078FZ63,A0A078FN55,D1L8S4,A0A078ILZ7,A0A078GSS5,A0A078H0S8,A0A078DWS2,A0A078JVG1,A0A078JCZ3,A0A078FVC3,A0A078DR63,A0A078HI92,	0.062446
Biological process	purine ribonucleoside triphosphate metabolic process	GO:0009205	10	1.69693e-05	7.38126	7	17	108	1936	A0A078JT79,A0A078G836,A0A078IFG6,A0A078GEI3,F8K8Q7,A0A078DQX4,A0A078DNQ5,	0.000753011		Biological process	peptide metabolic process	GO:0006518	6	0.00876512	2.02641	13	207	60	1936	A0A078J4Q5,A0A078FZ63,A0A078FN55,D1L8S4,A0A078ILZ7,A0A078GSS5,A0A078H0S8,A0A078DWS2,A0A078JVG1,A0A078JCZ3,A0A078FVC3,A0A078DR63,A0A078HI92,	0.081536
Biological process	purine ribonucleoside triphosphate biosynthetic process	GO:0009206	11	1.69693e-05	7.38126	7	17	108	1936	A0A078JT79,A0A078G836,A0A078IFG6,A0A078GEI3,F8K8Q7,A0A078DQX4,A0A078DNQ5,	0.000753011		Biological process	amide biosynthetic process	GO:0043604	6	0.00876512	2.02641	13	207	60	1936	A0A078J4Q5,A0A078FZ63,A0A078FN55,D1L8S4,A0A078ILZ7,A0A078GSS5,A0A078H0S8,A0A078DWS2,A0A078JVG1,A0A078JCZ3,A0A078FVC3,A0A078DR63,A0A078HI92,	0.081536
Biological process	oxylipin metabolic process	GO:0031407	7	2.41577e-05	11.2037	5	8	108	1936	A0A078JZC6,A0A078FTS5,A0A078J7I5,A0A078G5L6,A0A078ILA7,	0.000714667		Biological process	protein metabolic process	GO:0019538	5	0.0130213	1.72495	17	318	60	1936	A0A078J4Q5,A0A078JE23,A0A078FZ63,A0A078FN55,D1L8S4,A0A078JQH7,A0A078ILZ7,A0A078GSS5,A0A078H0S8,A0A078I519,A0A078HU21,A0A078DWS2,A0A078JVG1,A0A078JCZ3,A0A078FVC3,A0A078DR63,A0A078HI92,	0.0982741
Biological process	oxylipin biosynthetic process	GO:0031408	8	2.41577e-05	11.2037	5	8	108	1936	A0A078JZC6,A0A078FTS5,A0A078J7I5,A0A078G5L6,A0A078ILA7,	0.000714667		Biological process	aromatic compound biosynthetic process	GO:0019438	5	0.0136528	2.07563	11	171	60	1936	D1L8M8,A0A078IC76,A0A078HK06,A0A078FX04,A0A078FM18,A0A078I3N6,A0A078G842,A0A078GTL5,A0A078JB53,A0A078GUT8,A0A078H5B4,	0.0925611
Biological process	cation transport	GO:0006812	6	2.45825e-05	3.699	13	63	108	1936	A0A078FN70,A0A078FN77,A0A078JT79,A0A078IEI5,A0A078G836,A0A078IFG6,A0A078I8K8,A0A078GEI3,F8K8Q7,A0A078DQX4,A0A078I0H9,A0A078DNQ5,A0A078F9R8,	0.000623341		Biological process	cellular amide metabolic process	GO:0043603	5	0.013896	1.91537	13	219	60	1936	A0A078J4Q5,A0A078FZ63,A0A078FN55,D1L8S4,A0A078ILZ7,A0A078GSS5,A0A078H0S8,A0A078DWS2,A0A078JVG1,A0A078JCZ3,A0A078FVC3,A0A078DR63,A0A078HI92,	0.09264
Biological process	ion transmembrane transport	GO:0034220	6	2.5139e-05	4.28663	11	46	108	1936	A0A078FN70,A0A078FN77,A0A078JT79,A0A078IEI5,A0A078G836,A0A078IFG6,A0A078I8K8,A0A078GEI3,F8K8Q7,A0A078DQX4,A0A078DNQ5,	0.000594957		Biological process	gene expression	GO:0010467	5	0.0196673	1.65221	17	332	60	1936	A0A078J4Q5,A0A078FZ63,D1L8M8,A0A078FN55,D1L8S4,A0A078ILZ7,A0A078G4W0,A0A078FX04,A0A078GSS5,A0A078H0S8,A0A078G842,A0A078DWS2,A0A078JVG1,A0A078JCZ3,A0A078FVC3,A0A078DR63,A0A078HI92,	0.12103
Biological process	nucleoside triphosphate biosynthetic process	GO:0009142	9	4.00434e-05	6.60429	7	19	108	1936	A0A078JT79,A0A078G836,A0A078IFG6,A0A078GEI3,F8K8Q7,A0A078DQX4,A0A078DNQ5,	0.000888464		Biological process	cellular protein metabolic process	GO:0044267	6	0.0291252	1.65188	15	293	60	1936	A0A078J4Q5,A0A078FZ63,A0A078FN55,D1L8S4,A0A078ILZ7,A0A078GSS5,A0A078H0S8,A0A078I519,A0A078HU21,A0A078DWS2,A0A078JVG1,A0A078JCZ3,A0A078FVC3,A0A078DR63,A0A078HI92,	0.166429
Biological process	ribonucleoside triphosphate metabolic process	GO:0009199	9	4.00434e-05	6.60429	7	19	108	1936	A0A078JT79,A0A078G836,A0A078IFG6,A0A078GEI3,F8K8Q7,A0A078DQX4,A0A078DNQ5,	0.000888464		Biological process	response to stress	GO:0006950	3	0.0461965	2.09136	7	108	60	1936	A0A078IC76,A0A078GK30,A0A078FPP2,A0A078I519,A0A078GIN3,A0A078GFP1,A0A078JT05,	0.182956
Biological process	ribonucleoside triphosphate biosynthetic process	GO:0009201	10	4.00434e-05	6.60429	7	19	108	1936	A0A078JT79,A0A078G836,A0A078IFG6,A0A078GEI3,F8K8Q7,A0A078DQX4,A0A078DNQ5,	0.000888464
Biological process	ion transport	GO:0006811	5	5.81099e-05	3.42702	13	68	108	1936	A0A078FN70,A0A078FN77,A0A078JT79,A0A078IEI5,A0A078G836,A0A078IFG6,A0A078I8K8,A0A078GEI3,F8K8Q7,A0A078DQX4,A0A078I0H9,A0A078DNQ5,A0A078F9R8,	0.00108574
Biological process	nucleoside triphosphate metabolic process	GO:0009141	8	5.87947e-05	6.27407	7	20	108	1936	A0A078JT79,A0A078G836,A0A078IFG6,A0A078GEI3,F8K8Q7,A0A078DQX4,A0A078DNQ5,	0.00104361
Biological process	transmembrane transport	GO:0055085	5	0.00022111	3.21061	12	67	108	1936	A0A078FN70,A0A078FN77,A0A078JT79,A0A078GN01,A0A078IEI5,A0A078G836,A0A078IFG6,A0A078I8K8,A0A078GEI3,F8K8Q7,A0A078DQX4,A0A078DNQ5,	0.00373782
Biological process	transport	GO:0006810	4	0.0010773	1.82774	26	255	108	1936	A0A078FN70,A0A078FN77,A0A078JT79,A0A078H9I8,A0A078GAJ5,A0A078FWY4,A0A078HNQ8,A0A078FKP0,A0A078GN01,A0A078IEI5,A0A078GGS0,A0A078G836,A0A078IFG6,A0A078I8K8,A0A078GEI3,A0A078FR54,A0A078E3L6,F8K8Q7,A0A078DQX4,A0A078I0H9,A0A078J273,A0A078IWT5,A0A078DNQ5,A0A078F9R8,A0A078IPU9,A0A078J3I9,	0.0166279
Biological process	establishment of localization	GO:0051234	3	0.00121537	1.81352	26	257	108	1936	A0A078FN70,A0A078FN77,A0A078JT79,A0A078H9I8,A0A078GAJ5,A0A078FWY4,A0A078HNQ8,A0A078FKP0,A0A078GN01,A0A078IEI5,A0A078GGS0,A0A078G836,A0A078IFG6,A0A078I8K8,A0A078GEI3,A0A078FR54,A0A078E3L6,F8K8Q7,A0A078DQX4,A0A078I0H9,A0A078J273,A0A078IWT5,A0A078DNQ5,A0A078F9R8,A0A078IPU9,A0A078J3I9,	0.0179774
Biological process	localization	GO:0051179	2	0.00129003	1.80649	26	258	108	1936	A0A078FN70,A0A078FN77,A0A078JT79,A0A078H9I8,A0A078GAJ5,A0A078FWY4,A0A078HNQ8,A0A078FKP0,A0A078GN01,A0A078IEI5,A0A078GGS0,A0A078G836,A0A078IFG6,A0A078I8K8,A0A078GEI3,A0A078FR54,A0A078E3L6,F8K8Q7,A0A078DQX4,A0A078I0H9,A0A078J273,A0A078IWT5,A0A078DNQ5,A0A078F9R8,A0A078IPU9,A0A078J3I9,	0.0183184
Biological process	purine ribonucleotide biosynthetic process	GO:0009152	11	0.00176912	3.80247	7	33	108	1936	A0A078JT79,A0A078G836,A0A078IFG6,A0A078GEI3,F8K8Q7,A0A078DQX4,A0A078DNQ5,	0.0241553
Biological process	purine nucleotide biosynthetic process	GO:0006164	10	0.00253808	3.58519	7	35	108	1936	A0A078JT79,A0A078G836,A0A078IFG6,A0A078GEI3,F8K8Q7,A0A078DQX4,A0A078DNQ5,	0.033371
Biological process	ATP metabolic process	GO:0046034	3	0.00300806	3.4856	7	36	108	1936	A0A078JT79,A0A078G836,A0A078IFG6,A0A078GEI3,F8K8Q7,A0A078DQX4,A0A078DNQ5,	0.0333707
Biological process	organic acid catabolic process	GO:0016054	5	0.00305389	4.71735	5	19	108	1936	A0A078IZG1,A0A078JLX5,A0A078H9W0,A0A078JM65,A0A078F5X4,	0.0328524
Biological process	carboxylic acid catabolic process	GO:0046395	7	0.00305389	4.71735	5	19	108	1936	A0A078IZG1,A0A078JLX5,A0A078H9W0,A0A078JM65,A0A078F5X4,	0.0328524
Biological process	ribonucleotide biosynthetic process	GO:0009260	10	0.00354207	3.39139	7	37	108	1936	A0A078JT79,A0A078G836,A0A078IFG6,A0A078GEI3,F8K8Q7,A0A078DQX4,A0A078DNQ5,	0.0339847
Biological process	ribose phosphate biosynthetic process	GO:0046390	7	0.00354207	3.39139	7	37	108	1936	A0A078JT79,A0A078G836,A0A078IFG6,A0A078GEI3,F8K8Q7,A0A078DQX4,A0A078DNQ5,	0.0339847
Biological process	purine-containing compound biosynthetic process	GO:0072522	6	0.00558315	3.13704	7	40	108	1936	A0A078JT79,A0A078G836,A0A078IFG6,A0A078GEI3,F8K8Q7,A0A078DQX4,A0A078DNQ5,	0.050821
Biological process	carbohydrate derivative biosynthetic process	GO:1901137	5	0.00978529	2.60741	8	55	108	1936	A0A078JT79,A0A078G836,A0A078IFG6,A0A078GLI9,A0A078GEI3,F8K8Q7,A0A078DQX4,A0A078DNQ5,	0.082709
Biological process	small molecule catabolic process	GO:0044282	4	0.0172763	3.20106	5	28	108	1936	A0A078IZG1,A0A078JLX5,A0A078H9W0,A0A078JM65,A0A078F5X4,	0.133328
Biological process	nucleoside phosphate biosynthetic process	GO:1901293	8	0.0188724	2.50963	7	50	108	1936	A0A078JT79,A0A078G836,A0A078IFG6,A0A078GEI3,F8K8Q7,A0A078DQX4,A0A078DNQ5,	0.142547
Biological process	nucleotide biosynthetic process	GO:0009165	9	0.0188724	2.50963	7	50	108	1936	A0A078JT79,A0A078G836,A0A078IFG6,A0A078GEI3,F8K8Q7,A0A078DQX4,A0A078DNQ5,	0.142547
Biological process	purine ribonucleotide metabolic process	GO:0009150	10	0.0208939	2.46042	7	51	108	1936	A0A078JT79,A0A078G836,A0A078IFG6,A0A078GEI3,F8K8Q7,A0A078DQX4,A0A078DNQ5,	0.148347
Biological process	purine nucleotide metabolic process	GO:0006163	9	0.0253819	2.36758	7	53	108	1936	A0A078JT79,A0A078G836,A0A078IFG6,A0A078GEI3,F8K8Q7,A0A078DQX4,A0A078DNQ5,	0.176678
Biological process	monocarboxylic acid metabolic process	GO:0032787	7	0.0277072	2.17284	8	66	108	1936	A0A078IZG1,A0A078JLX5,A0A078H9W0,A0A078H395,A0A078JM65,A0A078F8H1,A0A078F5N0,A0A078F5X4,	0.189155
Biological process	ribonucleotide metabolic process	GO:0009259	9	0.0304929	2.28148	7	55	108	1936	A0A078JT79,A0A078G836,A0A078IFG6,A0A078GEI3,F8K8Q7,A0A078DQX4,A0A078DNQ5,	0.204245
Biological process	ribose phosphate metabolic process	GO:0019693	6	0.0304929	2.28148	7	55	108	1936	A0A078JT79,A0A078G836,A0A078IFG6,A0A078GEI3,F8K8Q7,A0A078DQX4,A0A078DNQ5,	0.204245

## Sheet: (-P,W10)VS(-P,5;1a)
(-P,W10)VS(-P,5;1a)_Up regulated													(-P,W10)VS(-P,5;1a)_Down regulated
Class	GO_Name	GO_ID	GO_Level	P_value	EnrichmentScore	HitsGenesCountsInSelectedSet	HitsGenesCountsInBackground	AllGenesCountsInSelectedSet	AllGenesCountsInBackground	GenesOfSelectedSetInGOterm	corrected p-value(BH method)		Class	GO_Name	GO_ID	GO_Level	P_value	EnrichmentScore	HitsGenesCountsInSelectedSet	HitsGenesCountsInBackground	AllGenesCountsInSelectedSet	AllGenesCountsInBackground	GenesOfSelectedSetInGOterm	corrected p-value(BH method)
Molecular function	hydrolase activity, acting on glycosyl bonds	GO:0016798	4	4.04201e-08	5.07863	16	104	90	2971	A0A078HAP6,A0A078FJ52,A0A078HMU7,A0A078G1I3,A0A078GZR9,A0A078I8X2,A0A078I909,A0A078HQZ7,A0A078GYU1,A0A078HSN4,A0A078ICT4,A0A078BXJ1,A0A078HQ83,A0A078HI09,A0A078J533,A0A078F3L6,	6.6289e-06		Molecular function	metalloendopeptidase activity	GO:0004222	6	0.0014562	5.7311	5	27	96	2971	A0A078I714,A0A078FSM1,A0A078I9P7,A0A078HNK1,A0A078IFH5,	0.256291
Molecular function	hydrolase activity, hydrolyzing O-glycosyl compounds	GO:0004553	5	4.04201e-08	5.07863	16	104	90	2971	A0A078HAP6,A0A078FJ52,A0A078HMU7,A0A078G1I3,A0A078GZR9,A0A078I8X2,A0A078I909,A0A078HQZ7,A0A078GYU1,A0A078HSN4,A0A078ICT4,A0A078BXJ1,A0A078HQ83,A0A078HI09,A0A078J533,A0A078F3L6,	6.6289e-06		Molecular function	endopeptidase activity	GO:0004175	5	0.0031022	2.93191	9	95	96	2971	A0A078FEN2,A0A078I714,A0A078FLD4,A0A078I016,A0A078JIF3,A0A078FSM1,A0A078I9P7,A0A078HNK1,A0A078IFH5,	0.272994
Molecular function	hydrolase activity	GO:0016787	3	0.00294841	1.61555	30	613	90	2971	A0A078HNZ7,A0A078H8F8,A0A078HJR7,A0A078GT07,A0A078HJQ8,A0A078JRS6,A0A078HAP6,A0A078FJ52,A0A078JXN5,A0A078J7E6,A0A078J5X4,A0A078HMU7,A0A078G1I3,A0A078GZR9,A0A078FYC0,A0A078I8X2,A0A078F7G0,A0A078I909,A0A078HQZ7,A0A078GYU1,A0A078HSN4,A0A078ICT4,A0A078BXJ1,A0A078HQ83,A0A078HI09,A0A078JRM4,A0A078J533,A0A078FNI4,A0A078F3L6,A0A078G8K7,	0.0604425		Molecular function	metallopeptidase activity	GO:0008237	5	0.0104684	3.68428	5	42	96	2971	A0A078I714,A0A078FSM1,A0A078I9P7,A0A078HNK1,A0A078IFH5,	0.368486
Cellular component	external encapsulating structure	GO:0030312	3	5.67821e-05	11.0122	5	23	32	1621	A0A078HNZ7,A0A078GT07,A0A078I909,A0A078HQZ7,A0A078GYU1,	0.0028391		Molecular function	peptidase activity	GO:0008233	4	0.0211539	1.97923	11	172	96	2971	A0A078FEN2,A0A078I714,A0A078FLD4,A0A078I016,A0A078IB48,A0A078JIF3,A0A078FSM1,A0A078I9P7,A0A078HNK1,A0A078IFH5,A0A078F5H6,	0.372309
Cellular component	cell wall	GO:0005618	4	5.67821e-05	11.0122	5	23	32	1621	A0A078HNZ7,A0A078GT07,A0A078I909,A0A078HQZ7,A0A078GYU1,	0.0028391		Molecular function	serine hydrolase activity	GO:0017171	4	0.0211849	2.7307	6	68	96	2971	A0A078FEN2,A0A078FLD4,A0A078I016,A0A078IB48,A0A078JIF3,A0A078F5H6,	0.338958
Cellular component	extracellular region	GO:0005576	3	0.000115221	7.23661	6	42	32	1621	A0A078HNZ7,A0A078F449,A0A078I4Y5,A0A078I909,A0A078HQZ7,A0A078GYU1,	0.00192036		Molecular function	serine-type peptidase activity	GO:0008236	5	0.0211849	2.7307	6	68	96	2971	A0A078FEN2,A0A078FLD4,A0A078I016,A0A078IB48,A0A078JIF3,A0A078F5H6,	0.338958
Cellular component	cell periphery	GO:0071944	3	0.00142468	4.60511	6	66	32	1621	A0A078HNZ7,A0A078GT07,A0A078HY38,A0A078I909,A0A078HQZ7,A0A078GYU1,	0.0142468		Biological process	proteolysis	GO:0006508	6	0.00755766	3.95425	5	48	51	1936	A0A078GEC9,A0A078G0P4,A0A078JQH7,A0A078HQM9,A0A078JIF3,	1
Biological process	carbohydrate metabolic process	GO:0005975	4	8.29651e-06	2.78081	20	236	59	1936	A0A078HNZ7,A0A078GT07,A0A078HAP6,A0A078FJ52,A0A078H4D9,A0A078HMU7,A0A078G1I3,A0A078GZR9,A0A078I8X2,A0A078I909,A0A078JHJ3,A0A078HQZ7,A0A078GYU1,A0A078HSN4,A0A078ICT4,A0A078BXJ1,A0A078HQ83,A0A078HI09,A0A078J533,A0A078F3L6,	0.0019082		Biological process	macromolecule catabolic process	GO:0009057	5	0.00777655	3.34948	6	68	51	1936	A0A078HQM9,A0A078GBI0,A0A078JIF3,A0A078I7D7,A0A078FJC3,A0A078JD19,	0.790616
Biological process	external encapsulating structure organization	GO:0045229	5	0.00312662	4.82552	5	34	59	1936	A0A078HNZ7,A0A078GT07,A0A078I909,A0A078HQZ7,A0A078GYU1,	0.102732		Biological process	metabolic process	GO:0008152	2	0.00796196	1.20214	45	1421	51	1936	A0A078JYZ5,A0A078H348,A0A078GEC9,A0A078GBV3,A0A078H2A9,A0A078GU91,A0A078HR88,A0A078I5M1,A0A078HXM5,A0A078HVI2,D1L8M7,A0A078GQB5,A0A078HVX3,A0A078G0P4,A0A078FDB8,A0A078JQH7,A0A078K1N9,A0A078IJ52,A0A078FTJ6,A0A078HYF5,A0A078GWE3,A0A078DES1,A0A078GK30,A0A078HI48,A0A078FLI1,A0A078HIM9,A0A078G9Q0,A0A078HF71,A0A078HQM9,A0A078GBI0,A0A078HUC7,A0A078FQZ9,A0A078JIF3,A0A078I519,A0A078IKV1,A0A078GBR0,A0A078I…	0.6071
Biological process	cell wall organization	GO:0071555	6	0.00312662	4.82552	5	34	59	1936	A0A078HNZ7,A0A078GT07,A0A078I909,A0A078HQZ7,A0A078GYU1,	0.102732		Biological process	catabolic process	GO:0009056	3	0.0120758	2.34005	9	146	51	1936	A0A078GWE3,A0A078GK30,A0A078HQM9,A0A078GBI0,A0A078JIF3,A0A078I2D8,A0A078I7D7,A0A078FJC3,A0A078JD19,	0.613851
Biological process	cell wall organization or biogenesis	GO:0071554	3	0.00513704	4.31757	5	38	59	1936	A0A078HNZ7,A0A078GT07,A0A078I909,A0A078HQZ7,A0A078GYU1,	0.13128		Biological process	protein metabolic process	GO:0019538	5	0.0135246	1.7906	15	318	51	1936	A0A078GEC9,A0A078H2A9,A0A078I5M1,A0A078HVI2,D1L8M7,A0A078G0P4,A0A078JQH7,A0A078FTJ6,A0A078HQM9,A0A078FQZ9,A0A078JIF3,A0A078I519,A0A078IKV1,A0A078GBR0,A0A078H195,	0.589288
Biological process	polysaccharide metabolic process	GO:0005976	5	0.0163998	3.28136	5	50	59	1936	A0A078HNZ7,A0A078GT07,A0A078I909,A0A078HQZ7,A0A078GYU1,	0.269425		Biological process	macromolecule metabolic process	GO:0043170	4	0.0159183	1.54492	21	516	51	1936	A0A078GEC9,A0A078H2A9,A0A078I5M1,A0A078HXM5,A0A078HVI2,D1L8M7,A0A078G0P4,A0A078JQH7,A0A078FTJ6,A0A078HQM9,A0A078GBI0,A0A078FQZ9,A0A078JIF3,A0A078I519,A0A078IKV1,A0A078GBR0,A0A078I7D7,A0A078FJC3,A0A078HWE7,A0A078JD19,A0A078H195,	0.606885
Biological process	response to stress	GO:0006950	3	0.0427084	2.1268	7	108	59	1936	A0A078F449,A0A078EZQ9,A0A078GZ03,A0A078IUA1,A0A078HS58,A0A078FDM3,A0A078G5E5,	0.467759		Biological process	protein-containing complex subunit organization	GO:0043933	5	0.0202913	3.11154	5	61	51	1936	A0A078H2A9,A0A078FTJ6,A0A078FLI1,A0A078JIF3,A0A078H5R4,	0.687649
													Biological process	organic substance catabolic process	GO:1901575	4	0.0206407	2.28336	8	133	51	1936	A0A078GWE3,A0A078HQM9,A0A078GBI0,A0A078JIF3,A0A078I2D8,A0A078I7D7,A0A078FJC3,A0A078JD19,	0.629541
													Biological process	organonitrogen compound catabolic process	GO:1901565	5	0.0327282	2.75078	5	69	51	1936	A0A078GWE3,A0A078HQM9,A0A078JIF3,A0A078I2D8,A0A078JD19,	0.269787
