# Supplementary material for: Proteomics reveals the significance of vacuole Pi transporter in the adaptability of Brassica napus to Pi deprivation
Source: Front Plant Sci. 2024 Mar 25;15:1340867. doi: 10.3389/fpls.2024.1340867 (PMC11000671; doi:10.3389/fpls.2024.1340867)
Supplement: Supplementary file 5 [file Table_4.xlsx]

## Sheet: (-P,W10)VS(+P,W10)
KEGG pathway enrichment analysis of differentially regulated proteins between different experimental groups
(+P,W10)VS(+P,5;1a)_Up regulated											(+P,W10)VS(+P,5;1a)_Down regulated
Term Name	MainClass	GeneHitsInSelectedSet	AllGenesInSelectedSet	GeneHitsInBackground	AllGenesInBackground	p-value	enrichFactor	GeneListInSelectedSets	corrected p-value(BH method)		Term Name	MainClass	GeneHitsInSelectedSet	AllGenesInSelectedSet	GeneHitsInBackground	AllGenesInBackground	p-value	enrichFactor	GeneListInSelectedSets	corrected p-value(BH method)
A09100 Metabolism	A09100 Metabolism	78	122	1065	2573	2.28882e-07	1.54463	[A0A078FKR0, A0A078J560, A0A078G0Z3, A0A078FDP4, A0A078FHP6, A0A078HMT6, A0A078J042, A0A078IKQ3, A0A078HKL5, A0A078F8Y3, A0A078GHM5, A0A078G3P4, A0A078INS8, A0A078HPN4, A0A078IWI0, A0A078FPP9, A0A078I3N6, A0A078H0G7, A0A078H2C0, A0A078HZN2, A0A078HY38, A0A078JM60, A0A078IYI2, A0A078H1A8, A0A078GF54, A0A078GNT1, A0A078JR60, A0A078FMU6, A0A078HBM9, A0A078H3X2, A0A078HGK7, A0A078FNW9, A0A078FTS5, A0…	2.65503e-05		B 09122 Translation	A09120 Genetic Information Processing	78	200	256	2573	0	3.9198	[A0A078FAJ2, A0A078JHP8, A0A078J4Q5, A0A078FQZ9, A0A078I750, A0A078F3S0, A0A078H0S8, A0A078F603, A0A078G8J0, A0A078JYR4, A0A078J0E1, A0A078JAW3, A0A078IUM5, A0A078GBR0, A0A078C6N9, A0A078GDR4, A0A078GI73, A0A078FWF3, A0A078IHR7, A0A078GNX5, D1L8R1, A0A078H257, A0A078I5M1, A0A078HQ29, A0A078DWS2, A0A078GBY2, A0A078F439, A0A078HMC1, A0A078FZ63, A0A078HVI2, A0A078JCZ3, A0A078GYR5, A0A078FRC0, D1L8M7…	0
00500 Starch and sucrose metabolism	A09100 Metabolism	15	122	71	2573	5.62531e-07	4.45567	[A0A078FDN4, A0A078I0V1, A0A078FDP4, A0A078FEH0, A0A078HBM9, A0A078H3X2, A0A078HUU7, A0A078HPN4, A0A078GFG5, A0A078JXJ1, A0A078FJC3, A0A078F359, A0A078I219, A0A078JZQ5, A0A078HRG9]	3.26268e-05		03011 Ribosome	A09180 Brite Hierarchies	63	200	121	2573	0	6.69831	[A0A078FAJ2, A0A078JHP8, A0A078J4Q5, A0A078FQZ9, A0A078I750, A0A078F3S0, A0A078H0S8, A0A078F603, A0A078G8J0, A0A078JYR4, A0A078IUM5, A0A078C6N9, A0A078GI73, A0A078FWF3, A0A078IHR7, A0A078GNX5, D1L8R1, A0A078H257, A0A078I5M1, A0A078HQ29, A0A078DWS2, A0A078GBY2, A0A078F439, A0A078HMC1, A0A078FZ63, A0A078HVI2, A0A078JCZ3, A0A078GYR5, D1L8M7, A0A078G6X0, D1L8S4, A0A078IIC0, A0A078JHF7, A0A078IW24, A0…	0
B 09101 Carbohydrate metabolism	A09100 Metabolism	35	122	377	2573	3.12483e-05	1.95797	[A0A078FKR0, A0A078J560, A0A078FDN4, A0A078I0V1, A0A078FDP4, A0A078FEH0, A0A078HMT6, A0A078J042, A0A078FHJ7, A0A078HPN4, A0A078GFG5, A0A078JXJ1, A0A078FPP9, A0A078GPG1, A0A078I219, A0A078HZN2, A0A078ID12, A0A078FRF3, A0A078GWC7, A0A078HBM9, A0A078H3X2, A0A078HGK7, A0A078FNW9, A0A078G6S3, A0A078HUU7, A0A078HHK9, A0A078FZY3, A0A078FJC3, A0A078F5N0, A0A078F359, A0A078GXN5, A0A078J716, A0A078JZQ5, A0…	0.00120827		B 09182 Protein families: genetic information processing	A09180 Brite Hierarchies	142	200	1093	2573	0	1.67139	[A0A078JHP8, A0A078G091, A0A078IMU2, A0A078GCG6, A0A078J4Q5, A0A078F3S0, A0A078F603, A0A078G8J0, A0A078JYR4, A0A078HE82, A0A078I0D3, A0A078IUM5, A0A078H9I8, A0A078GDR4, A0A078IHR7, A0A078JAI8, A0A078H2A9, A0A078GAJ5, A0A078FM46, A0A078HUW3, A0A078I5M1, A0A078I5M0, A0A078GPH3, A0A078F439, A0A078FZ63, A0A078HVI2, A0A078HTM7, A0A078GYR5, D1L8M7, A0A078HGT4, A0A078HFZ9, D1L8S4, A0A078FR54, A0A078IIC0…	0
00750 Vitamin B6 metabolism	A09100 Metabolism	5	122	12	2573	0.000133842	8.78757	[A0A078FMU6, A0A078H2C0, A0A078JRM4, A0A078HYF5, A0A078G8K7]	0.00388142		03010 Ribosome	A09120 Genetic Information Processing	63	200	118	2573	1.11022e-16	6.8686	[A0A078FAJ2, A0A078JHP8, A0A078J4Q5, A0A078FQZ9, A0A078I750, A0A078F3S0, A0A078H0S8, A0A078F603, A0A078G8J0, A0A078JYR4, A0A078IUM5, A0A078C6N9, A0A078GI73, A0A078FWF3, A0A078IHR7, A0A078GNX5, D1L8R1, A0A078H257, A0A078I5M1, A0A078HQ29, A0A078DWS2, A0A078GBY2, A0A078F439, A0A078HMC1, A0A078FZ63, A0A078HVI2, A0A078JCZ3, A0A078GYR5, D1L8M7, A0A078G6X0, D1L8S4, A0A078IIC0, A0A078JHF7, A0A078IW24, A0…	3.13638e-15
00592 alpha-Linolenic acid metabolism	A09100 Metabolism	6	122	32	2573	0.00329765	3.95441	[A0A078J7I5, A0A078G3P4, A0A078FTS5, A0A078INS8, A0A078FCI9, A0A078IGY8]	0.0637546		A09120 Genetic Information Processing	A09120 Genetic Information Processing	101	200	516	2573	1.11022e-16	2.51815	[A0A078JHP8, A0A078G091, A0A078IMU2, A0A078J4Q5, A0A078F3S0, A0A078F603, A0A078G8J0, A0A078JYR4, A0A078IUM5, A0A078GDR4, A0A078IHR7, A0A078GAJ5, A0A078I5M1, A0A078F439, A0A078FZ63, A0A078HVI2, A0A078GYR5, D1L8M7, A0A078HGT4, D1L8S4, A0A078FR54, A0A078IIC0, A0A078GDG6, A0A078JHF7, A0A078J862, A0A078HY53, A0A078H9W4, A0A078BWL0, A0A078ITA2, A0A078JG43, A0A078JGK6, A0A078GQ75, D1L8T4, A0A078IMJ4, A0…	3.13638e-15
B 09103 Lipid metabolism	A09100 Metabolism	14	122	150	2573	0.0100187	1.96842	[A0A078FKR0, A0A078FHP6, A0A078G3P4, A0A078FTS5, A0A078INS8, A0A078FCI9, A0A078GQ47, A0A078G0I3, A0A078GPG1, C3S7H3, A0A078HL84, A0A078J7I5, A0A078IGY8, Q8S4V9]	0.145272		A09180 Brite Hierarchies	A09180 Brite Hierarchies	171	200	1651	2573	2.59259e-12	1.33247	[A0A078JHP8, A0A078G091, A0A078FN70, A0A078IMU2, A0A078IFG6, A0A078GCG6, A0A078J4Q5, A0A078H221, A0A078F3S0, A0A078I0L3, A0A078JT79, A0A078GEC9, A0A078F603, A0A078G8J0, A0A078JYR4, A0A078HE82, A0A078I0D3, A0A078IUM5, A0A078H9I8, A0A078GDR4, A0A078IHR7, A0A078IBN8, A0A078JAI8, A0A078H2A9, A0A078HK27, A0A078H0V5, A0A078GAJ5, A0A078FWY4, A0A078FM46, A0A078HUW3, A0A078I5M1, A0A078I5M0, A0A078GPH3, A0…	4.88272e-11
A09190 Not Included in Pathway or Brite	A09190 Not Included in Pathway or Brite	13	122	160	2573	0.0367458	1.71358	[A0A078IDN6, A0A078G355, A0A078DMP0, A0A078HLN4, A0A078G7T4, A0A078HVU5, A0A078G998, A0A078JA44, A0A078JIC8, A0A078HTB2, A0A078ICP6, A0A078GAL1, A0A078IFS5]	0.387502		03050 Proteasome	A09120 Genetic Information Processing	9	200	34	2573	0.000817653	3.40544	[A0A078J609, A0A078GW15, A0A078HXQ5, A0A078HQZ2, A0A078JPM9, A0A078IT58, A0A078JNF1, A0A078GIL3, A0A078H9W4]	0.0131992
00620 Pyruvate metabolism	A09100 Metabolism	7	122	69	2573	0.042566	2.13958	[A0A078FPP9, A0A078J560, A0A078F5N0, A0A078GXN5, A0A078J042, A0A078ID12, A0A078FNW9]	0.37982		03051 Proteasome	A09180 Brite Hierarchies	10	200	46	2573	0.00218912	2.79674	[A0A078J609, A0A078GW15, A0A078HXQ5, A0A078H2A9, A0A078HQZ2, A0A078JPM9, A0A078IT58, A0A078JNF1, A0A078GIL3, A0A078H9W4]	0.0309213
											A09140 Cellular Processes	A09140 Cellular Processes	19	200	129	2573	0.00420662	1.89484	[A0A078FN70, A0A078HKX6, A0A078IJJ1, A0A078FWB8, A0A078HK27, A0A078H495, A0A078CXF9, A0A078HIR6, A0A078IEP9, A0A078GDG6, A0A078HP01, A0A078I0L3, A0A078FX50, A0A078IFC8, A0A078IYJ1, A0A078G108, A0A078I6L7, A0A078I8K8, A0A078I9F4]	0.0528164
											B 09141 Transport and catabolism	A09140 Cellular Processes	19	200	129	2573	0.00420662	1.89484	[A0A078FN70, A0A078HKX6, A0A078IJJ1, A0A078FWB8, A0A078HK27, A0A078H495, A0A078CXF9, A0A078HIR6, A0A078IEP9, A0A078GDG6, A0A078HP01, A0A078I0L3, A0A078FX50, A0A078IFC8, A0A078IYJ1, A0A078G108, A0A078I6L7, A0A078I8K8, A0A078I9F4]	0.0528164
											03018 RNA degradation	A09120 Genetic Information Processing	8	200	38	2573	0.00739669	2.70842	[A0A078IMU2, A0A078GQ75, A0A078HI05, A0A078JAW3, A0A078IMJ4, A0A078HGT4, A0A078GDR4, A0A078INK1]	0.0759842
											04145 Phagosome	A09140 Cellular Processes	7	200	36	2573	0.0185021	2.50153	[A0A078FN70, A0A078IJJ1, A0A078FWB8, A0A078H495, A0A078I8K8, A0A078GDG6, A0A078I0L3]	0.174228
											B 09123 Folding, sorting and degradation	A09120 Genetic Information Processing	23	200	196	2573	0.0265323	1.50967	[A0A078G091, A0A078HQZ2, A0A078IMU2, A0A078GQ75, A0A078FWB8, A0A078HI05, A0A078GAJ5, A0A078GDG6, A0A078IMJ4, A0A078IT58, A0A078JNF1, A0A078GIL3, A0A078FJL2, A0A078FSS5, A0A078H9W4, A0A078INK1, A0A078J609, A0A078GW15, A0A078HXQ5, A0A078JPM9, A0A078JAW3, A0A078HGT4, A0A078GDR4]	0.230627
											03019 Messenger RNA biogenesis	A09180 Brite Hierarchies	17	200	140	2573	0.040137	1.56218	[A0A078IMU2, A0A078GQ75, A0A078HI05, A0A078FR54, A0A078IMJ4, A0A078INK1, A0A078HS09, A0A078G0H0, A0A078IYJ1, A0A078IMF3, A0A078FKC6, A0A078J0E1, A0A078I0D3, A0A078JAW3, A0A078HGT4, A0A078GDR4, A0A078J0B6]	0.302365
											04146 Peroxisome	A09140 Cellular Processes	7	200	43	2573	0.0450868	2.0943	[A0A078HKX6, A0A078HK27, A0A078I6L7, A0A078CXF9, A0A078IEP9, A0A078HP01, A0A078I9F4]	0.318426
											04147 Exosome	A09180 Brite Hierarchies	27	200	251	2573	0.0457699	1.38388	[A0A078FN70, A0A078FJL2, A0A078GII6, A0A078I0L3, A0A078FX50, A0A078HLB2, A0A078GZY9, A0A078IFC8, A0A078G0H0, A0A078IIZ2, A0A078FQL8, A0A078I6L7, A0A078JAI8, A0A078H2A9, A0A078FFU6, A0A078H495, A0A078H0V5, A0A078IEP9, A0A078JY23, A0A078I5M0, A0A078IR79, A0A078GHL8, A0A078IYJ1, A0A078F3L1, A0A078G108, A0A078HTM7, A0A078JI54]	0.304235
											03015 mRNA surveillance pathway	A09120 Genetic Information Processing	6	200	35	2573	0.049666	2.20543	[A0A078IYJ1, A0A078IMF3, A0A078FKC6, A0A078J0E1, A0A078JAW3, A0A078GDR4]	0.311792

## Sheet: (-P,5;1a)VS(+P,5;1a)
(+P,W10)VS(+P,5;1a)_Up regulated											(+P,W10)VS(+P,5;1a)_Down regulated
Term Name	MainClass	GeneHitsInSelectedSet	AllGenesInSelectedSet	GeneHitsInBackground	AllGenesInBackground	p-value	enrichFactor	GeneListInSelectedSets	corrected p-value(BH method)		Term Name	MainClass	GeneHitsInSelectedSet	AllGenesInSelectedSet	GeneHitsInBackground	AllGenesInBackground	p-value	enrichFactor	GeneListInSelectedSets	corrected p-value(BH method)
A09100 Metabolism	A09100 Metabolism	95	157	1065	2573	4.99055e-07	1.46189	[A0A078FKR0, A0A078J560, A0A078GH46, A0A078F3B9, A0A078HKX7, A0A078GBI0, A0A078FDP4, A0A078IEI5, A0A078HMT6, A0A078J042, A0A078IKQ3, A0A078IFG6, A0A078HKL5, D1L8U3, A0A078GW61, A0A078GJI0, A0A078I8X2, A0A078GHM5, A0A078FM14, A0A078G3P4, A0A078IA90, A0A078JT79, A0A078FPP9, A0A078I3N6, A0A078HPN8, A0A078GLI9, A0A078GPA8, A0A078I7J9, A0A078I7D7, A0A078IJJ1, A0A078HK27, A0A078JR60, A0A078I5U0, A0A078…	6.338e-05		03010 Ribosome	A09120 Genetic Information Processing	61	176	118	2573	0	7.55744	[A0A078FAJ2, A0A078JHP8, A0A078G6Z6, A0A078J4Q5, A0A078JLL9, A0A078FQZ9, A0A078I750, A0A078H0S8, A0A078F603, A0A078JYR4, A0A078IUM5, A0A078J2A2, A0A078C6N9, A0A078GI73, A0A078IHR7, A0A078GNX5, D1L8R1, A0A078I1M1, A0A078FLK4, A0A078HQ29, A0A078DWS2, A0A078GBY2, A0A078F439, A0A078HMC1, A0A078FZ63, A0A078HBA9, A0A078JCZ3, A0A078I2K9, A0A078GVP7, A0A078GYR5, A0A078G6X0, D1L8S4, A0A078J862, A0A078HY53…	0
B 09101 Carbohydrate metabolism	A09100 Metabolism	40	157	377	2573	0.000164495	1.73884	[A0A078FKR0, A0A078J560, A0A078F3B9, A0A078I0V1, A0A078GBI0, A0A078FDP4, A0A078FEH0, A0A078HMT6, A0A078CXF9, A0A078J042, A0A078IHI5, A0A078GJI0, A0A078JVN1, A0A078HVX3, A0A078FHJ7, A0A078FJF0, A0A078GFG5, A0A078FPP9, A0A078JIY0, A0A078GPG1, A0A078HPN8, A0A078GLI9, A0A078GWC7, A0A078JGG1, A0A078I7D7, A0A078HK27, A0A078HBM9, A0A078HGK7, A0A078HP01, A0A078FNW9, A0A078G6S3, A0A078FU45, A0A078HHK9, A0…	0.0104454		03011 Ribosome	A09180 Brite Hierarchies	62	176	121	2573	0	7.49089	[A0A078FAJ2, A0A078JHP8, A0A078G6Z6, A0A078J4Q5, A0A078JLL9, A0A078FQZ9, A0A078I750, A0A078H0S8, A0A078F603, A0A078JYR4, A0A078IUM5, A0A078J2A2, A0A078C6N9, A0A078GI73, A0A078IHR7, A0A078GNX5, A0A078IQ73, D1L8R1, A0A078I1M1, A0A078FLK4, A0A078HQ29, A0A078DWS2, A0A078GBY2, A0A078F439, A0A078HMC1, A0A078FZ63, A0A078HBA9, A0A078JCZ3, A0A078I2K9, A0A078GVP7, A0A078GYR5, A0A078G6X0, D1L8S4, A0A078J862…	0
B 09106 Metabolism of other amino acids	A09100 Metabolism	16	157	109	2573	0.000714207	2.40566	[A0A078HKX7, A0A078GBK2, A0A078JR60, A0A078IAF9, A0A078FJM2, A0A078JVN1, A0A078FTV8, A0A078HHK9, A0A078FYW2, A0A078I948, A0A078GBY1, A0A078JWG1, A0A078HPN8, A0A078HF71, A0A078F5H8, A0A078GNY0]	0.0302348		A09120 Genetic Information Processing	A09120 Genetic Information Processing	88	176	516	2573	0	2.49322	[A0A078FAJ2, A0A078JHP8, A0A078FM50, A0A078IMU2, A0A078G6Z6, A0A078G2V7, A0A078J4Q5, A0A078JLL9, A0A078FJL2, A0A078FQZ9, A0A078I750, A0A078GY62, A0A078INK1, A0A078H0S8, A0A078F603, A0A078HMH5, A0A078JYR4, A0A078J0E1, A0A078JAW3, A0A078IUM5, A0A078FPD4, A0A078GBR0, A0A078J2A2, A0A078C6N9, A0A078GDR4, A0A078GI73, A0A078IHR7, A0A078GNX5, A0A078HXD6, D1L8R1, A0A078I1M1, A0A078I1M0, A0A078FLK4, A0A078…	0
A09190 Not Included in Pathway or Brite	A09190 Not Included in Pathway or Brite	19	157	160	2573	0.00315267	1.94614	[A0A078F9A1, A0A078GVF8, A0A078FMY7, A0A078HN10, A0A078HLM5, A0A078G355, A0A078DMP0, A0A078HLN4, A0A078HJR9, A0A078G7T4, A0A078J9T0, A0A078HVU5, A0A078J3B1, A0A078G7H0, A0A078JIC8, A0A078GTG6, A0A078F3D2, A0A078GAL1, A0A078IFS5]	0.0800779		B 09122 Translation	A09120 Genetic Information Processing	72	176	256	2573	1.11022e-16	4.11168	[A0A078FAJ2, A0A078JHP8, A0A078G6Z6, A0A078G2V7, A0A078J4Q5, A0A078JLL9, A0A078FQZ9, A0A078I750, A0A078H0S8, A0A078F603, A0A078JYR4, A0A078J0E1, A0A078JAW3, A0A078IUM5, A0A078FPD4, A0A078GBR0, A0A078J2A2, A0A078C6N9, A0A078GDR4, A0A078GI73, A0A078IHR7, A0A078GNX5, A0A078HXD6, D1L8R1, A0A078I1M1, A0A078I1M0, A0A078FLK4, A0A078HQ29, A0A078FII3, A0A078DWS2, A0A078GBY2, A0A078F439, A0A078HMC1, A0A078…	3.16414e-15
B 09103 Lipid metabolism	A09100 Metabolism	18	157	150	2573	0.00361425	1.96662	[A0A078FKR0, A0A078GH46, A0A078HVX3, A0A078G3P4, A0A078IA90, A0A078FTS5, A0A078FCI9, A0A078J5T4, A0A078HMJ3, A0A078GQ47, A0A078FYW2, A0A078G0I3, A0A078F9T5, A0A078GPG1, A0A078HF71, C3S7H3, A0A078F5H8, A0A078IGY8]	0.0765016		B 09182 Protein families: genetic information processing	A09180 Brite Hierarchies	119	176	1093	2573	2.90734e-12	1.59167	[A0A078JHP8, A0A078IMU2, A0A078G2V7, A0A078HNR7, A0A078J4Q5, A0A078F603, A0A078JYR4, A0A078IUM5, A0A078HA02, A0A078IB78, A0A078FPD4, A0A078GDR4, A0A078IHR7, A0A078HQ60, A0A078HXD6, A0A078I1M1, A0A078I1M0, A0A078IID2, A0A078FM46, A0A078HUW3, A0A078FLK4, A0A078F439, A0A078FZ63, A0A078HBA9, A0A078ITJ0, A0A078GYR5, A0A078HNI8, A0A078FKP2, A0A078FN55, A0A078G351, D1L8S4, A0A078J862, A0A078HY53, A0A078…	6.62874e-11
00620 Pyruvate metabolism	A09100 Metabolism	10	157	69	2573	0.0079896	2.37515	[A0A078FPP9, A0A078J560, A0A078F3B9, A0A078F5N0, A0A078HF71, A0A078GXN5, A0A078J042, A0A078HVX3, A0A078FNW9, A0A078FJF0]	0.126835		A09180 Brite Hierarchies	A09180 Brite Hierarchies	142	176	1651	2573	5.99542e-07	1.25739	[A0A078JHP8, A0A078FM50, A0A078IMU2, A0A078G2V7, A0A078HNR7, A0A078J4Q5, A0A078IME1, A0A078F603, A0A078HMH5, A0A078JYR4, A0A078IUM5, A0A078HA02, A0A078IB78, A0A078FPD4, A0A078GDR4, A0A078IHR7, A0A078HQ60, A0A078HXD6, A0A078HFI3, A0A078I1M1, A0A078I1M0, A0A078FWY4, A0A078IID2, A0A078FFG0, A0A078FM46, A0A078HUW3, A0A078FLK4, A0A078F439, A0A078FZ63, A0A078HBA9, A0A078ITJ0, A0A078GYR5, A0A078HNI8, A0…	1.13913e-05
00480 Glutathione metabolism	A09100 Metabolism	8	157	50	2573	0.00958074	2.62217	[A0A078I948, A0A078GBY1, A0A078HKX7, A0A078JWG1, A0A078HPN8, A0A078IAF9, A0A078FJM2, A0A078GNY0]	0.135195		03012 Translation factors	A09180 Brite Hierarchies	15	176	74	2573	9.4688e-05	2.96338	[A0A078FMX3, A0A078H8B7, A0A078HNR7, A0A078H4R1, A0A078GSS5, A0A078HUS4, A0A078FJF5, A0A078G4G1, A0A078ITJ0, A0A078J0E1, A0A078GZ58, A0A078F7L1, A0A078HA02, A0A078H6F7, A0A078FVC3]	0.00154206
B 09191 Unclassified: metabolism	A09190 Not Included in Pathway or Brite	15	157	136	2573	0.0164932	1.80756	[A0A078F9A1, A0A078GVF8, A0A078HN10, A0A078HLM5, A0A078G355, A0A078DMP0, A0A078HLN4, A0A078G7T4, A0A078J9T0, A0A078J3B1, A0A078G7H0, A0A078JIC8, A0A078F3D2, A0A078GAL1, A0A078IFS5]	0.174553		03009 Ribosome biogenesis	A09180 Brite Hierarchies	10	176	63	2573	0.00922855	2.32053	[A0A078JHP8, A0A078HXD6, A0A078G351, A0A078GH17, A0A078G4W0, A0A078FDE2, A0A078I1M0, A0A078IB78, A0A078GSS5, A0A078JAT9]	0.131507
00500 Starch and sucrose metabolism	A09100 Metabolism	9	157	71	2573	0.0265492	2.07742	[A0A078FJC3, A0A078I0V1, A0A078GBI0, A0A078FDP4, A0A078FEH0, A0A078HBM9, A0A078JZQ5, A0A078JVN1, A0A078GFG5]	0.224783		03041 Spliceosome	A09180 Brite Hierarchies	14	176	108	2573	0.0136678	1.8951	[A0A078FR95, A0A078GH17, A0A078FDE2, A0A078IID2, A0A078FM46, A0A078HUW3, A0A078GY62, A0A078G969, A0A078JAW3, A0A078HEZ2, A0A078HNI8, A0A078HC11, A0A078JJ92, A0A078GDR4]	0.173125
00380 Tryptophan metabolism	A09100 Metabolism	6	157	39	2573	0.0286073	2.52131	[A0A078JA93, A0A078HF71, A0A078I8X2, A0A078FIQ8, A0A078F5H8, A0A078I7J9]	0.22707		03060 Protein export	A09120 Genetic Information Processing	5	176	22	2573	0.0143306	3.32257	[A0A078HMH5, A0A078FM50, A0A078H4I2, A0A078FJL2, A0A078F6Z7]	0.163369
99980 Enzymes with EC numbers	A09190 Not Included in Pathway or Brite	13	157	121	2573	0.0302623	1.76075	[A0A078F9A1, A0A078GVF8, A0A078HN10, A0A078G355, A0A078DMP0, A0A078HLN4, A0A078G7T4, A0A078J9T0, A0A078J3B1, A0A078G7H0, A0A078JIC8, A0A078F3D2, A0A078GAL1]	0.226077
B 09102 Energy metabolism	A09100 Metabolism	21	157	227	2573	0.0318644	1.51612	[A0A078J560, A0A078IJJ1, A0A078IEI5, A0A078JR60, A0A078I296, A0A078GJ25, A0A078J042, A0A078I8U2, A0A078IFG6, D1L8U3, A0A078GJI0, A0A078FNW9, A0A078GHM5, A0A078FU45, A0A078HIM9, A0A078JT79, A0A078FPP9, A0A078G836, A0A078F5N0, A0A078JWQ6, A0A078GPA8]	0.224821
00010 Glycolysis / Gluconeogenesis	A09100 Metabolism	9	157	77	2573	0.0421269	1.91554	[A0A078GWC7, A0A078F5N0, A0A078FDP4, A0A078HF71, A0A078J042, A0A078GJI0, A0A078G6S3, A0A078FU45, A0A078FJF0]	0.267506

## Sheet: (+P,W10)VS(+P,5;1a)
(+P,W10)VS(+P,5;1a)_Up regulated											(+P,W10)VS(+P,5;1a)_Down regulated
Term Name	MainClass	GeneHitsInSelectedSet	AllGenesInSelectedSet	GeneHitsInBackground	AllGenesInBackground	p-value	enrichFactor	GeneListInSelectedSets	corrected p-value(BH method)		Term Name	MainClass	GeneHitsInSelectedSet	AllGenesInSelectedSet	GeneHitsInBackground	AllGenesInBackground	p-value	enrichFactor	GeneListInSelectedSets	corrected p-value(BH method)
00592 alpha-Linolenic acid metabolism	A09100 Metabolism	11	148	32	2573	7.15118e-07	5.97614	[A0A078JM65, A0A078G5L6, A0A078G1G3, A0A078F8H1, A0A078GFK6, A0A078H9W0, A0A078ILA7, A0A078J7I5, A0A078FTS5, A0A078IZG1, A0A078GCU6]	8.72444e-05		00860 Porphyrin metabolism	A09100 Metabolism	7	79	30	2573	2.26849e-05	7.59958	[A0A078I717, A0A078JB53, A0A078GUT8, A0A078GTL5, A0A078FHJ5, A0A078GWE3, A0A078FM18]	0.00190553
B 09103 Lipid metabolism	A09100 Metabolism	23	148	150	2573	7.93982e-06	2.66572	[A0A078HQ83, A0A078FJ52, A0A078FJ20, A0A078JM65, A0A078JT91, A0A078IAG5, A0A078GFK6, A0A078H9W0, A0A078J576, A0A078FTS5, A0A078F5T2, A0A078H962, A0A078I6L7, A0A078G5L6, C3S7H3, A0A078G1G3, A0A078F8H1, A0A078I5B1, A0A078ILA7, A0A078J7I5, A0A078GEV7, A0A078IZG1, A0A078GCU6]	0.000484329		B 09108 Metabolism of cofactors and vitamins	A09100 Metabolism	14	79	141	2573	6.60103e-05	3.23386	[A0A078JJ48, A0A078GFC4, A0A078FHJ5, A0A078JCD7, A0A078FM18, A0A078I717, A0A078JB53, A0A078I3N6, A0A078GUT8, A0A078GTL5, A0A078IC76, A0A078F9J6, A0A078HYF5, A0A078GWE3]	0.00277243
A09140 Cellular Processes	A09140 Cellular Processes	20	148	129	2573	2.81393e-05	2.69537	[B2Z3W8, A0A078FN70, A0A078HKX6, A0A078IJJ1, A0A078IEI5, A0A078HK27, A0A078IP83, A0A078CXF9, A0A078FKP0, A0A078HP01, A0A078FX50, A0A078G5U4, A0A078G108, A0A078I6L7, A0A078HMA2, A0A078I8K8, A0A078IZG1, A0A078I9F4, A0A078GCU6, A0A078GGS0]	0.00114433		03009 Ribosome biogenesis	A09180 Brite Hierarchies	7	79	63	2573	0.00272355	3.61885	[A0A078H4G2, A0A078G351, A0A078GH17, A0A078FH48, A0A078G4W0, A0A078GSS5, A0A078JAT9]	0.0762595
B 09141 Transport and catabolism	A09140 Cellular Processes	20	148	129	2573	2.81393e-05	2.69537	[B2Z3W8, A0A078FN70, A0A078HKX6, A0A078IJJ1, A0A078IEI5, A0A078HK27, A0A078IP83, A0A078CXF9, A0A078FKP0, A0A078HP01, A0A078FX50, A0A078G5U4, A0A078G108, A0A078I6L7, A0A078HMA2, A0A078I8K8, A0A078IZG1, A0A078I9F4, A0A078GCU6, A0A078GGS0]	0.00114433		03010 Ribosome	A09120 Genetic Information Processing	9	79	118	2573	0.00903639	2.48412	[A0A078DWS2, A0A078FZ63, A0A078JCZ3, D1L8S4, A0A078J4Q5, A0A078HI92, A0A078DR63, A0A078J862, A0A078H0S8]	0.151811
00190 Oxidative phosphorylation	A09100 Metabolism	12	148	68	2573	0.000371337	3.06797	[A0A078G836, A0A078FN70, A0A078IJJ1, A0A078GEI3, A0A078IEI5, A0A078FPZ8, A0A078I8K8, A0A078IFG6, D1L8U3, A0A078DQX4, A0A078DNQ5, A0A078JT79]	0.00755052		03011 Ribosome	A09180 Brite Hierarchies	9	79	121	2573	0.0105952	2.42253	[A0A078DWS2, A0A078FZ63, A0A078JCZ3, D1L8S4, A0A078J4Q5, A0A078HI92, A0A078DR63, A0A078J862, A0A078H0S8]	0.148332
04146 Peroxisome	A09140 Cellular Processes	9	148	43	2573	0.00056508	3.63875	[A0A078HKX6, A0A078HK27, A0A078I6L7, A0A078CXF9, A0A078HP01, A0A078IZG1, A0A078I9F4, A0A078G5U4, A0A078GCU6]	0.00984854
00071 Fatty acid degradation	A09100 Metabolism	8	148	35	2573	0.000617947	3.97375	[A0A078I6L7, A0A078JM65, A0A078IAG5, A0A078F8H1, A0A078H9W0, A0A078J576, A0A078IZG1, A0A078GCU6]	0.00942369
04031 GTP-binding proteins	A09180 Brite Hierarchies	7	148	28	2573	0.000769279	4.34628	[B2Z3W8, A0A078G108, A0A078IP83, A0A078GAJ5, A0A078JHB1, A0A078GCG6, A0A078FX50]	0.010428
00480 Glutathione metabolism	A09100 Metabolism	9	148	50	2573	0.00177507	3.12932	[A0A078GBY1, A0A078HPN8, A0A078JFT9, A0A078JT91, A0A078FJM2, A0A078JWW3, A0A078HQ07, A0A078GEV7, A0A078GVV4]	0.0196872
A09100 Metabolism	A09100 Metabolism	78	148	1065	2573	0.00278429	1.27328	[A0A078HNZ7, A0A078FN70, A0A078HKX6, A0A078IEI5, A0A078JFT9, A0A078IFG6, D1L8U3, A0A078DQX4, A0A078GW61, A0A078I8X2, A0A078FM14, A0A078JT79, A0A078F449, A0A078HPN8, A0A078I6L7, A0A078G5L6, A0A078GLI9, A0A078JM60, A0A078I5B1, A0A078IZG1, A0A078I7J9, A0A078IBN8, A0A078FJ20, A0A078IJJ1, A0A078HK27, A0A078H0V5, A0A078J031, A0A078HP01, A0A078DNQ5, A0A078FTS5, A0A078GB81, A0A078GBY1, A0A078F5N0, C3S7H3…	0.0283069
B 09106 Metabolism of other amino acids	A09100 Metabolism	14	148	109	2573	0.00321688	2.23295	[A0A078JFT9, A0A078IFI4, A0A078JT91, A0A078FJM2, A0A078JWW3, A0A078HQ07, A0A078J576, A0A078GVV4, A0A078GBY1, A0A078HPN8, A0A078ICT4, A0A078GEV7, A0A078IZG1, A0A078GCU6]	0.0301892
B 09183 Protein families: signaling and cellular processes	A09180 Brite Hierarchies	37	148	429	2573	0.00503712	1.49942	[B2Z3W8, A0A078IBM6, A0A078FN70, Q9XHG6, A0A078JFT9, A0A078IP83, A0A078JHB1, A0A078GCG6, A0A078G6Z4, A0A078HNV9, A0A078FJL2, A0A078GII6, A0A078FX50, A0A078JMJ3, A0A078I2L6, A0A078HPN8, A0A078FQL8, A0A078I6L7, A0A078HE82, A0A078G2D8, A0A078JAI8, A0A078H2A9, A0A078H0V5, A0A078GAJ5, A0A078J031, A0A078FWY4, A0A078FJM2, A0A078JY23, A0A078JWW3, A0A078IR79, A0A078HNQ8, A0A078GVV4, A0A078GBY1, A0A078G108…	0.0438949
02000 Transporters	A09180 Brite Hierarchies	12	148	93	2573	0.00607053	2.24324	[A0A078I2L6, A0A078GBY1, A0A078IBM6, A0A078HPN8, Q9XHG6, A0A078JFT9, A0A078HE82, A0A078FWY4, A0A078FJM2, A0A078HNV9, A0A078JWW3, A0A078GVV4]	0.0493736
03050 Proteasome	A09120 Genetic Information Processing	6	148	34	2573	0.0115197	3.06797	[A0A078HXQ5, A0A078HQZ2, A0A078JPM9, A0A078IT58, A0A078GIL3, A0A078HGB1]	0.0878375
03051 Proteasome	A09180 Brite Hierarchies	7	148	46	2573	0.0145532	2.64556	[A0A078HXQ5, A0A078H2A9, A0A078HQZ2, A0A078JPM9, A0A078IT58, A0A078GIL3, A0A078HGB1]	0.104441
04144 Endocytosis	A09140 Cellular Processes	7	148	47	2573	0.0162982	2.58928	[B2Z3W8, A0A078G108, A0A078IP83, A0A078HMA2, A0A078FKP0, A0A078FX50, A0A078GGS0]	0.110466

## Sheet: (-P,W10)VS(-P,5;1a)
(-P,W10)VS(-P,5;1a)_Up regulated											(-P,W10)VS(-P,5;1a)_Down regulated
Term Name	MainClass	GeneHitsInSelectedSet	AllGenesInSelectedSet	GeneHitsInBackground	AllGenesInBackground	p-value	enrichFactor	GeneListInSelectedSets	corrected p-value(BH method)		Term Name	MainClass	GeneHitsInSelectedSet	AllGenesInSelectedSet	GeneHitsInBackground	AllGenesInBackground	p-value	enrichFactor	GeneListInSelectedSets	corrected p-value(BH method)
00052 Galactose metabolism	A09100 Metabolism	5	70	22	2573	0.000237175	8.3539	[A0A078HQ83, A0A078FJ52, A0A078HSN4, A0A078HI09, A0A078I7I9]	0.0237175		01002 Peptidases and inhibitors	A09180 Brite Hierarchies	11	75	137	2573	0.00169244	2.75455	[A0A078GEC9, A0A078JQH7, A0A078I714, A0A078GBV3, A0A078I9P7, A0A078FLD4, A0A078HNK1, A0A078IFH5, A0A078G0P4, A0A078F5H6, A0A078JIF3]	0.179398
00071 Fatty acid degradation	A09100 Metabolism	6	70	35	2573	0.000284257	6.30122	[A0A078I6L7, A0A078IEP9, A0A078F8H1, A0A078H9W0, A0A078J576, A0A078GCU6]	0.0142128		B 09103 Lipid metabolism	A09100 Metabolism	9	75	150	2573	0.0281242	2.0584	[A0A078G9Q0, A0A078HF71, A0A078HR88, A0A078HVX3, A0A078J1U8, A0A078J5T4, A0A078HMJ3, A0A078HL82, A0A078GQB5]	0.745292
A09100 Metabolism	A09100 Metabolism	43	70	1065	2573	0.000485106	1.48409	[A0A078HM31, A0A078IH04, A0A078HNZ7, A0A078FF12, A0A078FJ52, A0A078H8F8, A0A078H4D9, A0A078HNT9, A0A078H9W0, A0A078GFK6, A0A078I8X2, A0A078IXU2, A0A078F449, A0A078GT07, A0A078HSN4, A0A078F508, A0A078I6L7, A0A078HY38, A0A078J7E6, A0A078ICT4, A0A078II53, A0A078I7H7, A0A078HQ83, A0A078IQZ8, A0A078FUB7, A0A078GM99, A0A078IEP9, A0A078FJ07, A0A078F5X4, A0A078JRM4, A0A078HI09, A0A078JLI7, A0A078HVS4, A0…	0.0161702		B 09181 Protein families: metabolism	A09180 Brite Hierarchies	21	75	488	2573	0.0346153	1.47631	[A0A078HUC7, A0A078HNK1, A0A078IFH5, A0A078HR88, A0A078IMH3, A0A078G0P4, A0A078J5T4, A0A078JIF3, A0A078HIM9, A0A078GEC9, A0A078JQH7, A0A078I714, A0A078HXM5, A0A078GBV3, A0A078I9P7, A0A078FLD4, A0A078GA67, A0A078IJ52, A0A078GBR0, A0A078F5H6, A0A078GQB5]	0.524174
B 09103 Lipid metabolism	A09100 Metabolism	12	70	150	2573	0.000555428	2.94057	[A0A078HQ83, A0A078FF12, A0A078FJ52, A0A078HSN4, A0A078I6L7, C3S7H3, A0A078IEP9, A0A078F8H1, A0A078H9W0, A0A078GFK6, A0A078J576, A0A078GCU6]	0.0138857
B 09101 Carbohydrate metabolism	A09100 Metabolism	20	70	377	2573	0.00173641	1.94998	[A0A078HQ83, A0A078HM31, A0A078IH04, A0A078HNZ7, A0A078FJ52, A0A078H4D9, A0A078GM99, A0A078F5X4, A0A078HNT9, A0A078HI09, A0A078J576, A0A078J533, A0A078GT07, A0A078HSN4, A0A078F3L6, A0A078F508, A0A078ICT4, A0A078I7I9, A0A078II53, A0A078GCU6]	0.0289401
00630 Glyoxylate and dicarboxylate metabolism	A09100 Metabolism	5	70	60	2573	0.0221062	3.0631	[A0A078HM31, A0A078IH04, A0A078F508, A0A078F5X4, A0A078II53]	0.200966
99980 Enzymes with EC numbers	A09190 Not Included in Pathway or Brite	7	70	121	2573	0.0438161	2.12645	[A0A078HQZ7, A0A078GRH6, A0A078I909, A0A078GAL1, A0A078FVH8, A0A078G7T4, A0A078GYU1]	0.292107
B 09110 Biosynthesis of other secondary metabolites	A09100 Metabolism	6	70	98	2573	0.0480759	2.25044	[A0A078F449, A0A078FUB7, A0A078F3L6, A0A078ICT4, A0A078HVS4, A0A078IGW7]	0.2828
